# Supplementary material for: Detection and characterization of the SARS-CoV-2 lineage B.1.526 in New York
Source: Nat Commun. 2021 Aug 9;12:4886. doi: 10.1038/s41467-021-25168-4 (PMC8352861; doi:10.1038/s41467-021-25168-4)
Supplement: Supplementary file 5 — Supplementary Data 1 [file 41467_2021_25168_MOESM5_ESM.txt]

#Supplementary Data 1. List of SARS-CoV-2 genomes with GenBank accession numbers
NY-PRL-2020_1229_00C05	MZ637509
NY-PRL-2020_1229_00G05	MZ637510
NY-PRL-2020_1229_01G01	MZ637511
NY-PRL-2020_1229_01H03	MZ637512
NY-PRL-2020_1229_01H04	MZ637513
NY-PRL-2021_0125_00A06	MZ637514
NY-PRL-2021_0125_00A08	MZ637515
NY-PRL-2021_0125_00C05	MZ637516
NY-PRL-2021_0125_00G10	MZ637517
NY-PRL-2021_0125_00H09	MZ637518
NY-PRL-2021_0201_03B06	MZ637519
NY-PRL-2021_0201_03B07	MZ637520
NY-PRL-2021_0201_03B10	MZ637521
NY-PRL-2021_0201_03C05	MZ637522
NY-PRL-2021_0201_03C09	MZ637523
NY-PRL-2021_0202_00C04	MZ637524
NY-PRL-2021_0202_02A05	MZ637525
NY-PRL-2021_0202_02A06	MZ637526
NY-PRL-2021_0202_02D02	MZ637527
NY-PRL-2021_0202_02D12	MZ637528
NY-PRL-2021_0202_02E05	MZ637529
NY-PRL-2021_0202_02F04	MZ637530
NY-PRL-2021_0202_02H02	MZ637531
NY-PRL-2021_0202_02H04	MZ637532
NY-PRL-2021_0202_02H06	MZ637533
NY-PRL-2021_0202_02H07	MZ637534
NY-PRL-2021_0203_01A09	MZ637535
NY-PRL-2021_0203_01C09	MZ637536
NY-PRL-2021_0203_01D12	MZ637537
NY-PRL-2021_0203_01H08	MZ637538
NY-PRL-2021_0205_00B07	MZ637539
NY-PRL-2021_0205_00C04	MZ637540
NY-PRL-2021_0205_00D10	MZ637541
NY-PRL-2021_0205_00E10	MZ637542
NY-PRL-2021_0205_00F07	MZ637543
NY-PRL-2021_0205_00F09	MZ637544
NY-PRL-2021_0205_00G05	MZ637545
NY-PRL-2021_0205_00H08	MZ637546
NY-PRL-2021_0205_03B07	MZ637547
NY-PRL-2021_0205_03B08	MZ637548
NY-PRL-2021_0205_03D02	MZ637549
NY-PRL-2021_0205_03E04	MZ637550
NY-PRL-2021_0205_03F10	MZ637551
NY-PRL-2021_0205_03G07	MZ637552
NY-PRL-2021_0205_06A08	MZ637553
NY-PRL-2021_0205_06C08	MZ637554
NY-PRL-2021_0205_06C11	MZ637555
NY-PRL-2021_0205_06G03	MZ637556
NY-PRL-2021_0205_06G08	MZ637557
NY-PRL-2021_0205_06G10	MZ637558
NY-PRL-2021_0205_06G11	MZ637559
NY-PRL-2021_0205_08D12	MZ637560
NY-PRL-2021_0205_08E02	MZ637561
NY-PRL-2021_0205_08F02	MZ637562
NY-PRL-2021_0205_08F09	MZ637563
NY-PRL-2021_0205_08G06	MZ637564
NY-PRL-2021_0205_08G08	MZ637565
NY-PRL-2021_0208_00A12	MZ637566
NY-PRL-2021_0208_00B03	MZ637567
NY-PRL-2021_0208_00B04	MZ637568
NY-PRL-2021_0208_00D07	MZ637569
NY-PRL-2021_0208_00E04	MZ637570
NY-PRL-2021_0208_00G02	MZ637571
NY-PRL-2021_0208_00G10	MZ637572
NY-PRL-2021_0208_00H01	MZ637573
NY-PRL-2021_0208_00H02	MZ637574
NY-PRL-2021_0208_00H10	MZ637575
NY-PRL-2021_0208_00H11	MZ637576
NY-PRL-2021_0208_04A11	MZ637577
NY-PRL-2021_0208_04A12	MZ637578
NY-PRL-2021_0208_04B03	MZ637579
NY-PRL-2021_0208_04C04	MZ637580
NY-PRL-2021_0208_04D04	MZ637581
NY-PRL-2021_0208_04D08	MZ637582
NY-PRL-2021_0208_04D10	MZ637583
NY-PRL-2021_0208_04E11	MZ637584
NY-PRL-2021_0208_04F11	MZ637585
NY-PRL-2021_0208_04G05	MZ637586
NY-PRL-2021_0208_05A08	MZ637587
NY-PRL-2021_0208_05B09	MZ637588
NY-PRL-2021_0208_05C07	MZ637589
NY-PRL-2021_0208_05C12	MZ637590
NY-PRL-2021_0208_05D04	MZ637591
NY-PRL-2021_0208_05E03	MZ637592
NY-PRL-2021_0208_05E06	MZ637593
NY-PRL-2021_0208_05F01	MZ637594
NY-PRL-2021_0208_05F03	MZ637595
NY-PRL-2021_0208_05G09	MZ637596
NY-PRL-2021_0208_05G10	MZ637597
NY-PRL-2021_0208_05H02	MZ637598
NY-PRL-2021_0208_05H08	MZ637599
NY-PRL-2021_0208_05H11	MZ637600
NY-PRL-2021_0210_00A01	MZ637601
NY-PRL-2021_0210_00B06	MZ637602
NY-PRL-2021_0210_00C09	MZ637603
NY-PRL-2021_0210_00D02	MZ637604
NY-PRL-2021_0210_00F09	MZ637605
NY-PRL-2021_0210_00G03	MZ637606
NY-PRL-2021_0210_00G05	MZ637607
NY-PRL-2021_0210_00G06	MZ637608
NY-PRL-2021_0210_00G07	MZ637609
NY-PRL-2021_0210_01A10	MZ637610
NY-PRL-2021_0210_01B05	MZ637611
NY-PRL-2021_0210_01C08	MZ637612
NY-PRL-2021_0210_01C09	MZ637613
NY-PRL-2021_0210_01D10	MZ637614
NY-PRL-2021_0210_01E05	MZ637615
NY-PRL-2021_0210_01E09	MZ637616
NY-PRL-2021_0210_01H08	MZ637617
NY-PRL-2021_0210_01H09	MZ637618
NY-PRL-2021_0210_02A12	MZ637619
NY-PRL-2021_0210_02B01	MZ637620
NY-PRL-2021_0210_02B07	MZ637621
NY-PRL-2021_0210_02B08	MZ637622
NY-PRL-2021_0210_02B09	MZ637623
NY-PRL-2021_0210_02C01	MZ637624
NY-PRL-2021_0210_02C02	MZ637625
NY-PRL-2021_0210_02C06	MZ637626
NY-PRL-2021_0210_02C12	MZ637627
NY-PRL-2021_0210_02D08	MZ637628
NY-PRL-2021_0210_02G04	MZ637629
NY-PRL-2021_0210_02H03	MZ637630
NY-PRL-2021_0210_02H04	MZ637631
NY-PRL-2021_0210_02H08	MZ637632
NY-PRL-2021_0210_02H09	MZ637633
NY-PRL-2021_0210_03A02	MZ637634
NY-PRL-2021_0210_03A03	MZ637635
NY-PRL-2021_0210_03B02	MZ637636
NY-PRL-2021_0210_03B05	MZ637637
NY-PRL-2021_0210_03D03	MZ637638
NY-PRL-2021_0210_03D04	MZ637639
NY-PRL-2021_0210_03E08	MZ637640
NY-PRL-2021_0210_03E10	MZ637641
NY-PRL-2021_0210_03F08	MZ637642
NY-PRL-2021_0210_03G11	MZ637643
NY-PRL-2021_0210_03H05	MZ637644
NY-PRL-2021_0210_04A12	MZ637645
NY-PRL-2021_0210_04E08	MZ637646
NY-PRL-2021_0210_04E10	MZ637647
NY-PRL-2021_0210_04G04	MZ637648
NY-PRL-2021_0210_04H07	MZ637649
NY-PRL-2021_0210_06C02	MZ637650
NY-PRL-2021_0210_06C08	MZ637651
NY-PRL-2021_0210_06E07	MZ637652
NY-PRL-2021_0210_06G08	MZ637653
NY-PRL-2021_0210_06G11	MZ637654
NY-PRL-2021_0210_06G12	MZ637655
NY-PRL-2021_0210_06H09	MZ637656
NY-PRL-2021_0210_06H10	MZ637657
NY-PRL-2021_0210_07A02	MZ637658
NY-PRL-2021_0210_07C02	MZ637659
NY-PRL-2021_0210_07C05	MZ637660
NY-PRL-2021_0210_07E06	MZ637661
NY-PRL-2021_0210_07F03	MZ637662
NY-PRL-2021_0210_07F07	MZ637663
NY-PRL-2021_0210_07F12	MZ637664
NY-PRL-2021_0210_07G04	MZ637665
NY-PRL-2021_0210_07H09	MZ637666
NY-PRL-2021_0210_08D02	MZ637667
NY-PRL-2021_0212_01A05	MZ637668
NY-PRL-2021_0212_01B09	MZ637669
NY-PRL-2021_0212_01E02	MZ637670
NY-PRL-2021_0212_01E07	MZ637671
NY-PRL-2021_0212_01E08	MZ637672
NY-PRL-2021_0212_01E09	MZ637673
NY-PRL-2021_0212_01E12	MZ637674
NY-PRL-2021_0212_01F03	MZ637675
NY-PRL-2021_0212_02A12	MZ637676
NY-PRL-2021_0212_02B10	MZ637677
NY-PRL-2021_0212_02B11	MZ637678
NY-PRL-2021_0212_02C04	MZ637679
NY-PRL-2021_0212_02C10	MZ637680
NY-PRL-2021_0212_02E07	MZ637681
NY-PRL-2021_0212_02F10	MZ637682
NY-PRL-2021_0212_02H05	MZ637683
NY-PRL-2021_0212_03A05	MZ637684
NY-PRL-2021_0212_03A11	MZ637685
NY-PRL-2021_0212_03C04	MZ637686
NY-PRL-2021_0212_03E02	MZ637687
NY-PRL-2021_0212_03E07	MZ637688
NY-PRL-2021_0212_03E11	MZ637689
NY-PRL-2021_0212_03F03	MZ637690
NY-PRL-2021_0212_03F09	MZ637691
NY-PRL-2021_0212_03G04	MZ637692
NY-PRL-2021_0212_04C10	MZ637693
NY-PRL-2021_0212_04C12	MZ637694
NY-PRL-2021_0212_04D02	MZ637695
NY-PRL-2021_0212_04D06	MZ637696
NY-PRL-2021_0212_04E04	MZ637697
NY-PRL-2021_0212_04E05	MZ637698
NY-PRL-2021_0212_04E06	MZ637699
NY-PRL-2021_0212_04F04	MZ637700
NY-PRL-2021_0212_04F08	MZ637701
NY-PRL-2021_0212_04H08	MZ637702
NY-PRL-2021_0215_00A06	MZ637703
NY-PRL-2021_0215_00C06	MZ637704
NY-PRL-2021_0215_00D03	MZ637705
NY-PRL-2021_0215_00D05	MZ637706
NY-PRL-2021_0215_00F02	MZ637707
NY-PRL-2021_0215_00F03	MZ637708
NY-PRL-2021_0215_00F12	MZ637709
NY-PRL-2021_0215_00G03	MZ637710
NY-PRL-2021_0215_00H09	MZ637711
NY-PRL-2021_0215_01B05	MZ637712
NY-PRL-2021_0215_01C07	MZ637713
NY-PRL-2021_0215_01C09	MZ637714
NY-PRL-2021_0215_01D04	MZ637715
NY-PRL-2021_0215_01D05	MZ637716
NY-PRL-2021_0215_01D06	MZ637717
NY-PRL-2021_0215_01E01	MZ637718
NY-PRL-2021_0215_01F05	MZ637719
NY-PRL-2021_0215_01F06	MZ637720
NY-PRL-2021_0215_01F07	MZ637721
NY-PRL-2021_0215_01G02	MZ637722
NY-PRL-2021_0215_01G03	MZ637723
NY-PRL-2021_0215_01H07	MZ637724
NY-PRL-2021_0215_01H10	MZ637725
NY-PRL-2021_0215_01H11	MZ637726
NY-PRL-2021_0215_02A11	MZ637727
NY-PRL-2021_0215_02C02	MZ637728
NY-PRL-2021_0215_02D06	MZ637729
NY-PRL-2021_0215_02D07	MZ637730
NY-PRL-2021_0215_02E09	MZ637731
NY-PRL-2021_0215_02E10	MZ637732
NY-PRL-2021_0215_02F08	MZ637733
NY-PRL-2021_0215_02F11	MZ637734
NY-PRL-2021_0215_02G04	MZ637735
NY-PRL-2021_0215_02G09	MZ637736
NY-PRL-2021_0215_02H06	MZ637737
NY-PRL-2021_0215_02H07	MZ637738
NY-PRL-2021_0215_02H09	MZ637739
NY-PRL-2021_0215_03A04	MZ637740
NY-PRL-2021_0215_03A05	MZ637741
NY-PRL-2021_0215_03A08	MZ637742
NY-PRL-2021_0215_03A09	MZ637743
NY-PRL-2021_0215_03B07	MZ637744
NY-PRL-2021_0215_03B11	MZ637745
NY-PRL-2021_0215_03C02	MZ637746
NY-PRL-2021_0215_03C05	MZ637747
NY-PRL-2021_0215_03D03	MZ637748
NY-PRL-2021_0215_03E01	MZ637749
NY-PRL-2021_0215_03E08	MZ637750
NY-PRL-2021_0215_03F03	MZ637751
NY-PRL-2021_0215_03F11	MZ637752
NY-PRL-2021_0215_03G05	MZ637753
NY-PRL-2021_0215_03H10	MZ637754
NY-PRL-2021_0215_03H11	MZ637755
NY-PRL-2021_0217_00A03	MZ637756
NY-PRL-2021_0217_00A06	MZ637757
NY-PRL-2021_0217_00A07	MZ637758
NY-PRL-2021_0217_00A17	MZ637759
NY-PRL-2021_0217_00B01	MZ637760
NY-PRL-2021_0217_00B03	MZ637761
NY-PRL-2021_0217_00B05	MZ637762
NY-PRL-2021_0217_00B07	MZ637763
NY-PRL-2021_0217_00B09	MZ637764
NY-PRL-2021_0217_00B24	MZ637765
NY-PRL-2021_0217_00C01	MZ637766
NY-PRL-2021_0217_00C08	MZ637767
NY-PRL-2021_0217_00D08	MZ637768
NY-PRL-2021_0217_00F10	MZ637769
NY-PRL-2021_0217_00G09	MZ637770
NY-PRL-2021_0217_00H03	MZ637771
NY-PRL-2021_0217_00H04	MZ637772
NY-PRL-2021_0217_00H07	MZ637773
NY-PRL-2021_0217_00H08	MZ637774
NY-PRL-2021_0217_00I01	MZ637775
NY-PRL-2021_0217_00I02	MZ637776
NY-PRL-2021_0217_00I03	MZ637777
NY-PRL-2021_0217_00I04	MZ637778
NY-PRL-2021_0217_00I05	MZ637779
NY-PRL-2021_0217_00I06	MZ637780
NY-PRL-2021_0217_00I08	MZ637781
NY-PRL-2021_0217_00I18	MZ637782
NY-PRL-2021_0217_00K01	MZ637783
NY-PRL-2021_0217_00K02	MZ637784
NY-PRL-2021_0217_00K03	MZ637785
NY-PRL-2021_0217_00K08	MZ637786
NY-PRL-2021_0217_00L08	MZ637787
NY-PRL-2021_0217_00L15	MZ637788
NY-PRL-2021_0217_00L20	MZ637789
NY-PRL-2021_0217_00M03	MZ637790
NY-PRL-2021_0217_00M04	MZ637791
NY-PRL-2021_0217_00M07	MZ637792
NY-PRL-2021_0217_00N03	MZ637793
NY-PRL-2021_0217_00N17	MZ637794
NY-PRL-2021_0217_00O05	MZ637795
NY-PRL-2021_0217_00O06	MZ637796
NY-PRL-2021_0217_00O07	MZ637797
NY-PRL-2021_0217_00P15	MZ637798
NY-PRL-2021_0217_00P16	MZ637799
NY-PRL-2021_0217_00P21	MZ637800
NY-PRL-2021_0217_00P22	MZ637801
NY-PRL-2021_0217_01A01	MZ637802
NY-PRL-2021_0217_01B01	MZ637803
NY-PRL-2021_0217_01C22	MZ637804
NY-PRL-2021_0217_01D03	MZ637805
NY-PRL-2021_0217_01D08	MZ637806
NY-PRL-2021_0217_01D22	MZ637807
NY-PRL-2021_0217_01E09	MZ637808
NY-PRL-2021_0217_01F23	MZ637809
NY-PRL-2021_0217_01H01	MZ637810
NY-PRL-2021_0217_01H02	MZ637811
NY-PRL-2021_0217_01H17	MZ637812
NY-PRL-2021_0217_01I03	MZ637813
NY-PRL-2021_0217_01I15	MZ637814
NY-PRL-2021_0217_01I19	MZ637815
NY-PRL-2021_0217_01J12	MZ637816
NY-PRL-2021_0217_01J16	MZ637817
NY-PRL-2021_0217_01K04	MZ637818
NY-PRL-2021_0217_01K07	MZ637819
NY-PRL-2021_0217_01K18	MZ637820
NY-PRL-2021_0217_01K20	MZ637821
NY-PRL-2021_0217_01L02	MZ637822
NY-PRL-2021_0217_01L19	MZ637823
NY-PRL-2021_0217_01M03	MZ637824
NY-PRL-2021_0217_01M04	MZ637825
NY-PRL-2021_0217_01M19	MZ637826
NY-PRL-2021_0217_01M20	MZ637827
NY-PRL-2021_0217_01N13	MZ637828
NY-PRL-2021_0217_01N19	MZ637829
NY-PRL-2021_0217_01O07	MZ637830
NY-PRL-2021_0217_01O11	MZ637831
NY-PRL-2021_0217_01P03	MZ637832
NY-PRL-2021_0217_01P08	MZ637833
NY-PRL-2021_0217_01P12	MZ637834
NY-PRL-2021_0217_01P15	MZ637835
NY-PRL-2021_0217_01P16	MZ637836
NY-PRL-2021_0219_00A04	MZ637837
NY-PRL-2021_0219_00A23	MZ637838
NY-PRL-2021_0219_00B03	MZ637839
NY-PRL-2021_0219_00B13	MZ637840
NY-PRL-2021_0219_00B21	MZ637841
NY-PRL-2021_0219_00C04	MZ637842
NY-PRL-2021_0219_00C13	MZ637843
NY-PRL-2021_0219_00C14	MZ637844
NY-PRL-2021_0219_00C15	MZ637845
NY-PRL-2021_0219_00C16	MZ637846
NY-PRL-2021_0219_00C21	MZ637847
NY-PRL-2021_0219_00D14	MZ637848
NY-PRL-2021_0219_00D15	MZ637849
NY-PRL-2021_0219_00D17	MZ637850
NY-PRL-2021_0219_00D18	MZ637851
NY-PRL-2021_0219_00D19	MZ637852
NY-PRL-2021_0219_00E06	MZ637853
NY-PRL-2021_0219_00E20	MZ637854
NY-PRL-2021_0219_00F07	MZ637855
NY-PRL-2021_0219_00F09	MZ637856
NY-PRL-2021_0219_00F10	MZ637857
NY-PRL-2021_0219_00F13	MZ637858
NY-PRL-2021_0219_00G02	MZ637859
NY-PRL-2021_0219_00G08	MZ637860
NY-PRL-2021_0219_00G16	MZ637861
NY-PRL-2021_0219_00G18	MZ637862
NY-PRL-2021_0219_00H02	MZ637863
NY-PRL-2021_0219_00H07	MZ637864
NY-PRL-2021_0219_00H09	MZ637865
NY-PRL-2021_0219_00I01	MZ637866
NY-PRL-2021_0219_00I04	MZ637867
NY-PRL-2021_0219_00I09	MZ637868
NY-PRL-2021_0219_00J01	MZ637869
NY-PRL-2021_0219_00J17	MZ637870
NY-PRL-2021_0219_00K06	MZ637871
NY-PRL-2021_0219_00K07	MZ637872
NY-PRL-2021_0219_00K22	MZ637873
NY-PRL-2021_0219_00L09	MZ637874
NY-PRL-2021_0219_00M02	MZ637875
NY-PRL-2021_0219_00M05	MZ637876
NY-PRL-2021_0219_00M15	MZ637877
NY-PRL-2021_0219_00N02	MZ637878
NY-PRL-2021_0219_00N03	MZ637879
NY-PRL-2021_0219_00N08	MZ637880
NY-PRL-2021_0219_00O05	MZ637881
NY-PRL-2021_0219_00O24	MZ637882
NY-PRL-2021_0219_01A03	MZ637883
NY-PRL-2021_0219_01A10	MZ637884
NY-PRL-2021_0219_01A24	MZ637885
NY-PRL-2021_0219_01B22	MZ637886
NY-PRL-2021_0219_01C08	MZ637887
NY-PRL-2021_0219_01C21	MZ637888
NY-PRL-2021_0219_01C24	MZ637889
NY-PRL-2021_0219_01E15	MZ637890
NY-PRL-2021_0219_01F03	MZ637891
NY-PRL-2021_0219_01F17	MZ637892
NY-PRL-2021_0219_01F19	MZ637893
NY-PRL-2021_0219_01F21	MZ637894
NY-PRL-2021_0219_01F23	MZ637895
NY-PRL-2021_0219_01G09	MZ637896
NY-PRL-2021_0219_01G24	MZ637897
NY-PRL-2021_0219_01H01	MZ637898
NY-PRL-2021_0219_01H07	MZ637899
NY-PRL-2021_0219_01H21	MZ637900
NY-PRL-2021_0219_01H23	MZ637901
NY-PRL-2021_0219_01I02	MZ637902
NY-PRL-2021_0219_01I08	MZ637903
NY-PRL-2021_0219_01J01	MZ637904
NY-PRL-2021_0219_01J12	MZ637905
NY-PRL-2021_0219_01J20	MZ637906
NY-PRL-2021_0219_01J21	MZ637907
NY-PRL-2021_0219_01J22	MZ637908
NY-PRL-2021_0219_01K18	MZ637909
NY-PRL-2021_0219_01K19	MZ637910
NY-PRL-2021_0219_01K23	MZ637911
NY-PRL-2021_0219_01L13	MZ637912
NY-PRL-2021_0219_01L19	MZ637913
NY-PRL-2021_0219_01L20	MZ637914
NY-PRL-2021_0219_01M03	MZ637915
NY-PRL-2021_0219_01M10	MZ637916
NY-PRL-2021_0219_01M17	MZ637917
NY-PRL-2021_0219_01M19	MZ637918
NY-PRL-2021_0219_01N03	MZ637919
NY-PRL-2021_0219_01N08	MZ637920
NY-PRL-2021_0219_01N10	MZ637921
NY-PRL-2021_0219_01N16	MZ637922
NY-PRL-2021_0219_01O03	MZ637923
NY-PRL-2021_0219_01O17	MZ637924
NY-PRL-2021_0219_01O18	MZ637925
NY-PRL-2021_0219_01P10	MZ637926
NY-PRL-2021_0219_01P14	MZ637927
NY-PRL-2021_0222_00B01	MZ637928
NY-PRL-2021_0222_00B06	MZ637929
NY-PRL-2021_0222_00B07	MZ637930
NY-PRL-2021_0222_00B15	MZ637931
NY-PRL-2021_0222_00B21	MZ637932
NY-PRL-2021_0222_00D06	MZ637933
NY-PRL-2021_0222_00D16	MZ637934
NY-PRL-2021_0222_00D24	MZ637935
NY-PRL-2021_0222_00E23	MZ637936
NY-PRL-2021_0222_00F02	MZ637937
NY-PRL-2021_0222_00F04	MZ637938
NY-PRL-2021_0222_00F06	MZ637939
NY-PRL-2021_0222_00F15	MZ637940
NY-PRL-2021_0222_00G18	MZ637941
NY-PRL-2021_0222_00G19	MZ637942
NY-PRL-2021_0222_00G23	MZ637943
NY-PRL-2021_0222_00H02	MZ637944
NY-PRL-2021_0222_00I04	MZ637945
NY-PRL-2021_0222_00I16	MZ637946
NY-PRL-2021_0222_00I18	MZ637947
NY-PRL-2021_0222_00I19	MZ637948
NY-PRL-2021_0222_00I20	MZ637949
NY-PRL-2021_0222_00I21	MZ637950
NY-PRL-2021_0222_00J16	MZ637951
NY-PRL-2021_0222_00J17	MZ637952
NY-PRL-2021_0222_00J18	MZ637953
NY-PRL-2021_0222_00J19	MZ637954
NY-PRL-2021_0222_00J21	MZ637955
NY-PRL-2021_0222_00K01	MZ637956
NY-PRL-2021_0222_00K06	MZ637957
NY-PRL-2021_0222_00L06	MZ637958
NY-PRL-2021_0222_00L15	MZ637959
NY-PRL-2021_0222_00L24	MZ637960
NY-PRL-2021_0222_00M14	MZ637961
NY-PRL-2021_0222_00M22	MZ637962
NY-PRL-2021_0222_00M23	MZ637963
NY-PRL-2021_0222_00M24	MZ637964
NY-PRL-2021_0222_00N03	MZ637965
NY-PRL-2021_0222_00N08	MZ637966
NY-PRL-2021_0222_00N16	MZ637967
NY-PRL-2021_0222_00O08	MZ637968
NY-PRL-2021_0222_00O24	MZ637969
NY-PRL-2021_0222_00P02	MZ637970
NY-PRL-2021_0222_00P04	MZ637971
NY-PRL-2021_0222_00P08	MZ637972
NY-PRL-2021_0222_00P09	MZ637973
NY-PRL-2021_0222_00P10	MZ637974
NY-PRL-2021_0222_00P12	MZ637975
NY-PRL-2021_0222_00P15	MZ637976
NY-PRL-2021_0222_00P16	MZ637977
NY-PRL-2021_0222_00P19	MZ637978
NY-PRL-2021_0222_00P24	MZ637979
NY-PRL-2021_0224_00E07	MZ637980
NY-PRL-2021_0224_00G05	MZ637981
NY-PRL-2021_0224_00I02	MZ637982
NY-PRL-2021_0224_00I03	MZ637983
NY-PRL-2021_0224_00J06	MZ637984
NY-PRL-2021_0224_00K01	MZ637985
NY-PRL-2021_0224_00K02	MZ637986
NY-PRL-2021_0224_00K05	MZ637987
NY-PRL-2021_0224_00K07	MZ637988
NY-PRL-2021_0224_00L06	MZ637989
NY-PRL-2021_0224_00M01	MZ637990
NY-PRL-2021_0224_00O02	MZ637991
NY-PRL-2021_0224_00P02	MZ637992
NY-PRL-2021_0225_00A03	MZ637993
NY-PRL-2021_0225_00A05	MZ637994
NY-PRL-2021_0225_00A17	MZ637995
NY-PRL-2021_0225_00A18	MZ637996
NY-PRL-2021_0225_00A24	MZ637997
NY-PRL-2021_0225_00B03	MZ637998
NY-PRL-2021_0225_00B06	MZ637999
NY-PRL-2021_0225_00B09	MZ638000
NY-PRL-2021_0225_00B22	MZ638001
NY-PRL-2021_0225_00C05	MZ638002
NY-PRL-2021_0225_00C09	MZ638003
NY-PRL-2021_0225_00C12	MZ638004
NY-PRL-2021_0225_00D04	MZ638005
NY-PRL-2021_0225_00D05	MZ638006
NY-PRL-2021_0225_00D10	MZ638007
NY-PRL-2021_0225_00D18	MZ638008
NY-PRL-2021_0225_00E11	MZ638009
NY-PRL-2021_0225_00E17	MZ638010
NY-PRL-2021_0225_00F01	MZ638011
NY-PRL-2021_0225_00F04	MZ638012
NY-PRL-2021_0225_00F22	MZ638013
NY-PRL-2021_0225_00G07	MZ638014
NY-PRL-2021_0225_00G21	MZ638015
NY-PRL-2021_0225_00H19	MZ638016
NY-PRL-2021_0225_00I01	MZ638017
NY-PRL-2021_0225_00I03	MZ638018
NY-PRL-2021_0225_00I04	MZ638019
NY-PRL-2021_0225_00I09	MZ638020
NY-PRL-2021_0225_00I16	MZ638021
NY-PRL-2021_0225_00I19	MZ638022
NY-PRL-2021_0225_00J04	MZ638023
NY-PRL-2021_0225_00J12	MZ638024
NY-PRL-2021_0225_00J14	MZ638025
NY-PRL-2021_0225_00K13	MZ638026
NY-PRL-2021_0225_00K15	MZ638027
NY-PRL-2021_0225_00K16	MZ638028
NY-PRL-2021_0226_00A05	MZ638029
NY-PRL-2021_0226_00A15	MZ638030
NY-PRL-2021_0226_00A16	MZ638031
NY-PRL-2021_0226_00A23	MZ638032
NY-PRL-2021_0226_00A24	MZ638033
NY-PRL-2021_0226_00B15	MZ638034
NY-PRL-2021_0226_00C09	MZ638035
NY-PRL-2021_0226_00C11	MZ638036
NY-PRL-2021_0226_00C12	MZ638037
NY-PRL-2021_0226_00C17	MZ638038
NY-PRL-2021_0226_00C18	MZ638039
NY-PRL-2021_0226_00D01	MZ638040
NY-PRL-2021_0226_00D03	MZ638041
NY-PRL-2021_0226_00D13	MZ638042
NY-PRL-2021_0226_00D14	MZ638043
NY-PRL-2021_0226_00D16	MZ638044
NY-PRL-2021_0226_00D19	MZ638045
NY-PRL-2021_0226_00E02	MZ638046
NY-PRL-2021_0226_00E12	MZ638047
NY-PRL-2021_0226_00E14	MZ638048
NY-PRL-2021_0226_00E22	MZ638049
NY-PRL-2021_0226_00F01	MZ638050
NY-PRL-2021_0226_00F04	MZ638051
NY-PRL-2021_0226_00F05	MZ638052
NY-PRL-2021_0226_00F21	MZ638053
NY-PRL-2021_0226_00G01	MZ638054
NY-PRL-2021_0226_00G06	MZ638055
NY-PRL-2021_0226_00H01	MZ638056
NY-PRL-2021_0226_00H08	MZ638057
NY-PRL-2021_0226_00H12	MZ638058
NY-PRL-2021_0226_00I22	MZ638059
NY-PRL-2021_0226_00J05	MZ638060
NY-PRL-2021_0226_00J10	MZ638061
NY-PRL-2021_0226_00K04	MZ638062
NY-PRL-2021_0226_00K21	MZ638063
NY-PRL-2021_0226_00L01	MZ638064
NY-PRL-2021_0226_00L02	MZ638065
NY-PRL-2021_0226_00L07	MZ638066
NY-PRL-2021_0226_00L14	MZ638067
NY-PRL-2021_0226_00L22	MZ638068
NY-PRL-2021_0226_00M01	MZ638069
NY-PRL-2021_0226_00M22	MZ638070
NY-PRL-2021_0226_00M24	MZ638071
NY-PRL-2021_0226_00N16	MZ638072
NY-PRL-2021_0226_00N19	MZ638073
NY-PRL-2021_0226_00O01	MZ638074
NY-PRL-2021_0226_00O08	MZ638075
NY-PRL-2021_0226_00O15	MZ638076
NY-PRL-2021_0226_00P01	MZ638077
NY-PRL-2021_0226_00P05	MZ638078
NY-PRL-2021_0226_00P08	MZ638079
NY-PRL-2021_0226_00P19	MZ638080
NY-PRL-2021_0226_01A04	MZ638081
NY-PRL-2021_0226_01A05	MZ638082
NY-PRL-2021_0226_01B20	MZ638083
NY-PRL-2021_0226_01C11	MZ638084
NY-PRL-2021_0226_01C23	MZ638085
NY-PRL-2021_0226_01D05	MZ638086
NY-PRL-2021_0226_01D06	MZ638087
NY-PRL-2021_0226_01D07	MZ638088
NY-PRL-2021_0226_01E10	MZ638089
NY-PRL-2021_0226_01E24	MZ638090
NY-PRL-2021_0226_01F08	MZ638091
NY-PRL-2021_0226_01F10	MZ638092
NY-PRL-2021_0226_01F11	MZ638093
NY-PRL-2021_0226_01F21	MZ638094
NY-PRL-2021_0226_01F23	MZ638095
NY-PRL-2021_0226_01G08	MZ638096
NY-PRL-2021_0226_01H10	MZ638097
NY-PRL-2021_0226_01I05	MZ638098
NY-PRL-2021_0226_01I21	MZ638099
NY-PRL-2021_0226_01J04	MZ638100
NY-PRL-2021_0226_01J06	MZ638101
NY-PRL-2021_0226_01J09	MZ638102
NY-PRL-2021_0226_01J12	MZ638103
NY-PRL-2021_0226_01J15	MZ638104
NY-PRL-2021_0226_01J16	MZ638105
NY-PRL-2021_0226_01K09	MZ638106
NY-PRL-2021_0226_01K13	MZ638107
NY-PRL-2021_0226_01K19	MZ638108
NY-PRL-2021_0226_01K21	MZ638109
NY-PRL-2021_0226_01M21	MZ638110
NY-PRL-2021_0226_01M24	MZ638111
NY-PRL-2021_0226_01N04	MZ638112
NY-PRL-2021_0226_01N12	MZ638113
NY-PRL-2021_0226_01O03	MZ638114
NY-PRL-2021_0226_01O11	MZ638115
NY-PRL-2021_0226_01P11	MZ638116
NY-PRL-2021_0226_01P14	MZ638117
NY-PRL-2021_0301_00A01	MZ638118
NY-PRL-2021_0301_00A07	MZ638119
NY-PRL-2021_0301_00A12	MZ638120
NY-PRL-2021_0301_00B01	MZ638121
NY-PRL-2021_0301_00B04	MZ638122
NY-PRL-2021_0301_00B06	MZ638123
NY-PRL-2021_0301_00B12	MZ638124
NY-PRL-2021_0301_00B19	MZ638125
NY-PRL-2021_0301_00C12	MZ638126
NY-PRL-2021_0301_00C13	MZ638127
NY-PRL-2021_0301_00C24	MZ638128
NY-PRL-2021_0301_00D01	MZ638129
NY-PRL-2021_0301_00D03	MZ638130
NY-PRL-2021_0301_00D05	MZ638131
NY-PRL-2021_0301_00D17	MZ638132
NY-PRL-2021_0301_00E05	MZ638133
NY-PRL-2021_0301_00E13	MZ638134
NY-PRL-2021_0301_00G15	MZ638135
NY-PRL-2021_0301_00H01	MZ638136
NY-PRL-2021_0301_00H03	MZ638137
NY-PRL-2021_0301_00H05	MZ638138
NY-PRL-2021_0301_00I18	MZ638139
NY-PRL-2021_0301_00J03	MZ638140
NY-PRL-2021_0301_00J09	MZ638141
NY-PRL-2021_0301_00J21	MZ638142
NY-PRL-2021_0301_00K14	MZ638143
NY-PRL-2021_0301_00K19	MZ638144
NY-PRL-2021_0301_00K20	MZ638145
NY-PRL-2021_0301_00L12	MZ638146
NY-PRL-2021_0301_00M03	MZ638147
NY-PRL-2021_0301_00M12	MZ638148
NY-PRL-2021_0301_00M19	MZ638149
NY-PRL-2021_0301_00N04	MZ638150
NY-PRL-2021_0301_00N07	MZ638151
NY-PRL-2021_0301_00N09	MZ638152
NY-PRL-2021_0301_00N11	MZ638153
NY-PRL-2021_0301_00N16	MZ638154
NY-PRL-2021_0301_00N18	MZ638155
NY-PRL-2021_0301_00O07	MZ638156
NY-PRL-2021_0301_00P02	MZ638157
NY-PRL-2021_0301_00P12	MZ638158
NY-PRL-2021_0301_00P15	MZ638159
NY-PRL-2021_0301_00P17	MZ638160
NY-PRL-2021_0301_00P18	MZ638161
NY-PRL-2021_0301_00P21	MZ638162
NY-PRL-2021_0301_00P22	MZ638163
NY-PRL-2021_0301_01A02	MZ638164
NY-PRL-2021_0301_01A08	MZ638165
NY-PRL-2021_0301_01A10	MZ638166
NY-PRL-2021_0301_01A13	MZ638167
NY-PRL-2021_0301_01A14	MZ638168
NY-PRL-2021_0301_01A15	MZ638169
NY-PRL-2021_0301_01A18	MZ638170
NY-PRL-2021_0301_01A20	MZ638171
NY-PRL-2021_0301_01B08	MZ638172
NY-PRL-2021_0301_01B12	MZ638173
NY-PRL-2021_0301_01B13	MZ638174
NY-PRL-2021_0301_01B17	MZ638175
NY-PRL-2021_0301_01B18	MZ638176
NY-PRL-2021_0301_01C01	MZ638177
NY-PRL-2021_0301_01C05	MZ638178
NY-PRL-2021_0301_01C11	MZ638179
NY-PRL-2021_0301_01C13	MZ638180
NY-PRL-2021_0301_01C17	MZ638181
NY-PRL-2021_0301_01C18	MZ638182
NY-PRL-2021_0301_01C19	MZ638183
NY-PRL-2021_0301_01C23	MZ638184
NY-PRL-2021_0301_01C24	MZ638185
NY-PRL-2021_0301_01D04	MZ638186
NY-PRL-2021_0301_01D05	MZ638187
NY-PRL-2021_0301_01D14	MZ638188
NY-PRL-2021_0301_01D15	MZ638189
NY-PRL-2021_0301_01D18	MZ638190
NY-PRL-2021_0301_01D22	MZ638191
NY-PRL-2021_0301_01E06	MZ638192
NY-PRL-2021_0301_01E09	MZ638193
NY-PRL-2021_0301_01F12	MZ638194
NY-PRL-2021_0301_01F20	MZ638195
NY-PRL-2021_0301_01G11	MZ638196
NY-PRL-2021_0301_01G16	MZ638197
NY-PRL-2021_0301_01G19	MZ638198
NY-PRL-2021_0301_01H05	MZ638199
NY-PRL-2021_0301_01H06	MZ638200
NY-PRL-2021_0301_01H11	MZ638201
NY-PRL-2021_0301_01H12	MZ638202
NY-PRL-2021_0301_01H14	MZ638203
NY-PRL-2021_0301_01I06	MZ638204
NY-PRL-2021_0301_01I11	MZ638205
NY-PRL-2021_0301_01I12	MZ638206
NY-PRL-2021_0301_01I16	MZ638207
NY-PRL-2021_0301_01I17	MZ638208
NY-PRL-2021_0301_01I20	MZ638209
NY-PRL-2021_0301_01J03	MZ638210
NY-PRL-2021_0301_01J11	MZ638211
NY-PRL-2021_0301_01K06	MZ638212
NY-PRL-2021_0301_01K13	MZ638213
NY-PRL-2021_0301_01L06	MZ638214
NY-PRL-2021_0301_01L11	MZ638215
NY-PRL-2021_0301_01L19	MZ638216
NY-PRL-2021_0301_01M01	MZ638217
NY-PRL-2021_0301_01M04	MZ638218
NY-PRL-2021_0301_01M06	MZ638219
NY-PRL-2021_0301_01M07	MZ638220
NY-PRL-2021_0301_01M08	MZ638221
NY-PRL-2021_0301_01M11	MZ638222
NY-PRL-2021_0301_01M12	MZ638223
NY-PRL-2021_0301_01M14	MZ638224
NY-PRL-2021_0301_01M16	MZ638225
NY-PRL-2021_0301_01N01	MZ638226
NY-PRL-2021_0301_01N04	MZ638227
NY-PRL-2021_0301_01N05	MZ638228
NY-PRL-2021_0301_01N12	MZ638229
NY-PRL-2021_0301_01O10	MZ638230
NY-PRL-2021_0301_01O13	MZ638231
NY-PRL-2021_0301_01O15	MZ638232
NY-PRL-2021_0301_01O17	MZ638233
NY-PRL-2021_0301_01O24	MZ638234
NY-PRL-2021_0301_01P03	MZ638235
NY-PRL-2021_0301_01P04	MZ638236
NY-PRL-2021_0301_01P05	MZ638237
NY-PRL-2021_0301_01P06	MZ638238
NY-PRL-2021_0301_01P08	MZ638239
NY-PRL-2021_0301_01P09	MZ638240
NY-PRL-2021_0301_01P15	MZ638241
NY-PRL-2021_0301_01P17	MZ638242
NY-PRL-2021_0302_00A11	MZ638243
NY-PRL-2021_0302_00A13	MZ638244
NY-PRL-2021_0302_00A18	MZ638245
NY-PRL-2021_0302_00A22	MZ638246
NY-PRL-2021_0302_00B10	MZ638247
NY-PRL-2021_0302_00C06	MZ638248
NY-PRL-2021_0302_00C15	MZ638249
NY-PRL-2021_0302_00C17	MZ638250
NY-PRL-2021_0302_00C20	MZ638251
NY-PRL-2021_0302_00D03	MZ638252
NY-PRL-2021_0302_00D12	MZ638253
NY-PRL-2021_0302_00D18	MZ638254
NY-PRL-2021_0302_00D21	MZ638255
NY-PRL-2021_0302_00E01	MZ638256
NY-PRL-2021_0302_00E04	MZ638257
NY-PRL-2021_0302_00E09	MZ638258
NY-PRL-2021_0302_00E10	MZ638259
NY-PRL-2021_0302_00E11	MZ638260
NY-PRL-2021_0302_00E20	MZ638261
NY-PRL-2021_0302_00E22	MZ638262
NY-PRL-2021_0302_00E24	MZ638263
NY-PRL-2021_0302_00F03	MZ638264
NY-PRL-2021_0302_00F18	MZ638265
NY-PRL-2021_0302_00F23	MZ638266
NY-PRL-2021_0302_00G03	MZ638267
NY-PRL-2021_0302_00G06	MZ638268
NY-PRL-2021_0302_00G10	MZ638269
NY-PRL-2021_0302_00G11	MZ638270
NY-PRL-2021_0302_00G16	MZ638271
NY-PRL-2021_0302_00H10	MZ638272
NY-PRL-2021_0302_00H15	MZ638273
NY-PRL-2021_0302_00I03	MZ638274
NY-PRL-2021_0302_00I05	MZ638275
NY-PRL-2021_0302_00I06	MZ638276
NY-PRL-2021_0302_00I13	MZ638277
NY-PRL-2021_0302_00J01	MZ638278
NY-PRL-2021_0302_00J07	MZ638279
NY-PRL-2021_0302_00J10	MZ638280
NY-PRL-2021_0302_00J20	MZ638281
NY-PRL-2021_0302_00J22	MZ638282
NY-PRL-2021_0302_00K03	MZ638283
NY-PRL-2021_0302_00K05	MZ638284
NY-PRL-2021_0302_00K11	MZ638285
NY-PRL-2021_0302_00K22	MZ638286
NY-PRL-2021_0302_00K23	MZ638287
NY-PRL-2021_0302_00K24	MZ638288
NY-PRL-2021_0302_00L05	MZ638289
NY-PRL-2021_0302_00L18	MZ638290
NY-PRL-2021_0302_00L19	MZ638291
NY-PRL-2021_0302_00L21	MZ638292
NY-PRL-2021_0302_00M08	MZ638293
NY-PRL-2021_0302_00M10	MZ638294
NY-PRL-2021_0302_00M11	MZ638295
NY-PRL-2021_0302_00M17	MZ638296
NY-PRL-2021_0302_00M19	MZ638297
NY-PRL-2021_0302_00M21	MZ638298
NY-PRL-2021_0302_00M22	MZ638299
NY-PRL-2021_0302_00N18	MZ638300
NY-PRL-2021_0302_00O04	MZ638301
NY-PRL-2021_0302_00O17	MZ638302
NY-PRL-2021_0302_00O21	MZ638303
NY-PRL-2021_0302_00P02	MZ638304
NY-PRL-2021_0302_00P03	MZ638305
NY-PRL-2021_0302_00P05	MZ638306
NY-PRL-2021_0302_00P10	MZ638307
NY-PRL-2021_0302_00P21	MZ638308
NY-PRL-2021_0303_00A04	MZ638309
NY-PRL-2021_0303_00B04	MZ638310
NY-PRL-2021_0303_00B24	MZ638311
NY-PRL-2021_0303_00D03	MZ638312
NY-PRL-2021_0303_00E19	MZ638313
NY-PRL-2021_0303_00F02	MZ638314
NY-PRL-2021_0303_00F15	MZ638315
NY-PRL-2021_0303_00G06	MZ638316
NY-PRL-2021_0303_00G11	MZ638317
NY-PRL-2021_0303_00I14	MZ638318
NY-PRL-2021_0303_00I18	MZ638319
NY-PRL-2021_0303_00J21	MZ638320
NY-PRL-2021_0303_00L04	MZ638321
NY-PRL-2021_0303_00L05	MZ638322
NY-PRL-2021_0303_00L17	MZ638323
NY-PRL-2021_0303_00N08	MZ638324
NY-PRL-2021_0303_00N11	MZ638325
NY-PRL-2021_0303_00N24	MZ638326
NY-PRL-2021_0303_00O12	MZ638327
NY-PRL-2021_0303_00P15	MZ638328
NY-PRL-2021_0303_00P19	MZ638329
NY-PRL-2021_0305_00A01	MZ638330
NY-PRL-2021_0305_00A14	MZ638331
NY-PRL-2021_0305_00B02	MZ638332
NY-PRL-2021_0305_00B05	MZ638333
NY-PRL-2021_0305_00C21	MZ638334
NY-PRL-2021_0305_00C22	MZ638335
NY-PRL-2021_0305_00D03	MZ638336
NY-PRL-2021_0305_00D06	MZ638337
NY-PRL-2021_0305_00D22	MZ638338
NY-PRL-2021_0305_00E02	MZ638339
NY-PRL-2021_0305_00E04	MZ638340
NY-PRL-2021_0305_00E17	MZ638341
NY-PRL-2021_0305_00F10	MZ638342
NY-PRL-2021_0305_00F14	MZ638343
NY-PRL-2021_0305_00F17	MZ638344
NY-PRL-2021_0305_00G12	MZ638345
NY-PRL-2021_0305_00G16	MZ638346
NY-PRL-2021_0305_00G17	MZ638347
NY-PRL-2021_0305_00H07	MZ638348
NY-PRL-2021_0305_00I06	MZ638349
NY-PRL-2021_0305_00I16	MZ638350
NY-PRL-2021_0305_00I20	MZ638351
NY-PRL-2021_0305_00I23	MZ638352
NY-PRL-2021_0305_00J04	MZ638353
NY-PRL-2021_0305_00J13	MZ638354
NY-PRL-2021_0305_00J14	MZ638355
NY-PRL-2021_0305_00J20	MZ638356
NY-PRL-2021_0305_00K12	MZ638357
NY-PRL-2021_0305_00L07	MZ638358
NY-PRL-2021_0305_00L10	MZ638359
NY-PRL-2021_0305_00L15	MZ638360
NY-PRL-2021_0305_00L16	MZ638361
NY-PRL-2021_0305_00L17	MZ638362
NY-PRL-2021_0305_00L18	MZ638363
NY-PRL-2021_0305_00M02	MZ638364
NY-PRL-2021_0305_00M12	MZ638365
NY-PRL-2021_0305_00M18	MZ638366
NY-PRL-2021_0305_00N04	MZ638367
NY-PRL-2021_0305_00N08	MZ638368
NY-PRL-2021_0305_00N09	MZ638369
NY-PRL-2021_0305_00N10	MZ638370
NY-PRL-2021_0305_00N13	MZ638371
NY-PRL-2021_0305_00N17	MZ638372
NY-PRL-2021_0305_00O12	MZ638373
NY-PRL-2021_0305_00O17	MZ638374
NY-PRL-2021_0305_00O18	MZ638375
NY-PRL-2021_0305_00O19	MZ638376
NY-PRL-2021_0305_00O21	MZ638377
NY-PRL-2021_0305_00O23	MZ638378
NY-PRL-2021_0305_00P06	MZ638379
NY-PRL-2021_0305_00P19	MZ638380
NY-PRL-2021_0305_01A17	MZ638381
NY-PRL-2021_0305_01C22	MZ638382
NY-PRL-2021_0305_01C23	MZ638383
NY-PRL-2021_0305_01D16	MZ638384
NY-PRL-2021_0305_01D21	MZ638385
NY-PRL-2021_0305_01E07	MZ638386
NY-PRL-2021_0305_01E14	MZ638387
NY-PRL-2021_0305_01F20	MZ638388
NY-PRL-2021_0305_01G06	MZ638389
NY-PRL-2021_0305_01H05	MZ638390
NY-PRL-2021_0305_01H06	MZ638391
NY-PRL-2021_0305_01H11	MZ638392
NY-PRL-2021_0305_01H14	MZ638393
NY-PRL-2021_0305_01I01	MZ638394
NY-PRL-2021_0305_01I18	MZ638395
NY-PRL-2021_0305_01I20	MZ638396
NY-PRL-2021_0305_01J06	MZ638397
NY-PRL-2021_0305_01K21	MZ638398
NY-PRL-2021_0305_01L03	MZ638399
NY-PRL-2021_0305_01L06	MZ638400
NY-PRL-2021_0305_01M04	MZ638401
NY-PRL-2021_0305_01M07	MZ638402
NY-PRL-2021_0305_01O01	MZ638403
NY-PRL-2021_0305_01O03	MZ638404
NY-PRL-2021_0305_02A07	MZ638405
NY-PRL-2021_0305_02B24	MZ638406
NY-PRL-2021_0305_02C17	MZ638407
NY-PRL-2021_0305_02D15	MZ638408
NY-PRL-2021_0305_02D21	MZ638409
NY-PRL-2021_0305_02E03	MZ638410
NY-PRL-2021_0305_02E04	MZ638411
NY-PRL-2021_0305_02E08	MZ638412
NY-PRL-2021_0305_02E11	MZ638413
NY-PRL-2021_0305_02E16	MZ638414
NY-PRL-2021_0305_02E23	MZ638415
NY-PRL-2021_0305_02E24	MZ638416
NY-PRL-2021_0305_02F04	MZ638417
NY-PRL-2021_0305_02F22	MZ638418
NY-PRL-2021_0305_02F23	MZ638419
NY-PRL-2021_0305_02F24	MZ638420
NY-PRL-2021_0305_02G02	MZ638421
NY-PRL-2021_0305_02G04	MZ638422
NY-PRL-2021_0305_02G08	MZ638423
NY-PRL-2021_0305_02G22	MZ638424
NY-PRL-2021_0305_02G23	MZ638425
NY-PRL-2021_0305_02G24	MZ638426
NY-PRL-2021_0305_02H09	MZ638427
NY-PRL-2021_0305_02H13	MZ638428
NY-PRL-2021_0305_02H15	MZ638429
NY-PRL-2021_0305_02H17	MZ638430
NY-PRL-2021_0305_02H18	MZ638431
NY-PRL-2021_0305_02H21	MZ638432
NY-PRL-2021_0305_02I15	MZ638433
NY-PRL-2021_0305_02I17	MZ638434
NY-PRL-2021_0305_02I18	MZ638435
NY-PRL-2021_0305_02I19	MZ638436
NY-PRL-2021_0305_02I22	MZ638437
NY-PRL-2021_0305_02I24	MZ638438
NY-PRL-2021_0305_02J08	MZ638439
NY-PRL-2021_0305_02J21	MZ638440
NY-PRL-2021_0305_02K06	MZ638441
NY-PRL-2021_0305_02K11	MZ638442
NY-PRL-2021_0305_02K17	MZ638443
NY-PRL-2021_0305_02L14	MZ638444
NY-PRL-2021_0305_02O01	MZ638445
NY-PRL-2021_0305_02P23	MZ638446
NY-PRL-2021_0305_02P24	MZ638447
NY-PRL-2021_0308_00B01	MZ638448
NY-PRL-2021_0308_00B09	MZ638449
NY-PRL-2021_0308_00B13	MZ638450
NY-PRL-2021_0308_00B18	MZ638451
NY-PRL-2021_0308_00C22	MZ638452
NY-PRL-2021_0308_00D03	MZ638453
NY-PRL-2021_0308_00D14	MZ638454
NY-PRL-2021_0308_00D22	MZ638455
NY-PRL-2021_0308_00E08	MZ638456
NY-PRL-2021_0308_00E22	MZ638457
NY-PRL-2021_0308_00F12	MZ638458
NY-PRL-2021_0308_00G07	MZ638459
NY-PRL-2021_0308_00G09	MZ638460
NY-PRL-2021_0308_00H06	MZ638461
NY-PRL-2021_0308_00H09	MZ638462
NY-PRL-2021_0308_00I05	MZ638463
NY-PRL-2021_0308_00I14	MZ638464
NY-PRL-2021_0308_00J16	MZ638465
NY-PRL-2021_0308_00K07	MZ638466
NY-PRL-2021_0308_00K19	MZ638467
NY-PRL-2021_0308_00L06	MZ638468
NY-PRL-2021_0308_00L23	MZ638469
NY-PRL-2021_0308_00M02	MZ638470
NY-PRL-2021_0308_00M10	MZ638471
NY-PRL-2021_0308_00M24	MZ638472
NY-PRL-2021_0308_00N02	MZ638473
NY-PRL-2021_0308_00N05	MZ638474
NY-PRL-2021_0308_00O17	MZ638475
NY-PRL-2021_0308_00P06	MZ638476
NY-PRL-2021_0308_00P18	MZ638477
NY-PRL-2021_0309_00A01	MZ638478
NY-PRL-2021_0309_00A02	MZ638479
NY-PRL-2021_0309_00A21	MZ638480
NY-PRL-2021_0309_00A22	MZ638481
NY-PRL-2021_0309_00A23	MZ638482
NY-PRL-2021_0309_00B22	MZ638483
NY-PRL-2021_0309_00B24	MZ638484
NY-PRL-2021_0309_00C03	MZ638485
NY-PRL-2021_0309_00E10	MZ638486
NY-PRL-2021_0309_00E19	MZ638487
NY-PRL-2021_0309_00F09	MZ638488
NY-PRL-2021_0309_00F19	MZ638489
NY-PRL-2021_0309_00G02	MZ638490
NY-PRL-2021_0309_00G03	MZ638491
NY-PRL-2021_0309_00K09	MZ638492
NY-PRL-2021_0309_00K17	MZ638493
NY-PRL-2021_0309_00L21	MZ638494
NY-PRL-2021_0309_00M15	MZ638495
NY-PRL-2021_0309_00N10	MZ638496
NY-PRL-2021_0309_00N16	MZ638497
NY-PRL-2021_0309_00O17	MZ638498
NY-PRL-2021_0309_01A03	MZ638499
NY-PRL-2021_0309_01A11	MZ638500
NY-PRL-2021_0309_01C20	MZ638501
NY-PRL-2021_0309_01E10	MZ638502
NY-PRL-2021_0309_01F05	MZ638503
NY-PRL-2021_0309_01G17	MZ638504
NY-PRL-2021_0309_01J17	MZ638505
NY-PRL-2021_0309_01M13	MZ638506
NY-PRL-2021_0309_01M14	MZ638507
NY-PRL-2021_0309_01N02	MZ638508
NY-PRL-2021_0309_01P13	MZ638509
NY-PRL-2021_0309_01P14	MZ638510
NY-PRL-2021_0309_02A16	MZ638511
NY-PRL-2021_0309_02B06	MZ638512
NY-PRL-2021_0309_02B19	MZ638513
NY-PRL-2021_0309_02C04	MZ638514
NY-PRL-2021_0309_02C22	MZ638515
NY-PRL-2021_0309_02D04	MZ638516
NY-PRL-2021_0309_02E04	MZ638517
NY-PRL-2021_0309_02E06	MZ638518
NY-PRL-2021_0309_02E18	MZ638519
NY-PRL-2021_0309_02E21	MZ638520
NY-PRL-2021_0309_02F05	MZ638521
NY-PRL-2021_0309_02F14	MZ638522
NY-PRL-2021_0309_02F19	MZ638523
NY-PRL-2021_0309_02F21	MZ638524
NY-PRL-2021_0309_02G06	MZ638525
NY-PRL-2021_0309_02G13	MZ638526
NY-PRL-2021_0309_02G14	MZ638527
NY-PRL-2021_0309_02G19	MZ638528
NY-PRL-2021_0309_02G21	MZ638529
NY-PRL-2021_0309_02H03	MZ638530
NY-PRL-2021_0309_02H10	MZ638531
NY-PRL-2021_0309_02H21	MZ638532
NY-PRL-2021_0309_02I22	MZ638533
NY-PRL-2021_0309_02I23	MZ638534
NY-PRL-2021_0309_02J04	MZ638535
NY-PRL-2021_0309_02J14	MZ638536
NY-PRL-2021_0309_02K22	MZ638537
NY-PRL-2021_0309_02L01	MZ638538
NY-PRL-2021_0309_02L05	MZ638539
NY-PRL-2021_0309_02L21	MZ638540
NY-PRL-2021_0309_02M22	MZ638541
NY-PRL-2021_0309_02M23	MZ638542
NY-PRL-2021_0309_02O06	MZ638543
NY-PRL-2021_0309_02O23	MZ638544
NY-PRL-2021_0309_02P18	MZ638545
NY-PRL-2021_0310_00A01	MZ638546
NY-PRL-2021_0310_00A08	MZ638547
NY-PRL-2021_0310_00A11	MZ638548
NY-PRL-2021_0310_00A12	MZ638549
NY-PRL-2021_0310_00A13	MZ638550
NY-PRL-2021_0310_00A17	MZ638551
NY-PRL-2021_0310_00B08	MZ638552
NY-PRL-2021_0310_00B13	MZ638553
NY-PRL-2021_0310_00B15	MZ638554
NY-PRL-2021_0310_00C03	MZ638555
NY-PRL-2021_0310_00C09	MZ638556
NY-PRL-2021_0310_00D13	MZ638557
NY-PRL-2021_0310_00D22	MZ638558
NY-PRL-2021_0310_00E14	MZ638559
NY-PRL-2021_0310_00E23	MZ638560
NY-PRL-2021_0310_00F05	MZ638561
NY-PRL-2021_0310_00F19	MZ638562
NY-PRL-2021_0310_00F21	MZ638563
NY-PRL-2021_0310_00F24	MZ638564
NY-PRL-2021_0310_00G03	MZ638565
NY-PRL-2021_0310_00G09	MZ638566
NY-PRL-2021_0310_00H06	MZ638567
NY-PRL-2021_0310_00H07	MZ638568
NY-PRL-2021_0310_00H19	MZ638569
NY-PRL-2021_0310_00I01	MZ638570
NY-PRL-2021_0310_00I10	MZ638571
NY-PRL-2021_0310_00I20	MZ638572
NY-PRL-2021_0310_00I24	MZ638573
NY-PRL-2021_0310_00K09	MZ638574
NY-PRL-2021_0310_00K15	MZ638575
NY-PRL-2021_0310_00K24	MZ638576
NY-PRL-2021_0310_00L14	MZ638577
NY-PRL-2021_0310_00L24	MZ638578
NY-PRL-2021_0310_00N03	MZ638579
NY-PRL-2021_0310_00N05	MZ638580
NY-PRL-2021_0310_00N06	MZ638581
NY-PRL-2021_0310_00N18	MZ638582
NY-PRL-2021_0310_00N23	MZ638583
NY-PRL-2021_0310_00O23	MZ638584
NY-PRL-2021_0310_00P10	MZ638585
NY-PRL-2021_0310_00P14	MZ638586
NY-PRL-2021_0311_00A03	MZ638587
NY-PRL-2021_0311_00A10	MZ638588
NY-PRL-2021_0311_00A11	MZ638589
NY-PRL-2021_0311_00A15	MZ638590
NY-PRL-2021_0311_00A16	MZ638591
NY-PRL-2021_0311_00A17	MZ638592
NY-PRL-2021_0311_00A18	MZ638593
NY-PRL-2021_0311_00A19	MZ638594
NY-PRL-2021_0311_00A20	MZ638595
NY-PRL-2021_0311_00A22	MZ638596
NY-PRL-2021_0311_00B07	MZ638597
NY-PRL-2021_0311_00B09	MZ638598
NY-PRL-2021_0311_00B15	MZ638599
NY-PRL-2021_0311_00B19	MZ638600
NY-PRL-2021_0311_00C01	MZ638601
NY-PRL-2021_0311_00C02	MZ638602
NY-PRL-2021_0311_00C16	MZ638603
NY-PRL-2021_0311_00C17	MZ638604
NY-PRL-2021_0311_00C18	MZ638605
NY-PRL-2021_0311_00C22	MZ638606
NY-PRL-2021_0311_00D03	MZ638607
NY-PRL-2021_0311_00D04	MZ638608
NY-PRL-2021_0311_00D13	MZ638609
NY-PRL-2021_0311_00D16	MZ638610
NY-PRL-2021_0311_00D17	MZ638611
NY-PRL-2021_0311_00D19	MZ638612
NY-PRL-2021_0311_00E01	MZ638613
NY-PRL-2021_0311_00E12	MZ638614
NY-PRL-2021_0311_00E14	MZ638615
NY-PRL-2021_0311_00E15	MZ638616
NY-PRL-2021_0311_00E16	MZ638617
NY-PRL-2021_0311_00E17	MZ638618
NY-PRL-2021_0311_00E19	MZ638619
NY-PRL-2021_0311_00E20	MZ638620
NY-PRL-2021_0311_00E23	MZ638621
NY-PRL-2021_0311_00E24	MZ638622
NY-PRL-2021_0311_00F02	MZ638623
NY-PRL-2021_0311_00F04	MZ638624
NY-PRL-2021_0311_00F06	MZ638625
NY-PRL-2021_0311_00F16	MZ638626
NY-PRL-2021_0311_00F17	MZ638627
NY-PRL-2021_0311_00F18	MZ638628
NY-PRL-2021_0311_00F21	MZ638629
NY-PRL-2021_0311_00F24	MZ638630
NY-PRL-2021_0311_00G07	MZ638631
NY-PRL-2021_0311_00G08	MZ638632
NY-PRL-2021_0311_00G13	MZ638633
NY-PRL-2021_0311_00G18	MZ638634
NY-PRL-2021_0311_00G24	MZ638635
NY-PRL-2021_0311_00H07	MZ638636
NY-PRL-2021_0311_00H08	MZ638637
NY-PRL-2021_0311_00H14	MZ638638
NY-PRL-2021_0311_00H15	MZ638639
NY-PRL-2021_0311_00H16	MZ638640
NY-PRL-2021_0311_00I06	MZ638641
NY-PRL-2021_0311_00I07	MZ638642
NY-PRL-2021_0311_00J01	MZ638643
NY-PRL-2021_0311_00J09	MZ638644
NY-PRL-2021_0311_00J10	MZ638645
NY-PRL-2021_0311_00J14	MZ638646
NY-PRL-2021_0311_00J19	MZ638647
NY-PRL-2021_0311_00K09	MZ638648
NY-PRL-2021_0311_00K17	MZ638649
NY-PRL-2021_0311_00K18	MZ638650
NY-PRL-2021_0311_00L02	MZ638651
NY-PRL-2021_0311_00L10	MZ638652
NY-PRL-2021_0311_00M08	MZ638653
NY-PRL-2021_0311_00M17	MZ638654
NY-PRL-2021_0311_00N15	MZ638655
NY-PRL-2021_0311_00N16	MZ638656
NY-PRL-2021_0311_00N20	MZ638657
NY-PRL-2021_0311_00O15	MZ638658
NY-PRL-2021_0311_00O18	MZ638659
NY-PRL-2021_0311_00O24	MZ638660
NY-PRL-2021_0311_00P19	MZ638661
NY-PRL-2021_0312_00A04	MZ638662
NY-PRL-2021_0312_00A05	MZ638663
NY-PRL-2021_0312_00A06	MZ638664
NY-PRL-2021_0312_00A09	MZ638665
NY-PRL-2021_0312_00A10	MZ638666
NY-PRL-2021_0312_00A11	MZ638667
NY-PRL-2021_0312_00A12	MZ638668
NY-PRL-2021_0312_00B03	MZ638669
NY-PRL-2021_0312_00B04	MZ638670
NY-PRL-2021_0312_00B05	MZ638671
NY-PRL-2021_0312_00C04	MZ638672
NY-PRL-2021_0312_00C05	MZ638673
NY-PRL-2021_0312_00C07	MZ638674
NY-PRL-2021_0312_00C08	MZ638675
NY-PRL-2021_0312_00C10	MZ638676
NY-PRL-2021_0312_00C11	MZ638677
NY-PRL-2021_0312_00C14	MZ638678
NY-PRL-2021_0312_00C16	MZ638679
NY-PRL-2021_0312_00C19	MZ638680
NY-PRL-2021_0312_00C20	MZ638681
NY-PRL-2021_0312_00D05	MZ638682
NY-PRL-2021_0312_00D07	MZ638683
NY-PRL-2021_0312_00D13	MZ638684
NY-PRL-2021_0312_00D20	MZ638685
NY-PRL-2021_0312_00D21	MZ638686
NY-PRL-2021_0312_00D22	MZ638687
NY-PRL-2021_0312_00E07	MZ638688
NY-PRL-2021_0312_00E08	MZ638689
NY-PRL-2021_0312_00F02	MZ638690
NY-PRL-2021_0312_00F09	MZ638691
NY-PRL-2021_0312_00F12	MZ638692
NY-PRL-2021_0312_00G10	MZ638693
NY-PRL-2021_0312_00H02	MZ638694
NY-PRL-2021_0312_00I05	MZ638695
NY-PRL-2021_0312_00I14	MZ638696
NY-PRL-2021_0312_00I16	MZ638697
NY-PRL-2021_0312_00I21	MZ638698
NY-PRL-2021_0312_00I22	MZ638699
NY-PRL-2021_0312_00J11	MZ638700
NY-PRL-2021_0312_00J12	MZ638701
NY-PRL-2021_0312_00J14	MZ638702
NY-PRL-2021_0312_00J15	MZ638703
NY-PRL-2021_0312_00K05	MZ638704
NY-PRL-2021_0312_00K09	MZ638705
NY-PRL-2021_0312_00K21	MZ638706
NY-PRL-2021_0312_00L18	MZ638707
NY-PRL-2021_0312_00L23	MZ638708
NY-PRL-2021_0312_00M08	MZ638709
NY-PRL-2021_0312_00M12	MZ638710
NY-PRL-2021_0312_00M13	MZ638711
NY-PRL-2021_0312_00M14	MZ638712
NY-PRL-2021_0312_00M16	MZ638713
NY-PRL-2021_0312_00M23	MZ638714
NY-PRL-2021_0312_00N07	MZ638715
NY-PRL-2021_0312_00N08	MZ638716
NY-PRL-2021_0312_00N09	MZ638717
NY-PRL-2021_0312_00N18	MZ638718
NY-PRL-2021_0312_00N21	MZ638719
NY-PRL-2021_0312_00N22	MZ638720
NY-PRL-2021_0312_00N23	MZ638721
NY-PRL-2021_0312_00O06	MZ638722
NY-PRL-2021_0312_00O17	MZ638723
NY-PRL-2021_0312_00O18	MZ638724
NY-PRL-2021_0312_00O23	MZ638725
NY-PRL-2021_0312_00O24	MZ638726
NY-PRL-2021_0312_00P01	MZ638727
NY-PRL-2021_0312_00P11	MZ638728
NY-PRL-2021_0312_00P17	MZ638729
NY-PRL-2021_0312_00P18	MZ638730
NY-PRL-2021_0312_00P19	MZ638731
NY-PRL-2021_0312_00P22	MZ638732
NY-PRL-2021_0312_00P24	MZ638733
NY-PRL-2021_0315_00A01	MZ638734
NY-PRL-2021_0315_00A03	MZ638735
NY-PRL-2021_0315_00A04	MZ638736
NY-PRL-2021_0315_00A06	MZ638737
NY-PRL-2021_0315_00A07	MZ638738
NY-PRL-2021_0315_00A10	MZ638739
NY-PRL-2021_0315_00A11	MZ638740
NY-PRL-2021_0315_00A12	MZ638741
NY-PRL-2021_0315_00A13	MZ638742
NY-PRL-2021_0315_00A14	MZ638743
NY-PRL-2021_0315_00A18	MZ638744
NY-PRL-2021_0315_00A19	MZ638745
NY-PRL-2021_0315_00B01	MZ638746
NY-PRL-2021_0315_00B02	MZ638747
NY-PRL-2021_0315_00B03	MZ638748
NY-PRL-2021_0315_00B04	MZ638749
NY-PRL-2021_0315_00B05	MZ638750
NY-PRL-2021_0315_00B06	MZ638751
NY-PRL-2021_0315_00B08	MZ638752
NY-PRL-2021_0315_00B13	MZ638753
NY-PRL-2021_0315_00B15	MZ638754
NY-PRL-2021_0315_00B18	MZ638755
NY-PRL-2021_0315_00B19	MZ638756
NY-PRL-2021_0315_00C01	MZ638757
NY-PRL-2021_0315_00C02	MZ638758
NY-PRL-2021_0315_00C03	MZ638759
NY-PRL-2021_0315_00C05	MZ638760
NY-PRL-2021_0315_00C07	MZ638761
NY-PRL-2021_0315_00C10	MZ638762
NY-PRL-2021_0315_00C18	MZ638763
NY-PRL-2021_0315_00D01	MZ638764
NY-PRL-2021_0315_00D03	MZ638765
NY-PRL-2021_0315_00D04	MZ638766
NY-PRL-2021_0315_00D06	MZ638767
NY-PRL-2021_0315_00D13	MZ638768
NY-PRL-2021_0315_00E03	MZ638769
NY-PRL-2021_0315_00E07	MZ638770
NY-PRL-2021_0315_00E08	MZ638771
NY-PRL-2021_0315_00E09	MZ638772
NY-PRL-2021_0315_00E11	MZ638773
NY-PRL-2021_0315_00F01	MZ638774
NY-PRL-2021_0315_00F02	MZ638775
NY-PRL-2021_0315_00F03	MZ638776
NY-PRL-2021_0315_00F06	MZ638777
NY-PRL-2021_0315_00G01	MZ638778
NY-PRL-2021_0315_00G02	MZ638779
NY-PRL-2021_0315_00G03	MZ638780
NY-PRL-2021_0315_00G08	MZ638781
NY-PRL-2021_0315_00G15	MZ638782
NY-PRL-2021_0315_00G16	MZ638783
NY-PRL-2021_0315_00I24	MZ638784
NY-PRL-2021_0315_00J20	MZ638785
NY-PRL-2021_0315_00L13	MZ638786
NY-PRL-2021_0315_00M19	MZ638787
NY-PRL-2021_0315_00N02	MZ638788
NY-PRL-2021_0315_00N06	MZ638789
NY-PRL-2021_0315_00N22	MZ638790
NY-PRL-2021_0315_00N23	MZ638791
NY-PRL-2021_0315_00O01	MZ638792
NY-PRL-2021_0315_00O02	MZ638793
NY-PRL-2021_0315_00O11	MZ638794
NY-PRL-2021_0315_00P04	MZ638795
NY-PRL-2021_0315_00P06	MZ638796
NY-PRL-2021_0315_00P07	MZ638797
NY-PRL-2021_0315_00P14	MZ638798
NY-PRL-2021_0315_00P22	MZ638799
NY-PRL-2021_0315_01B03	MZ638800
NY-PRL-2021_0315_01B21	MZ638801
NY-PRL-2021_0315_01C11	MZ638802
NY-PRL-2021_0315_01C16	MZ638803
NY-PRL-2021_0315_01C19	MZ638804
NY-PRL-2021_0315_01C20	MZ638805
NY-PRL-2021_0315_01C24	MZ638806
NY-PRL-2021_0315_01D16	MZ638807
NY-PRL-2021_0315_01D18	MZ638808
NY-PRL-2021_0315_01D24	MZ638809
NY-PRL-2021_0315_01E15	MZ638810
NY-PRL-2021_0315_01E20	MZ638811
NY-PRL-2021_0315_01F15	MZ638812
NY-PRL-2021_0315_01F20	MZ638813
NY-PRL-2021_0315_01F22	MZ638814
NY-PRL-2021_0315_01G15	MZ638815
NY-PRL-2021_0315_01G16	MZ638816
NY-PRL-2021_0315_01H04	MZ638817
NY-PRL-2021_0315_01H08	MZ638818
NY-PRL-2021_0315_01H10	MZ638819
NY-PRL-2021_0315_01H11	MZ638820
NY-PRL-2021_0315_01I04	MZ638821
NY-PRL-2021_0315_01I07	MZ638822
NY-PRL-2021_0315_01I08	MZ638823
NY-PRL-2021_0315_01I09	MZ638824
NY-PRL-2021_0315_01I10	MZ638825
NY-PRL-2021_0315_01J03	MZ638826
NY-PRL-2021_0315_01J09	MZ638827
NY-PRL-2021_0315_01J10	MZ638828
NY-PRL-2021_0315_01J11	MZ638829
NY-PRL-2021_0315_01J12	MZ638830
NY-PRL-2021_0315_01J14	MZ638831
NY-PRL-2021_0315_01J20	MZ638832
NY-PRL-2021_0315_01J24	MZ638833
NY-PRL-2021_0315_01K12	MZ638834
NY-PRL-2021_0315_01K19	MZ638835
NY-PRL-2021_0315_01K23	MZ638836
NY-PRL-2021_0315_01K24	MZ638837
NY-PRL-2021_0315_01L01	MZ638838
NY-PRL-2021_0315_01L05	MZ638839
NY-PRL-2021_0315_01L16	MZ638840
NY-PRL-2021_0315_01L18	MZ638841
NY-PRL-2021_0315_01L19	MZ638842
NY-PRL-2021_0315_01L24	MZ638843
NY-PRL-2021_0315_01M08	MZ638844
NY-PRL-2021_0315_01M10	MZ638845
NY-PRL-2021_0315_01M11	MZ638846
NY-PRL-2021_0315_01M12	MZ638847
NY-PRL-2021_0315_01M16	MZ638848
NY-PRL-2021_0315_01M18	MZ638849
NY-PRL-2021_0315_01M24	MZ638850
NY-PRL-2021_0315_01N03	MZ638851
NY-PRL-2021_0315_01N06	MZ638852
NY-PRL-2021_0315_01N08	MZ638853
NY-PRL-2021_0315_01N09	MZ638854
NY-PRL-2021_0315_01N10	MZ638855
NY-PRL-2021_0315_01N11	MZ638856
NY-PRL-2021_0315_01N14	MZ638857
NY-PRL-2021_0315_01N17	MZ638858
NY-PRL-2021_0315_01N18	MZ638859
NY-PRL-2021_0315_01N20	MZ638860
NY-PRL-2021_0315_01O03	MZ638861
NY-PRL-2021_0315_01O04	MZ638862
NY-PRL-2021_0315_01O08	MZ638863
NY-PRL-2021_0315_01O09	MZ638864
NY-PRL-2021_0315_01O11	MZ638865
NY-PRL-2021_0315_01O12	MZ638866
NY-PRL-2021_0315_01O15	MZ638867
NY-PRL-2021_0315_01O20	MZ638868
NY-PRL-2021_0315_01P11	MZ638869
NY-PRL-2021_0315_01P13	MZ638870
NY-PRL-2021_0315_01P14	MZ638871
NY-PRL-2021_0315_01P20	MZ638872
NY-PRL-2021_0316_00A13	MZ638873
NY-PRL-2021_0316_00B08	MZ638874
NY-PRL-2021_0316_00B16	MZ638875
NY-PRL-2021_0316_00B20	MZ638876
NY-PRL-2021_0316_00B23	MZ638877
NY-PRL-2021_0316_00C24	MZ638878
NY-PRL-2021_0316_00D02	MZ638879
NY-PRL-2021_0316_00D15	MZ638880
NY-PRL-2021_0316_00E02	MZ638881
NY-PRL-2021_0316_00E08	MZ638882
NY-PRL-2021_0316_00E10	MZ638883
NY-PRL-2021_0316_00F02	MZ638884
NY-PRL-2021_0316_00F10	MZ638885
NY-PRL-2021_0316_00G04	MZ638886
NY-PRL-2021_0316_00G06	MZ638887
NY-PRL-2021_0316_00H08	MZ638888
NY-PRL-2021_0316_00K18	MZ638889
NY-PRL-2021_0316_00L05	MZ638890
NY-PRL-2021_0316_00M01	MZ638891
NY-PRL-2021_0316_00M13	MZ638892
NY-PRL-2021_0316_00M18	MZ638893
NY-PRL-2021_0316_00M20	MZ638894
NY-PRL-2021_0316_00N02	MZ638895
NY-PRL-2021_0316_00N14	MZ638896
NY-PRL-2021_0316_00N19	MZ638897
NY-PRL-2021_0316_00O04	MZ638898
NY-PRL-2021_0316_00O10	MZ638899
NY-PRL-2021_0316_00O12	MZ638900
NY-PRL-2021_0316_00P18	MZ638901
NY-PRL-2021_0317_00A08	MZ638902
NY-PRL-2021_0317_00A17	MZ638903
NY-PRL-2021_0317_00B17	MZ638904
NY-PRL-2021_0317_00B23	MZ638905
NY-PRL-2021_0317_00C02	MZ638906
NY-PRL-2021_0317_00C06	MZ638907
NY-PRL-2021_0317_00C18	MZ638908
NY-PRL-2021_0317_00E16	MZ638909
NY-PRL-2021_0317_00F01	MZ638910
NY-PRL-2021_0317_00F10	MZ638911
NY-PRL-2021_0317_00F16	MZ638912
NY-PRL-2021_0317_00H02	MZ638913
NY-PRL-2021_0317_00I01	MZ638914
NY-PRL-2021_0317_00J06	MZ638915
NY-PRL-2021_0317_00J22	MZ638916
NY-PRL-2021_0317_00K21	MZ638917
NY-PRL-2021_0317_00L04	MZ638918
NY-PRL-2021_0317_00L06	MZ638919
NY-PRL-2021_0317_00L07	MZ638920
NY-PRL-2021_0317_00L13	MZ638921
NY-PRL-2021_0317_00L24	MZ638922
NY-PRL-2021_0317_00M02	MZ638923
NY-PRL-2021_0317_00N03	MZ638924
NY-PRL-2021_0317_00N04	MZ638925
NY-PRL-2021_0317_00O06	MZ638926
NY-PRL-2021_0317_00O07	MZ638927
NY-PRL-2021_0317_00O09	MZ638928
NY-PRL-2021_0317_00O14	MZ638929
NY-PRL-2021_0317_00P05	MZ638930
NY-PRL-2021_0318_00A01	MZ638931
NY-PRL-2021_0318_00A06	MZ638932
NY-PRL-2021_0318_00A15	MZ638933
NY-PRL-2021_0318_00B01	MZ638934
NY-PRL-2021_0318_00B24	MZ638935
NY-PRL-2021_0318_00C14	MZ638936
NY-PRL-2021_0318_00D12	MZ638937
NY-PRL-2021_0318_00E07	MZ638938
NY-PRL-2021_0318_00E08	MZ638939
NY-PRL-2021_0318_00F01	MZ638940
NY-PRL-2021_0318_00G12	MZ638941
NY-PRL-2021_0318_00H09	MZ638942
NY-PRL-2021_0318_00I05	MZ638943
NY-PRL-2021_0318_00J02	MZ638944
NY-PRL-2021_0318_00J09	MZ638945
NY-PRL-2021_0318_00L18	MZ638946
NY-PRL-2021_0318_00M18	MZ638947
NY-PRL-2021_0318_00M20	MZ638948
NY-PRL-2021_0318_00N04	MZ638949
NY-PRL-2021_0318_00O02	MZ638950
NY-PRL-2021_0318_00O04	MZ638951
NY-PRL-2021_0318_00P06	MZ638952
NY-PRL-2021_0319_00A03	MZ638953
NY-PRL-2021_0319_00A11	MZ638954
NY-PRL-2021_0319_00A18	MZ638955
NY-PRL-2021_0319_00A21	MZ638956
NY-PRL-2021_0319_00B09	MZ638957
NY-PRL-2021_0319_00B21	MZ638958
NY-PRL-2021_0319_00B23	MZ638959
NY-PRL-2021_0319_00C04	MZ638960
NY-PRL-2021_0319_00C09	MZ638961
NY-PRL-2021_0319_00C12	MZ638962
NY-PRL-2021_0319_00C15	MZ638963
NY-PRL-2021_0319_00C19	MZ638964
NY-PRL-2021_0319_00C21	MZ638965
NY-PRL-2021_0319_00D10	MZ638966
NY-PRL-2021_0319_00D12	MZ638967
NY-PRL-2021_0319_00D17	MZ638968
NY-PRL-2021_0319_00E11	MZ638969
NY-PRL-2021_0319_00F02	MZ638970
NY-PRL-2021_0319_00F05	MZ638971
NY-PRL-2021_0319_00F06	MZ638972
NY-PRL-2021_0319_00F07	MZ638973
NY-PRL-2021_0319_00F18	MZ638974
NY-PRL-2021_0319_00F19	MZ638975
NY-PRL-2021_0319_00F21	MZ638976
NY-PRL-2021_0319_00G05	MZ638977
NY-PRL-2021_0319_00G08	MZ638978
NY-PRL-2021_0319_00G14	MZ638979
NY-PRL-2021_0319_00G15	MZ638980
NY-PRL-2021_0319_00G16	MZ638981
NY-PRL-2021_0319_00G17	MZ638982
NY-PRL-2021_0319_00G20	MZ638983
NY-PRL-2021_0319_00G21	MZ638984
NY-PRL-2021_0319_00G22	MZ638985
NY-PRL-2021_0319_00H21	MZ638986
NY-PRL-2021_0319_00H23	MZ638987
NY-PRL-2021_0319_00I22	MZ638988
NY-PRL-2021_0319_00J06	MZ638989
NY-PRL-2021_0319_00J09	MZ638990
NY-PRL-2021_0319_00J12	MZ638991
NY-PRL-2021_0319_00J22	MZ638992
NY-PRL-2021_0319_00J24	MZ638993
NY-PRL-2021_0319_00K01	MZ638994
NY-PRL-2021_0319_00K03	MZ638995
NY-PRL-2021_0319_00K05	MZ638996
NY-PRL-2021_0319_00K14	MZ638997
NY-PRL-2021_0319_00K22	MZ638998
NY-PRL-2021_0319_00L01	MZ638999
NY-PRL-2021_0319_00L04	MZ639000
NY-PRL-2021_0319_00L14	MZ639001
NY-PRL-2021_0319_00L15	MZ639002
NY-PRL-2021_0319_00L20	MZ639003
NY-PRL-2021_0319_00L21	MZ639004
NY-PRL-2021_0319_00M18	MZ639005
NY-PRL-2021_0319_00N01	MZ639006
NY-PRL-2021_0319_00N11	MZ639007
NY-PRL-2021_0319_00N15	MZ639008
NY-PRL-2021_0319_00N16	MZ639009
NY-PRL-2021_0319_00N21	MZ639010
NY-PRL-2021_0319_00O05	MZ639011
NY-PRL-2021_0319_00O11	MZ639012
NY-PRL-2021_0319_00O20	MZ639013
NY-PRL-2021_0319_00P02	MZ639014
NY-PRL-2021_0319_00P09	MZ639015
NY-PRL-2021_0319_00P15	MZ639016
NY-PRL-2021_0319_00P16	MZ639017
NY-PRL-2021_0319_00P21	MZ639018
NY-PRL-2021_0319_00P22	MZ639019
NY-PRL-2021_0322_00B16	MZ639020
NY-PRL-2021_0322_00C04	MZ639021
NY-PRL-2021_0322_00D08	MZ639022
NY-PRL-2021_0322_00D13	MZ639023
NY-PRL-2021_0322_00D23	MZ639024
NY-PRL-2021_0322_00E13	MZ639025
NY-PRL-2021_0322_00E20	MZ639026
NY-PRL-2021_0322_00F08	MZ639027
NY-PRL-2021_0322_00F10	MZ639028
NY-PRL-2021_0322_00F16	MZ639029
NY-PRL-2021_0322_00G01	MZ639030
NY-PRL-2021_0322_00H03	MZ639031
NY-PRL-2021_0322_00H15	MZ639032
NY-PRL-2021_0322_00H20	MZ639033
NY-PRL-2021_0322_00I02	MZ639034
NY-PRL-2021_0322_00K17	MZ639035
NY-PRL-2021_0322_00L09	MZ639036
NY-PRL-2021_0322_00L10	MZ639037
NY-PRL-2021_0322_00L19	MZ639038
NY-PRL-2021_0322_00L24	MZ639039
NY-PRL-2021_0322_00M05	MZ639040
NY-PRL-2021_0322_00M14	MZ639041
NY-PRL-2021_0322_00N04	MZ639042
NY-PRL-2021_0322_00O10	MZ639043
NY-PRL-2021_0322_00O13	MZ639044
NY-PRL-2021_0322_00P20	MZ639045
NY-PRL-2021_0322_00P22	MZ639046
NY-PRL-2021_0322_01A06	MZ639047
NY-PRL-2021_0322_01A08	MZ639048
NY-PRL-2021_0322_01A09	MZ639049
NY-PRL-2021_0322_01A13	MZ639050
NY-PRL-2021_0322_01A17	MZ639051
NY-PRL-2021_0322_01A20	MZ639052
NY-PRL-2021_0322_01B06	MZ639053
NY-PRL-2021_0322_01B21	MZ639054
NY-PRL-2021_0322_01B24	MZ639055
NY-PRL-2021_0322_01C15	MZ639056
NY-PRL-2021_0322_01C17	MZ639057
NY-PRL-2021_0322_01D14	MZ639058
NY-PRL-2021_0322_01D18	MZ639059
NY-PRL-2021_0322_01F16	MZ639060
NY-PRL-2021_0322_01G01	MZ639061
NY-PRL-2021_0322_01G04	MZ639062
NY-PRL-2021_0322_01G07	MZ639063
NY-PRL-2021_0322_01G23	MZ639064
NY-PRL-2021_0322_01H01	MZ639065
NY-PRL-2021_0322_01H04	MZ639066
NY-PRL-2021_0322_01H17	MZ639067
NY-PRL-2021_0322_01I01	MZ639068
NY-PRL-2021_0322_01I12	MZ639069
NY-PRL-2021_0322_01J16	MZ639070
NY-PRL-2021_0322_01K02	MZ639071
NY-PRL-2021_0322_01K12	MZ639072
NY-PRL-2021_0322_01L09	MZ639073
NY-PRL-2021_0322_01L13	MZ639074
NY-PRL-2021_0322_01L17	MZ639075
NY-PRL-2021_0322_01L21	MZ639076
NY-PRL-2021_0322_01L22	MZ639077
NY-PRL-2021_0322_01M03	MZ639078
NY-PRL-2021_0322_01M10	MZ639079
NY-PRL-2021_0322_01N09	MZ639080
NY-PRL-2021_0322_01N17	MZ639081
NY-PRL-2021_0322_01O04	MZ639082
NY-PRL-2021_0322_01O11	MZ639083
NY-PRL-2021_0322_01O15	MZ639084
NY-PRL-2021_0322_01P05	MZ639085
NY-PRL-2021_0322_01P23	MZ639086
NY-PRL-2021_0322_01P24	MZ639087
NY-PRL-2021_0323_00A09	MZ639088
NY-PRL-2021_0323_00B01	MZ639089
NY-PRL-2021_0323_00B13	MZ639090
NY-PRL-2021_0323_00C13	MZ639091
NY-PRL-2021_0323_00D10	MZ639092
NY-PRL-2021_0323_00D17	MZ639093
NY-PRL-2021_0323_00E06	MZ639094
NY-PRL-2021_0323_00F11	MZ639095
NY-PRL-2021_0323_00F12	MZ639096
NY-PRL-2021_0323_00F22	MZ639097
NY-PRL-2021_0323_00G02	MZ639098
NY-PRL-2021_0323_00G11	MZ639099
NY-PRL-2021_0323_00G20	MZ639100
NY-PRL-2021_0323_00H14	MZ639101
NY-PRL-2021_0323_00H15	MZ639102
NY-PRL-2021_0323_00I02	MZ639103
NY-PRL-2021_0323_00I07	MZ639104
NY-PRL-2021_0323_00J03	MZ639105
NY-PRL-2021_0323_00J08	MZ639106
NY-PRL-2021_0323_00J23	MZ639107
NY-PRL-2021_0323_00K07	MZ639108
NY-PRL-2021_0323_00K09	MZ639109
NY-PRL-2021_0323_00K14	MZ639110
NY-PRL-2021_0323_00M01	MZ639111
NY-PRL-2021_0323_00M09	MZ639112
NY-PRL-2021_0323_00M13	MZ639113
NY-PRL-2021_0323_00M15	MZ639114
NY-PRL-2021_0323_00N05	MZ639115
NY-PRL-2021_0323_00N08	MZ639116
NY-PRL-2021_0323_00N13	MZ639117
NY-PRL-2021_0323_00N21	MZ639118
NY-PRL-2021_0323_00N22	MZ639119
NY-PRL-2021_0323_00O08	MZ639120
NY-PRL-2021_0323_00P12	MZ639121
NY-PRL-2021_0323_00P20	MZ639122
NY-PRL-2021_0323_01B03	MZ639123
NY-PRL-2021_0323_01B09	MZ639124
NY-PRL-2021_0323_01C01	MZ639125
NY-PRL-2021_0323_01D24	MZ639126
NY-PRL-2021_0323_01E02	MZ639127
NY-PRL-2021_0323_01E05	MZ639128
NY-PRL-2021_0323_01F03	MZ639129
NY-PRL-2021_0323_01G14	MZ639130
NY-PRL-2021_0323_01H07	MZ639131
NY-PRL-2021_0323_01H14	MZ639132
NY-PRL-2021_0323_01H21	MZ639133
NY-PRL-2021_0323_01L22	MZ639134
NY-PRL-2021_0323_01M05	MZ639135
NY-PRL-2021_0323_01M07	MZ639136
NY-PRL-2021_0323_01M18	MZ639137
NY-PRL-2021_0323_01N18	MZ639138
NY-PRL-2021_0323_01N22	MZ639139
NY-PRL-2021_0323_01O08	MZ639140
NY-PRL-2021_0323_01O13	MZ639141
NY-PRL-2021_0323_01P20	MZ639142
NY-PRL-2021_0324_00A20	MZ639143
NY-PRL-2021_0324_00B04	MZ639144
NY-PRL-2021_0324_00B21	MZ639145
NY-PRL-2021_0324_00C07	MZ639146
NY-PRL-2021_0324_00C10	MZ639147
NY-PRL-2021_0324_00C20	MZ639148
NY-PRL-2021_0324_00C21	MZ639149
NY-PRL-2021_0324_00C22	MZ639150
NY-PRL-2021_0324_00C24	MZ639151
NY-PRL-2021_0324_00D08	MZ639152
NY-PRL-2021_0324_00D15	MZ639153
NY-PRL-2021_0324_00F01	MZ639154
NY-PRL-2021_0324_00F03	MZ639155
NY-PRL-2021_0324_00F04	MZ639156
NY-PRL-2021_0324_00F13	MZ639157
NY-PRL-2021_0324_00F17	MZ639158
NY-PRL-2021_0324_00G08	MZ639159
NY-PRL-2021_0324_00G14	MZ639160
NY-PRL-2021_0324_00G17	MZ639161
NY-PRL-2021_0324_00H17	MZ639162
NY-PRL-2021_0324_00H18	MZ639163
NY-PRL-2021_0324_00I04	MZ639164
NY-PRL-2021_0324_00I19	MZ639165
NY-PRL-2021_0324_00J01	MZ639166
NY-PRL-2021_0324_00K04	MZ639167
NY-PRL-2021_0324_00K08	MZ639168
NY-PRL-2021_0324_00K12	MZ639169
NY-PRL-2021_0324_00L03	MZ639170
NY-PRL-2021_0324_00L11	MZ639171
NY-PRL-2021_0324_00L18	MZ639172
NY-PRL-2021_0324_00M06	MZ639173
NY-PRL-2021_0324_00M11	MZ639174
NY-PRL-2021_0324_00N07	MZ639175
NY-PRL-2021_0324_00N09	MZ639176
NY-PRL-2021_0324_00N16	MZ639177
NY-PRL-2021_0324_00N18	MZ639178
NY-PRL-2021_0324_00N19	MZ639179
NY-PRL-2021_0324_00N22	MZ639180
NY-PRL-2021_0324_00N24	MZ639181
NY-PRL-2021_0324_00O03	MZ639182
NY-PRL-2021_0324_00O04	MZ639183
NY-PRL-2021_0324_00O05	MZ639184
NY-PRL-2021_0324_00P01	MZ639185
NY-PRL-2021_0324_00P20	MZ639186
NY-PRL-2021_0325_00A01	MZ639187
NY-PRL-2021_0325_00A14	MZ639188
NY-PRL-2021_0325_00A21	MZ639189
NY-PRL-2021_0325_00B06	MZ639190
NY-PRL-2021_0325_00B12	MZ639191
NY-PRL-2021_0325_00B15	MZ639192
NY-PRL-2021_0325_00B21	MZ639193
NY-PRL-2021_0325_00C07	MZ639194
NY-PRL-2021_0325_00C10	MZ639195
NY-PRL-2021_0325_00C12	MZ639196
NY-PRL-2021_0325_00C18	MZ639197
NY-PRL-2021_0325_00C20	MZ639198
NY-PRL-2021_0325_00D04	MZ639199
NY-PRL-2021_0325_00D05	MZ639200
NY-PRL-2021_0325_00D06	MZ639201
NY-PRL-2021_0325_00D09	MZ639202
NY-PRL-2021_0325_00E08	MZ639203
NY-PRL-2021_0325_00E09	MZ639204
NY-PRL-2021_0325_00E17	MZ639205
NY-PRL-2021_0325_00E20	MZ639206
NY-PRL-2021_0325_00E23	MZ639207
NY-PRL-2021_0325_00F02	MZ639208
NY-PRL-2021_0325_00F07	MZ639209
NY-PRL-2021_0325_00F23	MZ639210
NY-PRL-2021_0325_00F24	MZ639211
NY-PRL-2021_0325_00G08	MZ639212
NY-PRL-2021_0325_00G09	MZ639213
NY-PRL-2021_0325_00G21	MZ639214
NY-PRL-2021_0325_00H02	MZ639215
NY-PRL-2021_0325_00H04	MZ639216
NY-PRL-2021_0325_00H11	MZ639217
NY-PRL-2021_0325_00H15	MZ639218
NY-PRL-2021_0325_00H22	MZ639219
NY-PRL-2021_0325_00H23	MZ639220
NY-PRL-2021_0325_00I16	MZ639221
NY-PRL-2021_0325_00I21	MZ639222
NY-PRL-2021_0325_00I22	MZ639223
NY-PRL-2021_0325_00J01	MZ639224
NY-PRL-2021_0325_00J09	MZ639225
NY-PRL-2021_0325_00J11	MZ639226
NY-PRL-2021_0325_00J19	MZ639227
NY-PRL-2021_0325_00K02	MZ639228
NY-PRL-2021_0325_00K04	MZ639229
NY-PRL-2021_0325_00K08	MZ639230
NY-PRL-2021_0325_00K18	MZ639231
NY-PRL-2021_0325_00K23	MZ639232
NY-PRL-2021_0325_00K24	MZ639233
NY-PRL-2021_0325_00L11	MZ639234
NY-PRL-2021_0325_00L12	MZ639235
NY-PRL-2021_0325_00L13	MZ639236
NY-PRL-2021_0325_00M02	MZ639237
NY-PRL-2021_0325_00M14	MZ639238
NY-PRL-2021_0325_00M21	MZ639239
NY-PRL-2021_0325_00N05	MZ639240
NY-PRL-2021_0325_00N14	MZ639241
NY-PRL-2021_0325_00N17	MZ639242
NY-PRL-2021_0325_00N21	MZ639243
NY-PRL-2021_0325_00O07	MZ639244
NY-PRL-2021_0325_00O09	MZ639245
NY-PRL-2021_0325_00O12	MZ639246
NY-PRL-2021_0325_00O15	MZ639247
NY-PRL-2021_0325_00O17	MZ639248
NY-PRL-2021_0325_00O23	MZ639249
NY-PRL-2021_0325_00P05	MZ639250
NY-PRL-2021_0325_00P12	MZ639251
NY-PRL-2021_0325_00P15	MZ639252
NY-PRL-2021_0329_00B18	MZ639253
NY-PRL-2021_0329_00B19	MZ639254
NY-PRL-2021_0329_00B20	MZ639255
NY-PRL-2021_0329_00C05	MZ639256
NY-PRL-2021_0329_00C07	MZ639257
NY-PRL-2021_0329_00C10	MZ639258
NY-PRL-2021_0329_00E03	MZ639259
NY-PRL-2021_0329_00E07	MZ639260
NY-PRL-2021_0329_00E24	MZ639261
NY-PRL-2021_0329_00F12	MZ639262
NY-PRL-2021_0329_00F15	MZ639263
NY-PRL-2021_0329_00G01	MZ639264
NY-PRL-2021_0329_00G05	MZ639265
NY-PRL-2021_0329_00G15	MZ639266
NY-PRL-2021_0329_00H03	MZ639267
NY-PRL-2021_0329_00H06	MZ639268
NY-PRL-2021_0329_00H12	MZ639269
NY-PRL-2021_0329_00H14	MZ639270
NY-PRL-2021_0329_00I16	MZ639271
NY-PRL-2021_0329_00J14	MZ639272
NY-PRL-2021_0329_00J16	MZ639273
NY-PRL-2021_0329_00J19	MZ639274
NY-PRL-2021_0329_00J23	MZ639275
NY-PRL-2021_0329_00K07	MZ639276
NY-PRL-2021_0329_00K10	MZ639277
NY-PRL-2021_0329_00K14	MZ639278
NY-PRL-2021_0329_00K20	MZ639279
NY-PRL-2021_0329_00K22	MZ639280
NY-PRL-2021_0329_00L05	MZ639281
NY-PRL-2021_0329_00L09	MZ639282
NY-PRL-2021_0329_00L14	MZ639283
NY-PRL-2021_0329_00L15	MZ639284
NY-PRL-2021_0329_00L23	MZ639285
NY-PRL-2021_0329_00M04	MZ639286
NY-PRL-2021_0329_00M13	MZ639287
NY-PRL-2021_0329_00M23	MZ639288
NY-PRL-2021_0329_00M24	MZ639289
NY-PRL-2021_0329_00O06	MZ639290
NY-PRL-2021_0329_00O15	MZ639291
NY-PRL-2021_0329_00O19	MZ639292
NY-PRL-2021_0329_00O23	MZ639293
NY-PRL-2021_0329_00P18	MZ639294
NY-PRL-2021_0329_00P19	MZ639295
NY-PRL-2021_0329_00P21	MZ639296
NY-PRL-2021_0329_01A17	MZ639297
NY-PRL-2021_0329_01A24	MZ639298
NY-PRL-2021_0329_01B10	MZ639299
NY-PRL-2021_0329_01B11	MZ639300
NY-PRL-2021_0329_01B12	MZ639301
NY-PRL-2021_0329_01B21	MZ639302
NY-PRL-2021_0329_01C04	MZ639303
NY-PRL-2021_0329_01C09	MZ639304
NY-PRL-2021_0329_01C10	MZ639305
NY-PRL-2021_0329_01C14	MZ639306
NY-PRL-2021_0329_01C19	MZ639307
NY-PRL-2021_0329_01D02	MZ639308
NY-PRL-2021_0329_01D09	MZ639309
NY-PRL-2021_0329_01D18	MZ639310
NY-PRL-2021_0329_01E08	MZ639311
NY-PRL-2021_0329_01E13	MZ639312
NY-PRL-2021_0329_01E15	MZ639313
NY-PRL-2021_0329_01E16	MZ639314
NY-PRL-2021_0329_01F03	MZ639315
NY-PRL-2021_0329_01F22	MZ639316
NY-PRL-2021_0329_01F23	MZ639317
NY-PRL-2021_0329_01G04	MZ639318
NY-PRL-2021_0329_01G06	MZ639319
NY-PRL-2021_0329_01G09	MZ639320
NY-PRL-2021_0329_01G12	MZ639321
NY-PRL-2021_0329_01G21	MZ639322
NY-PRL-2021_0329_01G24	MZ639323
NY-PRL-2021_0329_01H01	MZ639324
NY-PRL-2021_0329_01H06	MZ639325
NY-PRL-2021_0329_01H09	MZ639326
NY-PRL-2021_0329_01H22	MZ639327
NY-PRL-2021_0329_01I04	MZ639328
NY-PRL-2021_0329_01I11	MZ639329
NY-PRL-2021_0329_01I16	MZ639330
NY-PRL-2021_0329_01I24	MZ639331
NY-PRL-2021_0329_01J10	MZ639332
NY-PRL-2021_0329_01J13	MZ639333
NY-PRL-2021_0329_01J15	MZ639334
NY-PRL-2021_0329_01J16	MZ639335
NY-PRL-2021_0329_01K24	MZ639336
NY-PRL-2021_0329_01L02	MZ639337
NY-PRL-2021_0329_01L03	MZ639338
NY-PRL-2021_0329_01L05	MZ639339
NY-PRL-2021_0329_01L14	MZ639340
NY-PRL-2021_0329_01L15	MZ639341
NY-PRL-2021_0329_01L20	MZ639342
NY-PRL-2021_0329_01L21	MZ639343
NY-PRL-2021_0329_01M16	MZ639344
NY-PRL-2021_0329_01M19	MZ639345
NY-PRL-2021_0329_01M22	MZ639346
NY-PRL-2021_0329_01N04	MZ639347
NY-PRL-2021_0329_01N05	MZ639348
NY-PRL-2021_0329_01N08	MZ639349
NY-PRL-2021_0329_01N10	MZ639350
NY-PRL-2021_0329_01N16	MZ639351
NY-PRL-2021_0329_01N20	MZ639352
NY-PRL-2021_0329_01O01	MZ639353
NY-PRL-2021_0329_01O03	MZ639354
NY-PRL-2021_0329_01O05	MZ639355
NY-PRL-2021_0329_01O12	MZ639356
NY-PRL-2021_0329_01O13	MZ639357
NY-PRL-2021_0329_01O18	MZ639358
NY-PRL-2021_0329_01O19	MZ639359
NY-PRL-2021_0329_01O23	MZ639360
NY-PRL-2021_0329_01P05	MZ639361
NY-PRL-2021_0329_01P11	MZ639362
NY-PRL-2021_0329_02A03	MZ639363
NY-PRL-2021_0329_02A05	MZ639364
NY-PRL-2021_0329_02A10	MZ639365
NY-PRL-2021_0329_02A21	MZ639366
NY-PRL-2021_0329_02B03	MZ639367
NY-PRL-2021_0329_02B04	MZ639368
NY-PRL-2021_0329_02B07	MZ639369
NY-PRL-2021_0329_02B11	MZ639370
NY-PRL-2021_0329_02B23	MZ639371
NY-PRL-2021_0329_02C16	MZ639372
NY-PRL-2021_0329_02C19	MZ639373
NY-PRL-2021_0329_02C20	MZ639374
NY-PRL-2021_0329_02D12	MZ639375
NY-PRL-2021_0329_02D13	MZ639376
NY-PRL-2021_0329_02D14	MZ639377
NY-PRL-2021_0329_02D23	MZ639378
NY-PRL-2021_0329_02E04	MZ639379
NY-PRL-2021_0329_02E12	MZ639380
NY-PRL-2021_0329_02E14	MZ639381
NY-PRL-2021_0329_02E15	MZ639382
NY-PRL-2021_0329_02F03	MZ639383
NY-PRL-2021_0329_02F21	MZ639384
NY-PRL-2021_0329_02G01	MZ639385
NY-PRL-2021_0329_02G11	MZ639386
NY-PRL-2021_0329_02G20	MZ639387
NY-PRL-2021_0329_02H19	MZ639388
NY-PRL-2021_0329_02I06	MZ639389
NY-PRL-2021_0329_02I13	MZ639390
NY-PRL-2021_0329_02I22	MZ639391
NY-PRL-2021_0329_02J05	MZ639392
NY-PRL-2021_0329_02J11	MZ639393
NY-PRL-2021_0329_02J12	MZ639394
NY-PRL-2021_0329_02J14	MZ639395
NY-PRL-2021_0329_02J17	MZ639396
NY-PRL-2021_0329_02J19	MZ639397
NY-PRL-2021_0329_02J22	MZ639398
NY-PRL-2021_0329_02K08	MZ639399
NY-PRL-2021_0329_02K10	MZ639400
NY-PRL-2021_0329_02K13	MZ639401
NY-PRL-2021_0329_02K20	MZ639402
NY-PRL-2021_0329_02L05	MZ639403
NY-PRL-2021_0329_02L20	MZ639404
NY-PRL-2021_0329_02L24	MZ639405
NY-PRL-2021_0329_02M09	MZ639406
NY-PRL-2021_0329_02M10	MZ639407
NY-PRL-2021_0329_02M12	MZ639408
NY-PRL-2021_0329_02M14	MZ639409
NY-PRL-2021_0329_02M24	MZ639410
NY-PRL-2021_0329_02N03	MZ639411
NY-PRL-2021_0329_02N10	MZ639412
NY-PRL-2021_0329_02N15	MZ639413
NY-PRL-2021_0329_02O04	MZ639414
NY-PRL-2021_0329_02O06	MZ639415
NY-PRL-2021_0329_02O09	MZ639416
NY-PRL-2021_0329_02O15	MZ639417
NY-PRL-2021_0329_02O16	MZ639418
NY-PRL-2021_0329_02O22	MZ639419
NY-PRL-2021_0329_02P05	MZ639420
NY-PRL-2021_0329_02P07	MZ639421
NY-PRL-2021_0329_02P12	MZ639422
NY-PRL-2021_0329_02P14	MZ639423
NY-PRL-2021_0329_02P17	MZ639424
NY-PRL-2021_0329_02P18	MZ639425
NY-PRL-2021_0329_03A11	MZ639426
NY-PRL-2021_0329_03A12	MZ639427
NY-PRL-2021_0329_03A19	MZ639428
NY-PRL-2021_0329_03A20	MZ639429
NY-PRL-2021_0329_03A21	MZ639430
NY-PRL-2021_0329_03B05	MZ639431
NY-PRL-2021_0329_03B07	MZ639432
NY-PRL-2021_0329_03B08	MZ639433
NY-PRL-2021_0329_03B09	MZ639434
NY-PRL-2021_0329_03B10	MZ639435
NY-PRL-2021_0329_03B11	MZ639436
NY-PRL-2021_0329_03B15	MZ639437
NY-PRL-2021_0329_03B22	MZ639438
NY-PRL-2021_0329_03C02	MZ639439
NY-PRL-2021_0329_03C03	MZ639440
NY-PRL-2021_0329_03C19	MZ639441
NY-PRL-2021_0329_03C20	MZ639442
NY-PRL-2021_0329_03C24	MZ639443
NY-PRL-2021_0329_03D03	MZ639444
NY-PRL-2021_0329_03D13	MZ639445
NY-PRL-2021_0329_03D16	MZ639446
NY-PRL-2021_0329_03D22	MZ639447
NY-PRL-2021_0329_03F06	MZ639448
NY-PRL-2021_0329_03F13	MZ639449
NY-PRL-2021_0329_03G08	MZ639450
NY-PRL-2021_0329_03G09	MZ639451
NY-PRL-2021_0329_03G12	MZ639452
NY-PRL-2021_0329_03G14	MZ639453
NY-PRL-2021_0329_03G16	MZ639454
NY-PRL-2021_0329_03G17	MZ639455
NY-PRL-2021_0329_03G18	MZ639456
NY-PRL-2021_0329_03G23	MZ639457
NY-PRL-2021_0329_03H08	MZ639458
NY-PRL-2021_0329_03H09	MZ639459
NY-PRL-2021_0329_03H13	MZ639460
NY-PRL-2021_0329_03H18	MZ639461
NY-PRL-2021_0329_03H20	MZ639462
NY-PRL-2021_0329_03I03	MZ639463
NY-PRL-2021_0329_03I08	MZ639464
NY-PRL-2021_0329_03I10	MZ639465
NY-PRL-2021_0329_03I18	MZ639466
NY-PRL-2021_0329_03J10	MZ639467
NY-PRL-2021_0329_03J17	MZ639468
NY-PRL-2021_0329_03J23	MZ639469
NY-PRL-2021_0329_03K18	MZ639470
NY-PRL-2021_0329_03L03	MZ639471
NY-PRL-2021_0329_03L04	MZ639472
NY-PRL-2021_0329_03L14	MZ639473
NY-PRL-2021_0329_03M08	MZ639474
NY-PRL-2021_0329_03M11	MZ639475
NY-PRL-2021_0329_03M12	MZ639476
NY-PRL-2021_0329_03M16	MZ639477
NY-PRL-2021_0329_03N05	MZ639478
NY-PRL-2021_0329_03N06	MZ639479
NY-PRL-2021_0329_03N07	MZ639480
NY-PRL-2021_0329_03N09	MZ639481
NY-PRL-2021_0329_03N11	MZ639482
NY-PRL-2021_0329_03O06	MZ639483
NY-PRL-2021_0329_03O11	MZ639484
NY-PRL-2021_0329_03O21	MZ639485
NY-PRL-2021_0329_03O24	MZ639486
NY-PRL-2021_0329_03P06	MZ639487
NY-PRL-2021_0329_03P10	MZ639488
NY-PRL-2021_0329_03P13	MZ639489
NY-PRL-2021_0329_03P18	MZ639490
NY-PRL-2021_0329_04A06	MZ639491
NY-PRL-2021_0329_04A07	MZ639492
NY-PRL-2021_0329_04B05	MZ639493
NY-PRL-2021_0329_04B13	MZ639494
NY-PRL-2021_0329_04C07	MZ639495
NY-PRL-2021_0329_04D05	MZ639496
NY-PRL-2021_0329_04D17	MZ639497
NY-PRL-2021_0329_04D24	MZ639498
NY-PRL-2021_0329_04E10	MZ639499
NY-PRL-2021_0329_04E13	MZ639500
NY-PRL-2021_0329_04E15	MZ639501
NY-PRL-2021_0329_04E22	MZ639502
NY-PRL-2021_0329_04F06	MZ639503
NY-PRL-2021_0329_04F13	MZ639504
NY-PRL-2021_0329_04F15	MZ639505
NY-PRL-2021_0329_04G02	MZ639506
NY-PRL-2021_0329_04H04	MZ639507
[truncated: 2,727 more rows]
