# Supplementary material for: Detection and characterization of the SARS-CoV-2 lineage B.1.526 in New York
Source: Nat Commun. 2021 Aug 9;12:4886. doi: 10.1038/s41467-021-25168-4 (PMC8352861; doi:10.1038/s41467-021-25168-4)
Supplement: Supplementary file 6 — Supplementary Data 2 [file 41467_2021_25168_MOESM6_ESM.txt]

#Supplementary Data 2. List of SARS-CoV-2 genomes used in phylogenetic and phylodynamic analyses
hCoV-19/USA/NY-NYCPHL-003208/2021|EPI_ISL_1064793|2021-02-07
hCoV-19/USA/NY-NYCPHL-003352/2021|EPI_ISL_1064795|2021-02-10
hCoV-19/USA/NY-NYCPHL-003806/2021|EPI_ISL_1447142|2021-03-10
hCoV-19/USA/NY-NYCPHL-003353/2021|EPI_ISL_1064796|2021-02-11
hCoV-19/USA/NY-NYCPHL-003049/2021|EPI_ISL_1064788|2021-02-05
hCoV-19/USA/NY-NYCPHL-003299/2021|EPI_ISL_1064794|2021-02-12
hCoV-19/USA/NY-NYCPHL-003703/2021|EPI_ISL_1261810|2021-03-03
hCoV-19/USA/NY-NYCPHL-004109/2021|EPI_ISL_1593749|2021-03-26
hCoV-19/USA/NY-NYCPHL-004299/2021|EPI_ISL_1694721|2021-03-31
hCoV-19/USA/NY-NYCPHL-004030/2021|EPI_ISL_1447124|2021-03-23
hCoV-19/USA/NY-NYCPHL-004525/2021|EPI_ISL_1804961|2021-04-18
hCoV-19/USA/NY-NYCPHL-004422/2021|EPI_ISL_1694766|2021-04-09
hCoV-19/USA/NY-NYCPHL-003425/2021|EPI_ISL_1114506|2021-02-18
hCoV-19/USA/NY-NYCPHL-003115/2021|EPI_ISL_1064789|2021-02-08
hCoV-19/USA/NY-NYCPHL-004177/2021|NA|2021-03-30
hCoV-19/USA/NY-NYCPHL-004365/2021|NA|2021-04-09
hCoV-19/USA/NY-NYCPHL-003964/2021|EPI_ISL_1447136|2021-03-18
hCoV-19/USA/NY-NYCPHL-003989/2021|EPI_ISL_1447133|2021-03-19
hCoV-19/USA/NY-NYCPHL-004046/2021|EPI_ISL_1447130|2021-03-23
hCoV-19/USA/NY-NYCPHL-004398/2021|EPI_ISL_1694747|2021-04-13
hCoV-19/USA/NY-NYCPHL-004088/2021|NA|2021-03-25
hCoV-19/USA/NY-NYCPHL-004372/2021|NA|2021-04-05
hCoV-19/USA/NY-NYCPHL-004429/2021|NA|2021-04-14
hCoV-19/USA/NY-NYCPHL-004458/2021|NA|2021-04-15
hCoV-19/USA/NY-NYCPHL-003868/2021|NA|2021-03-10
hCoV-19/USA/NY-NYCPHL-004403/2021|EPI_ISL_1694752|2021-04-13
hCoV-19/USA/NY-NYCPHL-004032/2021|EPI_ISL_1447125|2021-03-23
hCoV-19/USA/NY-NYCPHL-004155/2021|NA|2021-03-29
hCoV-19/USA/NY-NYCPHL-003001/2021|EPI_ISL_1064786|2021-02-03
hCoV-19/USA/NY-NYCPHL-003742/2021|EPI_ISL_1261807|2021-03-05
hCoV-19/USA/NY-NYCPHL-004186/2021|NA|2021-03-25
hCoV-19/USA/NY-NYCPHL-004437/2021|NA|2021-04-14
hCoV-19/USA/NY-NYCPHL-004445/2021|NA|2021-04-13
hCoV-19/USA/NY-NYCPHL-004453/2021|NA|2021-04-15
hCoV-19/USA/NY-NYCPHL-004042/2021|EPI_ISL_1447128|2021-03-23
hCoV-19/USA/NY-NYCPHL-004176/2021|NA|2021-03-30
hCoV-19/USA/NY-NYCPHL-004008/2021|EPI_ISL_1447111|2021-03-15
hCoV-19/USA/NY-NYCPHL-004311/2021|NA|2021-04-07
hCoV-19/USA/NY-NYCPHL-004348/2021|NA|2021-04-08
hCoV-19/USA/NY-NYCPHL-004038/2021|EPI_ISL_1447127|2021-03-23
hCoV-19/USA/NY-NYCPHL-004045/2021|EPI_ISL_1447129|2021-03-23
hCoV-19/USA/NY-NYCPHL-003850/2021|EPI_ISL_1337474|2021-03-12
hCoV-19/USA/NY-NYCPHL-003696/2021|EPI_ISL_1261809|2021-03-03
hCoV-19/USA/NY-NYCPHL-003824/2021|EPI_ISL_1337501|2021-03-10
hCoV-19/USA/NY-NYCPHL-003714/2021|EPI_ISL_1261806|2021-03-04
hCoV-19/USA/NY-NYCPHL-004383/2021|EPI_ISL_1694734|2021-04-12
hCoV-19/USA/NY-NYCPHL-004073/2021|NA|2021-03-24
hCoV-19/USA/NY-NYCPHL-004339/2021|NA|2021-04-08
hCoV-19/USA/NY-NYCPHL-004334/2021|NA|2021-04-08
hCoV-19/USA/NY-NYCPHL-004327/2021|NA|2021-04-07
hCoV-19/USA/NY-NYCPHL-003700/2021|EPI_ISL_1261805|2021-03-03
hCoV-19/USA/NY-NYCPHL-003785/2021|NA|2021-03-09
hCoV-19/USA/NY-NYCPHL-003940/2021|EPI_ISL_1447139|2021-03-17
hCoV-19/USA/NY-NYCPHL-003689/2021|EPI_ISL_1200555|2021-02-28
hCoV-19/USA/NY-NYCPHL-004220/2021|NA|2021-04-01
hCoV-19/USA/NY-NYCPHL-003009/2021|EPI_ISL_1064787|2021-02-03
hCoV-19/USA/NY-NYCPHL-004275/2021|EPI_ISL_1694718|2021-04-06
hCoV-19/USA/NY-NYCPHL-004224/2021|NA|2021-04-02
hCoV-19/USA/NY-NYCPHL-002994/2021|EPI_ISL_1064785|2021-02-03
hCoV-19/USA/NY-NYCPHL-004402/2021|EPI_ISL_1694751|2021-04-13
hCoV-19/USA/NY-NYCPHL-003997/2021|EPI_ISL_1447109|2021-03-19
hCoV-19/USA/NY-NYCPHL-003998/2021|EPI_ISL_1447134|2021-03-19
hCoV-19/USA/NY-NYCPHL-003963/2021|EPI_ISL_1447135|2021-03-18
hCoV-19/USA/NY-NYCPHL-003412/2021|EPI_ISL_1121890|2021-02-16
hCoV-19/USA/NY-NYCPHL-003547/2021|EPI_ISL_1121955|2021-02-22
hCoV-19/USA/NY-NYCPHL-004157/2021|NA|2021-03-29
hCoV-19/USA/NY-NYCPHL-004478/2021|EPI_ISL_1804956|2021-04-16
hCoV-19/USA/NY-NYCPHL-003895/2021|EPI_ISL_1337503|2021-03-15
hCoV-19/USA/NY-NYCPHL-003906/2021|EPI_ISL_1337504|2021-03-16
hCoV-19/USA/NY-NYCPHL-003743/2021|EPI_ISL_1261808|2021-03-05
hCoV-19/USA/NY-NYCPHL-003137/2021|EPI_ISL_1064790|2021-02-08
hCoV-19/USA/NY-NYCPHL-003141/2021|EPI_ISL_1064762|2021-02-08
hCoV-19/USA/NY-NYCPHL-003794/2021|NA|2021-03-05
hCoV-19/USA/NY-NYCPHL-003942/2021|EPI_ISL_1447140|2021-03-17
hCoV-19/USA/NY-NYCPHL-004036/2021|EPI_ISL_1447126|2021-03-23
hCoV-19/USA/NY-NYCPHL-003965/2021|EPI_ISL_1447137|2021-03-18
hCoV-19/USA/NY-NYCPHL-003943/2021|EPI_ISL_1447141|2021-03-17
hCoV-19/USA/NY-NYCPHL-004060/2021|NA|2021-03-24
hCoV-19/USA/NY-NYCPHL-004168/2021|NA|2021-03-30
hCoV-19/USA/NY-NYCPHL-004230/2021|NA|2021-04-02
hCoV-19/USA/NY-NYCPHL-004274/2021|EPI_ISL_1694717|2021-04-06
hCoV-19/USA/NY-NYCPHL-004101/2021|EPI_ISL_1593742|2021-03-25
hCoV-19/USA/NY-NYCPHL-004161/2021|NA|2021-03-29
hCoV-19/USA/NY-NYCPHL-004183/2021|NA|2021-03-30
hCoV-19/USA/NY-NYCPHL-004264/2021|NA|2021-04-06
hCoV-19/USA/NY-NYCPHL-004172/2021|NA|2021-03-30
hCoV-19/USA/NY-NYCPHL-004454/2021|NA|2021-04-15
hCoV-19/USA/NY-NYCPHL-004369/2021|EPI_ISL_1804947|2021-04-03
hCoV-19/USA/NY-NYCPHL-004206/2021|EPI_ISL_1694702|2021-03-31
hCoV-19/USA/NY-NYCPHL-002448/2021|EPI_ISL_883321|2021-01-14
hCoV-19/USA/NY-NYCPHL-002449/2021|EPI_ISL_883322|2021-01-14
hCoV-19/USA/NY-NYCPHL-004306/2021|EPI_ISL_1694727|2021-04-03
hCoV-19/USA/NY-NYCPHL-002458/2021|EPI_ISL_883323|2021-01-14
hCoV-19/USA/NY-NYCPHL-004090/2021|EPI_ISL_1593738|2021-03-25
hCoV-19/USA/NY-NYCPHL-003198/2021|EPI_ISL_1064792|2021-02-06
hCoV-19/USA/NY-NYCPHL-003950/2021|EPI_ISL_1447113|2021-03-17
hCoV-19/USA/NY-NYCPHL-004014/2021|EPI_ISL_1447131|2021-03-22
hCoV-19/USA/NY-NYCPHL-004015/2021|EPI_ISL_1447132|2021-03-22
hCoV-19/USA/NY-NYCPHL-004450/2021|NA|2021-04-15
hCoV-19/USA/NY-NYCPHL-004451/2021|NA|2021-04-15
hCoV-19/USA/NY-NYCPHL-003586/2021|EPI_ISL_1200541|2021-02-24
hCoV-19/USA/NY-NYCPHL-003649/2021|EPI_ISL_1200553|2021-03-01
hCoV-19/USA/NY-NYCPHL-003732/2021|EPI_ISL_1261792|2021-03-05
hCoV-19/USA/NY-NYCPHL-003754/2021|EPI_ISL_1261797|2021-03-04
hCoV-19/USA/NY-NYCPHL-003402/2021|EPI_ISL_1114489|2021-02-17
hCoV-19/USA/NY-NYCPHL-003429/2021|EPI_ISL_1200550|2021-02-18
hCoV-19/USA/NY-NYCPHL-004191/2021|NA|2021-03-27
hCoV-19/USA/NY-NYCPHL-003488/2021|EPI_ISL_1121908|2021-02-22
hCoV-19/USA/NY-NYCPHL-003609/2021|EPI_ISL_1200552|2021-02-25
hCoV-19/USA/NY-NYCPHL-003150/2021|EPI_ISL_1064791|2021-02-08
hCoV-19/USA/NY-NYCPHL-003162/2021|EPI_ISL_1018024|2021-02-08
hCoV-19/USA/NY-NYCPHL-003749/2021|EPI_ISL_1261811|2021-03-02
hCoV-19/USA/NY-NYCPHL-004409/2021|NA|2021-04-13
hCoV-19/USA/NY-NYCPHL-004287/2021|NA|2021-03-26
hCoV-19/USA/NY-NYCPHL-004288/2021|NA|2021-03-26
hCoV-19/USA/NY-NYCPHL-004290/2021|NA|2021-03-26
hCoV-19/USA/NY-NYCPHL-004286/2021|NA|2021-03-26
hCoV-19/USA/NY-NYCPHL-004291/2021|NA|2021-03-26
hCoV-19/USA/NY-NYCPHL-004345/2021|NA|2021-04-08
hCoV-19/USA/NY-NYCPHL-004435/2021|NA|2021-04-13
hCoV-19/USA/NY-NYCPHL-004448/2021|NA|2021-04-15
hCoV-19/USA/NY-NYCPHL-003801/2021|EPI_ISL_1337500|2021-03-10
hCoV-19/USA/NY-NYCPHL-002130/2021|EPI_ISL_857200|2021-01-04
hCoV-19/USA/NY-NYCPHL-002461/2021|EPI_ISL_883324|
hCoV-19/USA/NY-NYCPHL-002359/2021|EPI_ISL_861332|2021-01-11
hCoV-19/USA/NY-NYCPHL-002241/2021|EPI_ISL_857093|2021-01-06
hCoV-19/USA/NY-NYCPHL-003656/2021|EPI_ISL_1200538|2021-03-02
hCoV-19/USA/NY-NYCPHL-004049/2021|EPI_ISL_1447138|2021-03-18
hCoV-19/USA/NY-NYCPHL-004268/2021|EPI_ISL_1694715|2021-04-06
hCoV-19/USA/NY-NYCPHL-002517/2021|EPI_ISL_883325|2021-01-16
hCoV-19/USA/NY-NYCPHL-003572/2021|EPI_ISL_1200551|2021-02-24
hCoV-19/USA/NY-NYCPHL-003579/2021|EPI_ISL_1200544|2021-02-24
hCoV-19/USA/NY-NYCPHL-003672/2021|EPI_ISL_1200554|2021-03-02
hCoV-19/USA/NY-NYCPHL-003674/2021|NA|2021-03-02
hCoV-19/USA/NY-NYCPHL-004229/2021|NA|2021-04-02
hCoV-19/USA/NY-NYCPHL-004381/2021|EPI_ISL_1694733|2021-04-12
hCoV-19/USA/NY-NYCPHL-004410/2021|NA|2021-04-13
hCoV-19/USA/NY-NYCPHL-003886/2021|EPI_ISL_1337502|2021-03-15
hCoV-19/USA/NY-NYCPHL-004393/2021|EPI_ISL_1694743|2021-04-12
hCoV-19/USA/NY-NYCPHL-004394/2021|EPI_ISL_1694744|2021-04-12
hCoV-19/USA/NY-NYCPHL-003817/2021|EPI_ISL_1337489|2021-03-10
hCoV-19/USA/NY-NYCPHL-004417/2021|EPI_ISL_1694761|2021-04-08
hCoV-19/USA/NY-NYCPHL-004449/2021|NA|2021-04-15
hCoV-19/USA/NY-NYCPHL-003846/2021|EPI_ISL_1337492|2021-03-12
hCoV-19/USA/NY-NYCPHL-003848/2021|EPI_ISL_1337494|2021-03-12
hCoV-19/USA/NY-NYCPHL-003821/2021|EPI_ISL_1337490|2021-03-11
hCoV-19/USA/NY-NYCPHL-003920/2021|EPI_ISL_1337499|2021-03-16
hCoV-19/USA/NY-NYCPHL-003847/2021|EPI_ISL_1337493|2021-03-12
hCoV-19/USA/NY-NYCPHL-003293/2021|EPI_ISL_1064783|2021-02-09
hCoV-19/USA/NY-NYCPHL-003879/2021|EPI_ISL_1337496|2021-03-15
hCoV-19/USA/NY-NYCPHL-003912/2021|EPI_ISL_1337498|2021-03-16
hCoV-19/USA/NY-NYCPHL-003431/2021|EPI_ISL_1200547|2021-02-18
hCoV-19/USA/NY-NYCPHL-003736/2021|EPI_ISL_1261803|2021-03-05
hCoV-19/USA/NY-NYCPHL-003041/2021|EPI_ISL_1017989|2021-02-02
hCoV-19/USA/NY-NYCPHL-003763/2021|EPI_ISL_1337488|2021-03-08
hCoV-19/USA/NY-NYCPHL-004364/2021|EPI_ISL_1804946|2021-04-09
hCoV-19/USA/NY-NYCPHL-003139/2021|EPI_ISL_1064780|2021-02-08
hCoV-19/USA/NY-NYCPHL-003789/2021|EPI_ISL_1261801|2021-03-09
hCoV-19/USA/NY-NYCPHL-003086/2021|EPI_ISL_1064778|2021-01-30
hCoV-19/USA/NY-NYCPHL-003252/2021|EPI_ISL_1064782|2021-02-11
hCoV-19/USA/NY-NYCPHL-003509/2021|EPI_ISL_1121923|2021-02-22
hCoV-19/USA/NY-NYCPHL-003993/2021|EPI_ISL_1447089|2021-03-19
hCoV-19/USA/NY-NYCPHL-004053/2021|EPI_ISL_1447119|2021-03-20
hCoV-19/USA/NY-NYCPHL-004436/2021|NA|2021-04-14
hCoV-19/USA/NY-NYCPHL-003976/2021|EPI_ISL_1447120|2021-03-19
hCoV-19/USA/NY-NYCPHL-003977/2021|EPI_ISL_1447121|2021-03-19
hCoV-19/USA/NY-NYCPHL-003984/2021|EPI_ISL_1447122|2021-03-19
hCoV-19/USA/NY-NYCPHL-004326/2021|NA|2021-04-07
hCoV-19/USA/NY-NYCPHL-004432/2021|NA|2021-04-14
hCoV-19/USA/NY-NYCPHL-004058/2021|NA|2021-03-24
hCoV-19/USA/NY-NYCPHL-004056/2021|NA|2021-03-24
hCoV-19/USA/NY-NYCPHL-003406/2021|EPI_ISL_1114492|2021-02-17
hCoV-19/USA/NY-NYCPHL-003122/2021|EPI_ISL_1018008|2021-02-08
hCoV-19/USA/NY-NYCPHL-004194/2021|NA|2021-03-28
hCoV-19/USA/NY-NYCPHL-004057/2021|NA|2021-03-24
hCoV-19/USA/NY-NYCPHL-004346/2021|NA|2021-04-08
hCoV-19/USA/NY-NYCPHL-004159/2021|NA|2021-03-29
hCoV-19/USA/NY-NYCPHL-004303/2021|EPI_ISL_1694725|2021-04-02
hCoV-19/USA/NY-NYCPHL-004316/2021|EPI_ISL_1804942|2021-04-07
hCoV-19/USA/NY-NYCPHL-004425/2021|EPI_ISL_1694769|2021-04-10
hCoV-19/USA/NY-NYCPHL-004332/2021|NA|2021-04-08
hCoV-19/USA/NY-NYCPHL-004464/2021|NA|2021-04-15
hCoV-19/USA/NY-NYCPHL-003838/2021|EPI_ISL_1337491|2021-03-12
hCoV-19/USA/NY-NYCPHL-004256/2021|NA|2021-04-05
hCoV-19/USA/NY-NYCPHL-004338/2021|NA|2021-04-08
hCoV-19/USA/NY-NYCPHL-003422/2021|EPI_ISL_1114503|2021-02-18
hCoV-19/USA/NY-NYCPHL-004354/2021|NA|2021-04-09
hCoV-19/USA/NY-NYCPHL-004116/2021|EPI_ISL_1593754|2021-03-26
hCoV-19/USA/NY-NYCPHL-004226/2021|NA|2021-04-02
hCoV-19/USA/NY-NYCPHL-004076/2021|NA|2021-03-24
hCoV-19/USA/NY-NYCPHL-004081/2021|NA|2021-03-24
hCoV-19/USA/NY-NYCPHL-004082/2021|NA|2021-03-24
hCoV-19/USA/NY-NYCPHL-002873/2021|EPI_ISL_966399|2021-01-27
hCoV-19/USA/NY-NYCPHL-004245/2021|NA|2021-04-05
hCoV-19/USA/NY-NYCPHL-003921/2021|NA|2021-03-16
hCoV-19/USA/NY-NYCPHL-003987/2021|EPI_ISL_1447096|2021-03-18
hCoV-19/USA/NY-NYCPHL-003318/2021|EPI_ISL_1064784|2021-02-16
hCoV-19/USA/NY-NYCPHL-004162/2021|NA|2021-03-29
hCoV-19/USA/NY-NYCPHL-003449/2021|EPI_ISL_1114518|2021-02-19
hCoV-19/USA/NY-NYCPHL-002970/2021|EPI_ISL_966397|2021-01-29
hCoV-19/USA/NY-NYCPHL-004277/2021|NA|2021-04-06
hCoV-19/USA/NY-NYCPHL-004309/2021|NA|2021-04-07
hCoV-19/USA/NY-NYCPHL-003687/2021|EPI_ISL_1200549|2021-02-27
hCoV-19/USA/NY-NYCPHL-004430/2021|NA|2021-04-14
hCoV-19/USA/NY-NYCPHL-003691/2021|EPI_ISL_1200539|2021-02-27
hCoV-19/USA/NY-NYCPHL-004029/2021|EPI_ISL_1447117|2021-03-23
hCoV-19/USA/NY-NYCPHL-004106/2021|EPI_ISL_1593747|2021-03-26
hCoV-19/USA/NY-NYCPHL-004070/2021|NA|2021-03-24
hCoV-19/USA/NY-NYCPHL-004138/2021|NA|2021-03-29
hCoV-19/USA/NY-NYCPHL-002450/2021|EPI_ISL_883318|2021-01-14
hCoV-19/USA/NY-NYCPHL-002451/2021|EPI_ISL_883319|2021-01-14
hCoV-19/USA/NY-NYCPHL-002452/2021|EPI_ISL_883320|2021-01-14
hCoV-19/USA/NY-NYCPHL-002864/2021|EPI_ISL_966398|2021-01-27
hCoV-19/USA/NY-NYCPHL-003614/2021|EPI_ISL_1200548|2021-02-25
hCoV-19/USA/NY-NYCPHL-003148/2021|EPI_ISL_1064781|2021-02-09
hCoV-19/USA/NY-NYCPHL-004444/2021|NA|2021-04-14
hCoV-19/USA/NY-NYCPHL-004459/2021|NA|2021-04-15
hCoV-19/USA/NY-NYCPHL-004476/2021|EPI_ISL_1804955|2021-04-16
hCoV-19/USA/NY-NYCPHL-002581/2021|EPI_ISL_937154|2021-01-15
hCoV-19/USA/NY-NYCPHL-004452/2021|NA|2021-04-15
hCoV-19/USA/NY-NYCPHL-004104/2021|EPI_ISL_1593745|2021-03-25
hCoV-19/USA/NY-NYCPHL-004315/2021|NA|2021-04-07
hCoV-19/USA/NY-NYCPHL-003602/2021|EPI_ISL_1200520|2021-02-25
hCoV-19/USA/NY-NYCPHL-003588/2021|NA|2021-02-24
hCoV-19/USA/NY-NYCPHL-004075/2021|EPI_ISL_1593736|2021-03-24
hCoV-19/USA/NY-NYCPHL-002297/2021|EPI_ISL_857094|2021-01-06
hCoV-19/USA/NY-NYCPHL-003585/2021|NA|2021-02-24
hCoV-19/USA/NY-NYCPHL-004312/2021|NA|2021-04-07
hCoV-19/USA/NY-NYCPHL-003758/2021|EPI_ISL_1261802|2021-03-08
hCoV-19/USA/NY-NYCPHL-004342/2021|NA|2021-04-08
hCoV-19/USA/NY-NYCPHL-004359/2021|NA|2021-04-09
hCoV-19/USA/NY-NYCPHL-003878/2021|EPI_ISL_1337495|2021-03-15
hCoV-19/USA/NY-NYCPHL-003722/2021|EPI_ISL_1261816|2021-03-04
hCoV-19/USA/NY-NYCPHL-004217/2021|NA|2021-04-01
hCoV-19/USA/NY-NYCPHL-004212/2021|EPI_ISL_1694706|2021-04-01
hCoV-19/USA/NY-NYCPHL-003759/2021|EPI_ISL_1261815|2021-03-08
hCoV-19/USA/NY-NYCPHL-003229/2021|EPI_ISL_1064798|2021-02-10
hCoV-19/USA/NY-NYCPHL-004446/2021|NA|2021-04-15
hCoV-19/USA/NY-NYCPHL-004463/2021|EPI_ISL_1804952|2021-04-15
hCoV-19/USA/NY-NYCPHL-004318/2021|EPI_ISL_1804943|2021-04-07
hCoV-19/USA/NY-NYCPHL-003857/2021|EPI_ISL_1337505|2021-03-12
hCoV-19/USA/NY-NYCPHL-003929/2021|EPI_ISL_1337506|2021-03-16
hCoV-19/USA/NY-NYCPHL-004095/2021|NA|2021-03-25
hCoV-19/USA/NY-NYCPHL-004192/2021|NA|2021-03-27
hCoV-19/USA/NY-NYCPHL-004265/2021|NA|2021-04-05
hCoV-19/USA/NY-NYCPHL-004126/2021|NA|2021-03-29
hCoV-19/USA/NY-NYCPHL-003525/2021|EPI_ISL_1121937|2021-02-23
hCoV-19/USA/NY-NYCPHL-004222/2021|EPI_ISL_1694709|2021-04-01
hCoV-19/USA/NY-NYCPHL-004391/2021|EPI_ISL_1694741|2021-04-12
hCoV-19/USA/NY-NYCPHL-004415/2021|NA|2021-04-13
hCoV-19/USA/NY-NYCPHL-003707/2021|EPI_ISL_1261804|2021-03-03
hCoV-19/USA/NY-NYCPHL-004276/2021|NA|2021-04-06
hCoV-19/USA/NY-NYCPHL-003910/2021|EPI_ISL_1337497|2021-03-16
hCoV-19/USA/NY-NYCPHL-003930/2021|EPI_ISL_1447123|2021-03-17
hCoV-19/USA/NY-NYCPHL-004037/2021|EPI_ISL_1447118|2021-03-23
hCoV-19/USA/NY-NYCPHL-003127/2021|EPI_ISL_1064779|2021-02-08
hCoV-19/USA/NY-NYCPHL-004512/2021|EPI_ISL_1804959|2021-04-20
hCoV-19/USA/NY-NYCPHL-003035/2021|EPI_ISL_1017988|2021-02-04
hCoV-19/USA/NY-NYCPHL-003140/2021|EPI_ISL_1064885|2021-02-08
hCoV-19/USA/NY-NYCPHL-003371/2021|EPI_ISL_1064772|2021-02-12
hCoV-19/USA/NY-NYCPHL-002256/2021|EPI_ISL_857111|2021-01-06
hCoV-19/USA/NY-NYCPHL-002356/2021|EPI_ISL_857178|2021-01-11
hCoV-19/USA/NY-NYCPHL-001584/2020|EPI_ISL_823956|2020-12-03
hCoV-19/USA/NY-NYCPHL-003389/2021|EPI_ISL_1114479|2021-02-17
hCoV-19/USA/NY-NYCPHL-004179/2021|EPI_ISL_1593765|2021-03-30
hCoV-19/USA/NY-NYCPHL-003301/2021|EPI_ISL_1064904|2021-02-11
hCoV-19/USA/NY-NYCPHL-003710/2021|EPI_ISL_1261799|2021-03-03
hCoV-19/USA/NY-NYCPHL-003727/2021|EPI_ISL_1261795|2021-03-04
hCoV-19/USA/NY-NYCPHL-001879/2020|EPI_ISL_832299|2020-12-21
hCoV-19/USA/NY-NYCPHL-002792/2021|EPI_ISL_937254|2021-01-25
hCoV-19/USA/NY-NYCPHL-002465/2021|EPI_ISL_883379|2021-01-13
hCoV-19/USA/NY-NYCPHL-003073/2021|EPI_ISL_1064771|2021-02-05
hCoV-19/USA/NY-NYCPHL-002441/2021|EPI_ISL_883369|2021-01-14
hCoV-19/USA/NY-NYCPHL-002351/2021|EPI_ISL_857173|2021-01-11
hCoV-19/USA/NY-NYCPHL-003473/2021|EPI_ISL_1121897|2021-02-20
hCoV-19/USA/NY-NYCPHL-004513/2021|EPI_ISL_1804960|2021-04-19
hCoV-19/USA/NY-NYCPHL-002700/2021|EPI_ISL_937203|2021-01-22
hCoV-19/USA/NY-NYCPHL-001903/2020|EPI_ISL_832313|2020-12-22
hCoV-19/USA/NY-NYCPHL-001911/2020|EPI_ISL_832317|2020-12-22
hCoV-19/USA/NY-NYCPHL-002833/2020|EPI_ISL_937260|2020-12-26
hCoV-19/USA/NY-NYCPHL-002834/2020|EPI_ISL_937261|2020-12-26
hCoV-19/USA/NY-NYCPHL-001959/2020|EPI_ISL_832351|2020-12-24
hCoV-19/USA/NY-NYCPHL-002044/2020|EPI_ISL_857193|2020-12-25
hCoV-19/USA/NY-NYCPHL-002052/2020|EPI_ISL_857188|2020-12-26
hCoV-19/USA/NY-NYCPHL-003027/2021|EPI_ISL_1017983|2021-02-04
hCoV-19/USA/NY-NYCPHL-003440/2021|EPI_ISL_1114511|2021-02-15
hCoV-19/USA/NY-NYCPHL-003415/2021|EPI_ISL_1114498|2021-02-17
hCoV-19/USA/NY-NYCPHL-002748/2021|EPI_ISL_937227|2021-01-25
hCoV-19/USA/NY-NYCPHL-002760/2021|EPI_ISL_937231|2021-01-25
hCoV-19/USA/NY-NYCPHL-003124/2021|EPI_ISL_1018010|2021-02-08
hCoV-19/USA/NY-NYCPHL-003911/2021|EPI_ISL_1593732|2021-03-16
hCoV-19/USA/NY-NYCPHL-003894/2021|EPI_ISL_1337480|2021-03-15
hCoV-19/USA/NY-NYCPHL-003905/2021|EPI_ISL_1337550|2021-03-16
hCoV-19/USA/NY-NYCPHL-002575/2021|EPI_ISL_937149|2021-01-19
hCoV-19/USA/NY-NYCPHL-002547/2021|EPI_ISL_883424|2021-01-15
hCoV-19/USA/NY-NYCPHL-002457/2021|EPI_ISL_883375|2021-01-14
hCoV-19/USA/NY-NYCPHL-002574/2021|EPI_ISL_937148|2021-01-19
hCoV-19/USA/NY-NYCPHL-003515/2021|EPI_ISL_1121928|2021-02-23
hCoV-19/USA/NY-NYCPHL-002946/2021|EPI_ISL_966470|2021-01-27
hCoV-19/USA/NY-NYCPHL-003461/2021|EPI_ISL_1114526|2021-02-16
hCoV-19/USA/NY-NYCPHL-003635/2021|EPI_ISL_1200532|2021-02-22
hCoV-19/USA/NY-NYCPHL-002232/2021|EPI_ISL_857096|2021-01-06
hCoV-19/USA/NY-NYCPHL-001668/2020|EPI_ISL_823882|2020-12-08
hCoV-19/USA/NY-NYCPHL-001773/2020|EPI_ISL_824319|2020-12-14
hCoV-19/USA/NY-NYCPHL-002995/2021|EPI_ISL_1064865|2021-02-03
hCoV-19/USA/NY-NYCPHL-002996/2021|EPI_ISL_1064866|2021-02-03
hCoV-19/USA/NY-NYCPHL-003480/2021|EPI_ISL_1121901|2021-02-22
hCoV-19/USA/NY-NYCPHL-003206/2021|EPI_ISL_1018040|2021-02-07
hCoV-19/USA/NY-NYCPHL-003717/2021|EPI_ISL_1593730|2021-03-04
hCoV-19/USA/NY-NYCPHL-003931/2021|EPI_ISL_1447190|2021-03-17
hCoV-19/USA/NY-NYCPHL-002897/2021|EPI_ISL_966451|2021-01-28
hCoV-19/USA/NY-NYCPHL-001442/2020|EPI_ISL_683807|2020-11-23
hCoV-19/USA/NY-NYCPHL-004470/2021|EPI_ISL_1804953|2021-04-16
hCoV-19/USA/NY-NYCPHL-001650/2020|EPI_ISL_823897|2020-12-08
hCoV-19/USA/NY-NYCPHL-001896/2020|EPI_ISL_832306|2020-12-21
hCoV-19/USA/NY-NYCPHL-001756/2020|EPI_ISL_824306|2020-12-11
hCoV-19/USA/NY-NYCPHL-001842/2020|EPI_ISL_832281|2020-12-17
hCoV-19/USA/NY-NYCPHL-001757/2020|EPI_ISL_824307|2020-12-11
hCoV-19/USA/NY-NYCPHL-001651/2020|EPI_ISL_823896|2020-12-08
hCoV-19/USA/NY-NYCPHL-001604/2020|EPI_ISL_823937|2020-12-04
hCoV-19/USA/NY-NYCPHL-003303/2021|EPI_ISL_1064905|2021-02-12
hCoV-19/USA/NY-NYCPHL-002532/2021|EPI_ISL_883415|2021-01-15
hCoV-19/USA/NY-NYCPHL-002549/2021|EPI_ISL_937127|2021-01-19
hCoV-19/USA/NY-NYCPHL-002346/2021|EPI_ISL_857170|2021-01-11
hCoV-19/USA/NY-NYCPHL-003518/2021|EPI_ISL_1121931|2021-02-23
hCoV-19/USA/NY-NYCPHL-003773/2021|EPI_ISL_1261839|2021-03-08
hCoV-19/USA/NY-NYCPHL-003882/2021|EPI_ISL_1337475|2021-03-15
hCoV-19/USA/NY-NYCPHL-003648/2021|EPI_ISL_1200537|2021-03-01
hCoV-19/USA/NY-NYCPHL-003109/2021|EPI_ISL_1064756|2021-02-08
hCoV-19/USA/NY-NYCPHL-002169/2020|EPI_ISL_857056|2020-12-29
hCoV-19/USA/NY-NYCPHL-003016/2021|EPI_ISL_1064830|2021-02-04
hCoV-19/USA/NY-NYCPHL-003670/2021|EPI_ISL_1200604|2021-03-02
hCoV-19/USA/NY-NYCPHL-002680/2021|EPI_ISL_937190|2021-01-17
hCoV-19/USA/NY-NYCPHL-002919/2021|EPI_ISL_966414|2021-01-29
hCoV-19/USA/NY-NYCPHL-002984/2021|EPI_ISL_966411|2021-02-02
hCoV-19/USA/NY-NYCPHL-003076/2021|EPI_ISL_1064832|2021-01-30
hCoV-19/USA/NY-NYCPHL-003491/2021|EPI_ISL_1121909|2021-02-22
hCoV-19/USA/NY-NYCPHL-003493/2021|EPI_ISL_1121911|2021-02-22
hCoV-19/USA/NY-NYCPHL-001924/2020|EPI_ISL_832270|2020-12-23
hCoV-19/USA/NY-NYCPHL-001940/2020|EPI_ISL_832271|2020-12-24
hCoV-19/USA/NY-NYCPHL-003161/2021|EPI_ISL_1064840|2021-02-08
hCoV-19/USA/NY-NYCPHL-003407/2021|EPI_ISL_1114493|2021-02-17
hCoV-19/USA/NY-NYCPHL-004142/2021|NA|2021-03-29
hCoV-19/USA/NY-NYCPHL-004147/2021|NA|2021-03-29
hCoV-19/USA/NY-NYCPHL-002720/2021|EPI_ISL_937215|2021-01-25
hCoV-19/USA/NY-NYCPHL-004084/2021|NA|2021-03-25
hCoV-19/USA/NY-NYCPHL-004145/2021|NA|2021-03-29
hCoV-19/USA/NY-NYCPHL-004085/2021|NA|2021-03-25
hCoV-19/USA/NY-NYCPHL-004146/2021|NA|2021-03-29
hCoV-19/USA/NY-NYCPHL-003138/2021|NA|2021-02-08
hCoV-19/USA/NY-NYCPHL-003676/2021|EPI_ISL_1200543|2021-03-02
hCoV-19/USA/NY-NYCPHL-004343/2021|NA|2021-04-08
hCoV-19/USA/NY-NYCPHL-003994/2021|EPI_ISL_1447176|2021-03-19
hCoV-19/USA/NY-NYCPHL-004169/2021|NA|2021-03-30
hCoV-19/USA/NY-NYCPHL-004389/2021|EPI_ISL_1694740|2021-04-12
hCoV-19/USA/NY-NYCPHL-004052/2021|EPI_ISL_1447178|2021-03-19
hCoV-19/USA/NY-NYCPHL-003767/2021|EPI_ISL_1261836|2021-03-08
hCoV-19/USA/NY-NYCPHL-003819/2021|EPI_ISL_1337528|2021-03-11
hCoV-19/USA/NY-NYCPHL-003460/2021|EPI_ISL_1114525|2021-02-16
hCoV-19/USA/NY-NYCPHL-002941/2021|EPI_ISL_966427|2021-01-24
hCoV-19/USA/NY-NYCPHL-003685/2021|EPI_ISL_1200607|2021-02-26
hCoV-19/USA/NY-NYCPHL-003893/2021|NA|2021-03-15
hCoV-19/USA/NY-NYCPHL-003904/2021|NA|2021-03-16
hCoV-19/USA/NY-NYCPHL-002723/2021|EPI_ISL_937216|2021-01-25
hCoV-19/USA/NY-NYCPHL-003194/2021|EPI_ISL_1064843|2021-02-04
hCoV-19/USA/NY-NYCPHL-003507/2021|EPI_ISL_1121921|2021-02-22
hCoV-19/USA/NY-NYCPHL-003282/2021|EPI_ISL_1064853|2021-02-08
hCoV-19/USA/NY-NYCPHL-003286/2021|EPI_ISL_1064854|2021-02-09
hCoV-19/USA/NY-NYCPHL-002807/2021|EPI_ISL_966425|2021-01-26
hCoV-19/USA/NY-NYCPHL-002863/2021|EPI_ISL_966422|2021-01-27
hCoV-19/USA/NY-NYCPHL-004001/2021|EPI_ISL_1447102|2021-03-15
hCoV-19/USA/NY-NYCPHL-003401/2021|NA|2021-02-17
hCoV-19/USA/NY-NYCPHL-003556/2021|NA|2021-02-19
hCoV-19/USA/NY-NYCPHL-003657/2021|EPI_ISL_1200601|2021-03-02
hCoV-19/USA/NY-NYCPHL-004151/2021|NA|2021-03-29
hCoV-19/USA/NY-NYCPHL-004003/2021|EPI_ISL_1447182|2021-03-15
hCoV-19/USA/NY-NYCPHL-004223/2021|NA|2021-04-01
hCoV-19/USA/NY-NYCPHL-003900/2021|NA|2021-03-16
hCoV-19/USA/NY-NYCPHL-004258/2021|NA|2021-04-05
hCoV-19/USA/NY-NYCPHL-003503/2021|EPI_ISL_1121918|2021-02-22
hCoV-19/USA/NY-NYCPHL-003622/2021|EPI_ISL_1200596|2021-02-26
hCoV-19/USA/NY-NYCPHL-003875/2021|EPI_ISL_1337469|2021-03-15
hCoV-19/USA/NY-NYCPHL-004112/2021|NA|2021-03-26
hCoV-19/USA/NY-NYCPHL-003306/2021|EPI_ISL_1064859|2021-02-12
hCoV-19/USA/NY-NYCPHL-004201/2021|EPI_ISL_1694699|2021-03-31
hCoV-19/USA/NY-NYCPHL-003323/2021|EPI_ISL_1064860|2021-02-16
hCoV-19/USA/NY-NYCPHL-003711/2021|NA|2021-03-04
hCoV-19/USA/NY-NYCPHL-003699/2021|EPI_ISL_1261798|2021-03-03
hCoV-19/USA/NY-NYCPHL-004202/2021|NA|2021-03-31
hCoV-19/USA/NY-NYCPHL-004064/2021|NA|2021-03-24
hCoV-19/USA/NY-NYCPHL-004079/2021|NA|2021-03-24
hCoV-19/USA/NY-NYCPHL-004127/2021|NA|2021-03-29
hCoV-19/USA/NY-NYCPHL-003666/2021|NA|2021-03-02
hCoV-19/USA/NY-NYCPHL-004460/2021|NA|2021-04-15
hCoV-19/USA/NY-NYCPHL-003526/2021|EPI_ISL_1121938|2021-02-22
hCoV-19/USA/NY-NYCPHL-003780/2021|EPI_ISL_1261831|2021-03-09
hCoV-19/USA/NY-NYCPHL-003966/2021|EPI_ISL_1447179|2021-03-18
hCoV-19/USA/NY-NYCPHL-004018/2021|EPI_ISL_1447107|2021-03-22
hCoV-19/USA/NY-NYCPHL-003529/2021|EPI_ISL_1121941|2021-02-23
hCoV-19/USA/NY-NYCPHL-003805/2021|EPI_ISL_1337468|2021-03-10
hCoV-19/USA/NY-NYCPHL-003628/2021|EPI_ISL_1200598|2021-02-26
hCoV-19/USA/NY-NYCPHL-003695/2021|EPI_ISL_1261852|2021-03-02
hCoV-19/USA/NY-NYCPHL-004426/2021|EPI_ISL_1694770|2021-04-11
hCoV-19/USA/NY-NYCPHL-003157/2021|EPI_ISL_1064823|2021-02-09
hCoV-19/USA/NY-NYCPHL-003462/2021|EPI_ISL_1114527|2021-02-16
hCoV-19/USA/NY-NYCPHL-004379/2021|EPI_ISL_1804949|2021-04-08
hCoV-19/USA/NY-NYCPHL-004385/2021|EPI_ISL_1694736|2021-04-12
hCoV-19/USA/NY-NYCPHL-003730/2021|EPI_ISL_1261844|2021-03-05
hCoV-19/USA/NY-NYCPHL-003908/2021|EPI_ISL_1337486|2021-03-16
hCoV-19/USA/NY-NYCPHL-004031/2021|EPI_ISL_1447163|2021-03-23
hCoV-19/USA/NY-NYCPHL-004340/2021|EPI_ISL_1694728|2021-04-08
hCoV-19/USA/NY-NYCPHL-002466/2021|EPI_ISL_883340|2021-01-14
hCoV-19/USA/NY-NYCPHL-002474/2021|EPI_ISL_883343|2021-01-14
hCoV-19/USA/NY-NYCPHL-002473/2021|EPI_ISL_883342|2021-01-14
hCoV-19/USA/NY-NYCPHL-003816/2021|EPI_ISL_1337465|2021-03-10
hCoV-19/USA/NY-NYCPHL-003574/2021|EPI_ISL_1200585|2021-02-24
hCoV-19/USA/NY-NYCPHL-002958/2021|EPI_ISL_966418|2021-01-28
hCoV-19/USA/NY-NYCPHL-003933/2021|EPI_ISL_1447180|2021-03-17
hCoV-19/USA/NY-NYCPHL-003559/2021|EPI_ISL_1200584|2021-02-24
hCoV-19/USA/NY-NYCPHL-003760/2021|EPI_ISL_1261834|2021-03-08
hCoV-19/USA/NY-NYCPHL-002991/2021|EPI_ISL_1017970|2021-02-03
hCoV-19/USA/NY-NYCPHL-003392/2021|EPI_ISL_1114481|2021-02-17
hCoV-19/USA/NY-NYCPHL-003939/2021|EPI_ISL_1447088|2021-03-17
hCoV-19/USA/NY-NYCPHL-004089/2021|NA|2021-03-25
hCoV-19/USA/NY-NYCPHL-004219/2021|NA|2021-04-01
hCoV-19/USA/NY-NYCPHL-004231/2021|NA|2021-04-02
hCoV-19/USA/NY-NYCPHL-004386/2021|EPI_ISL_1694737|2021-04-12
hCoV-19/USA/NY-NYCPHL-004462/2021|EPI_ISL_1694776|2021-04-15
hCoV-19/USA/NY-NYCPHL-003090/2021|EPI_ISL_1064833|2021-02-02
hCoV-19/USA/NY-NYCPHL-003698/2021|EPI_ISL_1261850|2021-03-03
hCoV-19/USA/NY-NYCPHL-002729/2021|EPI_ISL_937218|2021-01-25
hCoV-19/USA/NY-NYCPHL-003769/2021|EPI_ISL_1261837|2021-03-08
hCoV-19/USA/NY-NYCPHL-003783/2021|EPI_ISL_1261832|2021-03-09
hCoV-19/USA/NY-NYCPHL-003363/2021|EPI_ISL_1064863|2021-02-11
hCoV-19/USA/NY-NYCPHL-004034/2021|EPI_ISL_1447165|2021-03-23
hCoV-19/USA/NY-NYCPHL-002785/2021|EPI_ISL_937247|2021-01-23
hCoV-19/USA/NY-NYCPHL-003075/2021|NA|2021-01-31
hCoV-19/USA/NY-NYCPHL-003288/2021|EPI_ISL_1064855|2021-02-10
hCoV-19/USA/NY-NYCPHL-004141/2021|NA|2021-03-29
hCoV-19/USA/NY-NYCPHL-003842/2021|EPI_ISL_1337532|2021-03-12
hCoV-19/USA/NY-NYCPHL-003858/2021|EPI_ISL_1337537|2021-03-12
hCoV-19/USA/NY-NYCPHL-003840/2021|EPI_ISL_1337531|2021-03-12
hCoV-19/USA/NY-NYCPHL-004401/2021|EPI_ISL_1694750|2021-04-13
hCoV-19/USA/NY-NYCPHL-004404/2021|EPI_ISL_1694753|2021-04-13
hCoV-19/USA/NY-NYCPHL-004244/2021|NA|2021-04-05
hCoV-19/USA/NY-NYCPHL-004267/2021|EPI_ISL_1694714|2021-04-06
hCoV-19/USA/NY-NYCPHL-004174/2021|NA|2021-03-30
hCoV-19/USA/NY-NYCPHL-002893/2021|EPI_ISL_966416|2021-01-28
hCoV-19/USA/NY-NYCPHL-004323/2021|NA|2021-04-07
hCoV-19/USA/NY-NYCPHL-004103/2021|EPI_ISL_1593744|2021-03-25
hCoV-19/USA/NY-NYCPHL-004243/2021|NA|2021-04-01
hCoV-19/USA/NY-NYCPHL-004111/2021|EPI_ISL_1593751|2021-03-26
hCoV-19/USA/NY-NYCPHL-004208/2021|NA|2021-03-31
hCoV-19/USA/NY-NYCPHL-003891/2021|EPI_ISL_1337476|2021-03-15
hCoV-19/USA/NY-NYCPHL-003724/2021|NA|2021-03-04
hCoV-19/USA/NY-NYCPHL-002793/2021|EPI_ISL_937255|2021-01-25
hCoV-19/USA/NY-NYCPHL-003692/2021|EPI_ISL_1200610|2021-02-10
hCoV-19/USA/NY-NYCPHL-003861/2021|EPI_ISL_1337472|2021-03-08
hCoV-19/USA/NY-NYCPHL-004063/2021|NA|2021-03-24
hCoV-19/USA/NY-NYCPHL-003459/2021|EPI_ISL_1114524|2021-02-19
hCoV-19/USA/NY-NYCPHL-002114/2020|EPI_ISL_857204|2020-12-31
hCoV-19/USA/NY-NYCPHL-003610/2021|EPI_ISL_1200594|2021-02-25
hCoV-19/USA/NY-NYCPHL-003601/2021|EPI_ISL_1200590|2021-02-25
hCoV-19/USA/NY-NYCPHL-003673/2021|EPI_ISL_1200605|2021-03-02
hCoV-19/USA/NY-NYCPHL-003770/2021|EPI_ISL_1261838|2021-03-08
hCoV-19/USA/NY-NYCPHL-003455/2021|EPI_ISL_1114523|2021-02-19
hCoV-19/USA/NY-NYCPHL-003290/2021|EPI_ISL_1064856|2021-02-09
hCoV-19/USA/NY-NYCPHL-003454/2021|EPI_ISL_1114522|2021-02-19
hCoV-19/USA/NY-NYCPHL-002433/2021|EPI_ISL_883338|2021-01-14
hCoV-19/USA/NY-NYCPHL-003708/2021|EPI_ISL_1261824|2021-03-03
hCoV-19/USA/NY-NYCPHL-002471/2021|EPI_ISL_883341|2021-01-14
hCoV-19/USA/NY-NYCPHL-002711/2021|EPI_ISL_937211|2021-01-22
hCoV-19/USA/NY-NYCPHL-004439/2021|NA|2021-04-14
hCoV-19/USA/NY-NYCPHL-004441/2021|NA|2021-04-14
hCoV-19/USA/NY-NYCPHL-004440/2021|NA|2021-04-14
hCoV-19/USA/NY-NYCPHL-004411/2021|EPI_ISL_1694758|2021-04-13
hCoV-19/USA/NY-NYCPHL-004408/2021|EPI_ISL_1694757|2021-04-13
hCoV-19/USA/NY-NYCPHL-003632/2021|EPI_ISL_1200562|2021-02-24
hCoV-19/USA/NY-NYCPHL-003775/2021|EPI_ISL_1261841|2021-03-08
hCoV-19/USA/NY-NYCPHL-003776/2021|EPI_ISL_1261842|2021-03-08
hCoV-19/USA/NY-NYCPHL-003681/2021|EPI_ISL_1200606|2021-03-01
hCoV-19/USA/NY-NYCPHL-003774/2021|EPI_ISL_1261840|2021-03-08
hCoV-19/USA/NY-NYCPHL-003400/2021|EPI_ISL_1114488|2021-02-17
hCoV-19/USA/NY-NYCPHL-003859/2021|EPI_ISL_1337538|2021-03-12
hCoV-19/USA/NY-NYCPHL-004260/2021|EPI_ISL_1694713|2021-04-05
hCoV-19/USA/NY-NYCPHL-004227/2021|NA|2021-04-02
hCoV-19/USA/NY-NYCPHL-004228/2021|NA|2021-04-02
hCoV-19/USA/NY-NYCPHL-004205/2021|EPI_ISL_1694701|2021-03-31
hCoV-19/USA/NY-NYCPHL-004190/2021|NA|2021-03-26
hCoV-19/USA/NY-NYCPHL-003757/2021|EPI_ISL_1337464|2021-03-08
hCoV-19/USA/NY-NYCPHL-004150/2021|EPI_ISL_1593762|2021-03-29
hCoV-19/USA/NY-NYCPHL-003279/2021|EPI_ISL_1064852|2021-02-08
hCoV-19/USA/NY-NYCPHL-003631/2021|EPI_ISL_1200599|2021-02-24
hCoV-19/USA/NY-NYCPHL-003042/2021|EPI_ISL_1017990|2021-02-03
hCoV-19/USA/NY-NYCPHL-002682/2021|EPI_ISL_937192|2021-01-20
hCoV-19/USA/NY-NYCPHL-002681/2021|EPI_ISL_937191|2021-01-18
hCoV-19/USA/NY-NYCPHL-003404/2021|EPI_ISL_1114491|2021-02-17
hCoV-19/USA/NY-NYCPHL-003530/2021|EPI_ISL_1121942|2021-02-23
hCoV-19/USA/NY-NYCPHL-003275/2021|EPI_ISL_1064851|2021-02-06
hCoV-19/USA/NY-NYCPHL-003777/2021|EPI_ISL_1261843|2021-03-08
hCoV-19/USA/NY-NYCPHL-004133/2021|NA|2021-03-29
hCoV-19/USA/NY-NYCPHL-002831/2021|EPI_ISL_937258|2021-01-24
hCoV-19/USA/NY-NYCPHL-002839/2021|EPI_ISL_937265|2021-01-25
hCoV-19/USA/NY-NYCPHL-002846/2021|EPI_ISL_937272|2021-01-15
hCoV-19/USA/NY-NYCPHL-003213/2021|EPI_ISL_1064845|2021-02-05
hCoV-19/USA/NY-NYCPHL-002336/2021|EPI_ISL_857163|2021-01-11
hCoV-19/USA/NY-NYCPHL-003298/2021|EPI_ISL_1064857|2021-02-12
hCoV-19/USA/NY-NYCPHL-002784/2021|EPI_ISL_937246|2021-01-22
hCoV-19/USA/NY-NYCPHL-003237/2021|EPI_ISL_1064847|2021-02-10
hCoV-19/USA/NY-NYCPHL-003330/2021|EPI_ISL_1064861|2021-02-16
hCoV-19/USA/NY-NYCPHL-003384/2021|EPI_ISL_1114474|2021-02-17
hCoV-19/USA/NY-NYCPHL-003381/2021|EPI_ISL_1114472|2021-02-17
hCoV-19/USA/NY-NYCPHL-003436/2021|EPI_ISL_1121893|2021-02-18
hCoV-19/USA/NY-NYCPHL-003583/2021|EPI_ISL_1200587|2021-02-24
hCoV-19/USA/NY-NYCPHL-003149/2021|EPI_ISL_1064839|2021-02-08
hCoV-19/USA/NY-NYCPHL-003261/2021|EPI_ISL_1064850|2021-02-11
hCoV-19/USA/NY-NYCPHL-003241/2021|EPI_ISL_1064848|2021-02-10
hCoV-19/USA/NY-NYCPHL-002521/2021|EPI_ISL_883345|2021-01-17
hCoV-19/USA/NY-NYCPHL-003581/2021|EPI_ISL_1200586|2021-02-24
hCoV-19/USA/NY-NYCPHL-003393/2021|EPI_ISL_1114482|2021-02-17
hCoV-19/USA/NY-NYCPHL-004123/2021|NA|2021-03-29
hCoV-19/USA/NY-NYCPHL-004117/2021|EPI_ISL_1593755|2021-03-26
hCoV-19/USA/NY-NYCPHL-004120/2021|EPI_ISL_1593756|2021-03-23
hCoV-19/USA/NY-NYCPHL-003128/2021|EPI_ISL_1018012|2021-02-08
hCoV-19/USA/NY-NYCPHL-003129/2021|EPI_ISL_1018013|2021-02-08
hCoV-19/USA/NY-NYCPHL-004065/2021|NA|2021-03-24
hCoV-19/USA/NY-NYCPHL-003740/2021|EPI_ISL_1261845|2021-03-05
hCoV-19/USA/NY-NYCPHL-003917/2021|EPI_ISL_1337467|2021-03-16
hCoV-19/USA/NY-NYCPHL-003659/2021|EPI_ISL_1200602|2021-03-02
hCoV-19/USA/NY-NYCPHL-004300/2021|EPI_ISL_1694722|2021-04-02
hCoV-19/USA/NY-NYCPHL-004347/2021|EPI_ISL_1694729|2021-04-08
hCoV-19/USA/NY-NYCPHL-003854/2021|EPI_ISL_1337536|2021-03-12
hCoV-19/USA/NY-NYCPHL-004043/2021|EPI_ISL_1447167|2021-03-23
hCoV-19/USA/NY-NYCPHL-004061/2021|EPI_ISL_1593720|2021-03-24
hCoV-19/USA/NY-NYCPHL-003427/2021|EPI_ISL_1200582|2021-02-18
hCoV-19/USA/NY-NYCPHL-003792/2021|EPI_ISL_1261846|2021-03-05
hCoV-19/USA/NY-NYCPHL-004044/2021|EPI_ISL_1447168|2021-03-23
hCoV-19/USA/NY-NYCPHL-004301/2021|EPI_ISL_1694723|2021-04-02
hCoV-19/USA/NY-NYCPHL-004396/2021|EPI_ISL_1694746|2021-04-13
hCoV-19/USA/NY-NYCPHL-004283/2021|EPI_ISL_1804941|2021-04-01
hCoV-19/USA/NY-NYCPHL-003849/2021|EPI_ISL_1337535|2021-03-12
hCoV-19/USA/NY-NYCPHL-002883/2021|EPI_ISL_966415|2021-01-28
hCoV-19/USA/NY-NYCPHL-003254/2021|EPI_ISL_1064769|2021-02-11
hCoV-19/USA/NY-NYCPHL-003146/2021|EPI_ISL_1064837|2021-02-09
hCoV-19/USA/NY-NYCPHL-003147/2021|EPI_ISL_1064838|2021-02-08
hCoV-19/USA/NY-NYCPHL-003570/2021|EPI_ISL_1200533|2021-02-24
hCoV-19/USA/NY-NYCPHL-003837/2021|EPI_ISL_1337530|2021-03-12
hCoV-19/USA/NY-NYCPHL-003606/2021|EPI_ISL_1200593|2021-02-25
hCoV-19/USA/NY-NYCPHL-004105/2021|EPI_ISL_1593746|2021-03-26
hCoV-19/USA/NY-NYCPHL-003516/2021|EPI_ISL_1121929|2021-02-23
hCoV-19/USA/NY-NYCPHL-003723/2021|EPI_ISL_1261849|2021-03-04
hCoV-19/USA/NY-NYCPHL-003660/2021|EPI_ISL_1200603|2021-03-02
hCoV-19/USA/NY-NYCPHL-003954/2021|EPI_ISL_1447181|2021-03-17
hCoV-19/USA/NY-NYCPHL-003110/2021|EPI_ISL_1064834|2021-02-08
hCoV-19/USA/NY-NYCPHL-003209/2021|EPI_ISL_1064776|2021-02-07
hCoV-19/USA/NY-NYCPHL-003470/2021|EPI_ISL_1121895|2021-02-19
hCoV-19/USA/NY-NYCPHL-003026/2021|EPI_ISL_1017982|2021-02-04
hCoV-19/USA/NY-NYCPHL-004198/2021|EPI_ISL_1694697|2021-03-31
hCoV-19/USA/NY-NYCPHL-004019/2021|EPI_ISL_1447170|2021-03-22
hCoV-19/USA/NY-NYCPHL-004040/2021|EPI_ISL_1447166|2021-03-23
hCoV-19/USA/NY-NYCPHL-004024/2021|EPI_ISL_1447173|2021-03-22
hCoV-19/USA/NY-NYCPHL-004022/2021|EPI_ISL_1447172|2021-03-22
hCoV-19/USA/NY-NYCPHL-004240/2021|NA|2021-03-31
hCoV-19/USA/NY-NYCPHL-004331/2021|NA|2021-04-08
hCoV-19/USA/NY-NYCPHL-003897/2021|EPI_ISL_1337482|2021-03-11
hCoV-19/USA/NY-NYCPHL-004416/2021|EPI_ISL_1694760|2021-04-08
hCoV-19/USA/NY-NYCPHL-004418/2021|EPI_ISL_1694762|2021-04-10
hCoV-19/USA/NY-NYCPHL-004353/2021|NA|2021-04-09
hCoV-19/USA/NY-NYCPHL-003065/2021|EPI_ISL_1064775|2021-02-05
hCoV-19/USA/NY-NYCPHL-003068/2021|EPI_ISL_1064831|2021-02-05
hCoV-19/USA/NY-NYCPHL-003815/2021|EPI_ISL_1337526|2021-03-10
hCoV-19/USA/NY-NYCPHL-004158/2021|EPI_ISL_1694696|2021-03-29
hCoV-19/USA/NY-NYCPHL-003444/2021|EPI_ISL_1114514|2021-02-19
hCoV-19/USA/NY-NYCPHL-003485/2021|EPI_ISL_1121905|2021-02-22
hCoV-19/USA/NY-NYCPHL-003784/2021|EPI_ISL_1261833|2021-03-09
hCoV-19/USA/NY-NYCPHL-003888/2021|EPI_ISL_1337540|2021-03-15
hCoV-19/USA/NY-NYCPHL-003922/2021|EPI_ISL_1337483|2021-03-16
hCoV-19/USA/NY-NYCPHL-003620/2021|EPI_ISL_1200595|2021-02-26
hCoV-19/USA/NY-NYCPHL-003843/2021|EPI_ISL_1337533|2021-03-12
hCoV-19/USA/NY-NYCPHL-004011/2021|EPI_ISL_1447169|2021-03-22
hCoV-19/USA/NY-NYCPHL-003166/2021|EPI_ISL_1064841|2021-02-09
hCoV-19/USA/NY-NYCPHL-003705/2021|EPI_ISL_1261851|2021-03-03
hCoV-19/USA/NY-NYCPHL-003771/2021|EPI_ISL_1337523|2021-03-08
hCoV-19/USA/NY-NYCPHL-003721/2021|EPI_ISL_1261848|2021-03-04
hCoV-19/USA/NY-NYCPHL-003164/2021|EPI_ISL_1018025|2021-02-09
hCoV-19/USA/NY-NYCPHL-004096/2021|EPI_ISL_1593741|2021-03-25
hCoV-19/USA/NY-NYCPHL-003118/2021|EPI_ISL_1064835|2021-02-08
hCoV-19/USA/NY-NYCPHL-004077/2021|NA|2021-03-24
hCoV-19/USA/NY-NYCPHL-003167/2021|EPI_ISL_1064842|2021-02-09
hCoV-19/USA/NY-NYCPHL-003394/2021|EPI_ISL_1114483|2021-02-17
hCoV-19/USA/NY-NYCPHL-004304/2021|EPI_ISL_1694726|2021-04-02
hCoV-19/USA/NY-NYCPHL-004371/2021|NA|2021-04-05
hCoV-19/USA/NY-NYCPHL-003117/2021|EPI_ISL_1064777|2021-02-08
hCoV-19/USA/NY-NYCPHL-003418/2021|EPI_ISL_1114500|2021-02-17
hCoV-19/USA/NY-NYCPHL-004047/2021|EPI_ISL_1447174|2021-03-20
hCoV-19/USA/NY-NYCPHL-004062/2021|NA|2021-03-24
hCoV-19/USA/NY-NYCPHL-003374/2021|EPI_ISL_1064864|2021-02-12
hCoV-19/USA/NY-NYCPHL-004121/2021|EPI_ISL_1593757|2021-03-25
hCoV-19/USA/NY-NYCPHL-003257/2021|EPI_ISL_1064849|2021-02-11
hCoV-19/USA/NY-NYCPHL-002827/2021|EPI_ISL_966426|2021-01-26
hCoV-19/USA/NY-NYCPHL-003899/2021|EPI_ISL_1337539|2021-03-13
hCoV-19/USA/NY-NYCPHL-002861/2021|EPI_ISL_966421|2021-01-27
hCoV-19/USA/NY-NYCPHL-002911/2021|EPI_ISL_966413|2021-01-29
hCoV-19/USA/NY-NYCPHL-003334/2021|EPI_ISL_1064862|2021-02-16
hCoV-19/USA/NY-NYCPHL-003114/2021|EPI_ISL_1064757|2021-02-08
hCoV-19/USA/NY-NYCPHL-003179/2021|EPI_ISL_1018029|2021-02-09
hCoV-19/USA/NY-NYCPHL-003178/2021|EPI_ISL_1018028|2021-02-09
hCoV-19/USA/NY-NYCPHL-003975/2021|EPI_ISL_1447175|2021-03-19
hCoV-19/USA/NY-NYCPHL-004033/2021|EPI_ISL_1447164|2021-03-23
hCoV-19/USA/NY-NYCPHL-004020/2021|EPI_ISL_1447171|2021-03-22
hCoV-19/USA/NY-NYCPHL-004006/2021|EPI_ISL_1447183|2021-03-15
hCoV-19/USA/NY-NYCPHL-002365/2021|EPI_ISL_857164|2021-01-11
hCoV-19/USA/NY-NYCPHL-004185/2021|NA|2021-03-25
hCoV-19/USA/NY-NYCPHL-004376/2021|EPI_ISL_1804948|2021-04-07
hCoV-19/USA/NY-NYCPHL-003410/2021|EPI_ISL_1114495|2021-02-17
hCoV-19/USA/NY-NYCPHL-004241/2021|NA|2021-03-31
hCoV-19/USA/NY-NYCPHL-003686/2021|EPI_ISL_1200608|2021-02-26
hCoV-19/USA/NY-NYCPHL-004148/2021|NA|2021-03-29
hCoV-19/USA/NY-NYCPHL-004149/2021|NA|2021-03-29
hCoV-19/USA/NY-NYCPHL-004136/2021|NA|2021-03-29
hCoV-19/USA/NY-NYCPHL-004140/2021|NA|2021-03-29
hCoV-19/USA/NY-NYCPHL-003446/2021|EPI_ISL_1114516|2021-02-19
hCoV-19/USA/NY-NYCPHL-003421/2021|EPI_ISL_1114502|2021-02-17
hCoV-19/USA/NY-NYCPHL-003603/2021|EPI_ISL_1200535|2021-02-25
hCoV-19/USA/NY-NYCPHL-003694/2021|NA|2021-03-01
hCoV-19/USA/NY-NYCPHL-004110/2021|EPI_ISL_1593750|2021-03-26
hCoV-19/USA/NY-NYCPHL-003643/2021|EPI_ISL_1200600|2021-03-01
hCoV-19/USA/NY-NYCPHL-003712/2021|EPI_ISL_1261847|2021-03-04
hCoV-19/USA/NY-NYCPHL-004269/2021|EPI_ISL_1694716|2021-04-06
hCoV-19/USA/NY-NYCPHL-004207/2021|EPI_ISL_1694703|2021-03-31
hCoV-19/USA/NY-NYCPHL-003845/2021|EPI_ISL_1337534|2021-03-12
hCoV-19/USA/NY-NYCPHL-004153/2021|NA|2021-03-29
hCoV-19/USA/NY-NYCPHL-004135/2021|NA|2021-03-29
hCoV-19/USA/NY-NYCPHL-003416/2021|EPI_ISL_1121892|2021-02-16
hCoV-19/USA/NY-NYCPHL-004388/2021|EPI_ISL_1694739|2021-04-12
hCoV-19/USA/NY-NYCPHL-004382/2021|EPI_ISL_1804950|2021-04-12
hCoV-19/USA/NY-NYCPHL-004209/2021|EPI_ISL_1694704|2021-03-31
hCoV-19/USA/NY-NYCPHL-004253/2021|NA|2021-04-05
hCoV-19/USA/NY-NYCPHL-004166/2021|NA|2021-03-30
hCoV-19/USA/NY-NYCPHL-004272/2021|NA|2021-04-06
hCoV-19/USA/NY-NYCPHL-003866/2021|EPI_ISL_1337524|2021-03-09
hCoV-19/USA/NY-NYCPHL-002440/2021|EPI_ISL_883339|2021-01-14
hCoV-19/USA/NY-NYCPHL-002525/2021|EPI_ISL_883346|2021-01-14
hCoV-19/USA/NY-NYCPHL-003302/2021|EPI_ISL_1064858|2021-02-12
hCoV-19/USA/NY-NYCPHL-002800/2021|EPI_ISL_966423|2021-01-26
hCoV-19/USA/NY-NYCPHL-002548/2021|EPI_ISL_937126|2021-01-19
hCoV-19/USA/NY-NYCPHL-004170/2021|NA|2021-03-30
hCoV-19/USA/NY-NYCPHL-004215/2021|EPI_ISL_1694708|2021-04-01
hCoV-19/USA/NY-NYCPHL-002767/2021|EPI_ISL_937236|2021-01-25
hCoV-19/USA/NY-NYCPHL-003505/2021|EPI_ISL_1121919|2021-02-22
hCoV-19/USA/NY-NYCPHL-003539/2021|EPI_ISL_1121948|2021-02-23
hCoV-19/USA/NY-NYCPHL-003537/2021|EPI_ISL_1121947|2021-02-23
hCoV-19/USA/NY-NYCPHL-003591/2021|EPI_ISL_1200588|2021-02-24
hCoV-19/USA/NY-NYCPHL-003596/2021|EPI_ISL_1200589|2021-02-24
hCoV-19/USA/NY-NYCPHL-003511/2021|NA|2021-02-22
hCoV-19/USA/NY-NYCPHL-003595/2021|NA|2021-02-24
hCoV-19/USA/NY-NYCPHL-003594/2021|NA|2021-02-24
hCoV-19/USA/NY-NYCPHL-002520/2021|EPI_ISL_883344|2021-01-16
hCoV-19/USA/NY-NYCPHL-002533/2021|EPI_ISL_883347|2021-01-15
hCoV-19/USA/NY-NYCPHL-002950/2021|EPI_ISL_966417|2021-01-28
hCoV-19/USA/NY-NYCPHL-002535/2021|EPI_ISL_883331|2021-01-15
hCoV-19/USA/NY-NYCPHL-003445/2021|EPI_ISL_1114515|2021-02-19
hCoV-19/USA/NY-NYCPHL-003478/2021|EPI_ISL_1121900|2021-02-18
hCoV-19/USA/NY-NYCPHL-003688/2021|EPI_ISL_1200609|2021-02-28
hCoV-19/USA/NY-NYCPHL-003747/2021|EPI_ISL_1261854|2021-03-02
hCoV-19/USA/NY-NYCPHL-003423/2021|EPI_ISL_1114504|2021-02-18
hCoV-19/USA/NY-NYCPHL-003637/2021|EPI_ISL_1200527|2021-02-24
hCoV-19/USA/NY-NYCPHL-003719/2021|NA|2021-03-04
hCoV-19/USA/NY-NYCPHL-003961/2021|NA|2021-03-18
hCoV-19/USA/NY-NYCPHL-004039/2021|NA|2021-03-23
hCoV-19/USA/NY-NYCPHL-003761/2021|NA|2021-03-08
hCoV-19/USA/NY-NYCPHL-003504/2021|NA|2021-02-22
hCoV-19/USA/NY-NYCPHL-002852/2021|EPI_ISL_966420|2021-01-27
hCoV-19/USA/NY-NYCPHL-002902/2021|EPI_ISL_966412|2021-01-29
hCoV-19/USA/NY-NYCPHL-004232/2021|EPI_ISL_1694710|2021-04-02
hCoV-19/USA/NY-NYCPHL-001804/2020|EPI_ISL_812733|2020-12-15
hCoV-19/USA/NY-NYCPHL-001443/2020|EPI_ISL_683762|2020-11-23
hCoV-19/USA/NY-NYCPHL-003807/2021|EPI_ISL_1337525|2021-03-10
hCoV-19/USA/NY-NYCPHL-003545/2021|EPI_ISL_1121953|2021-02-23
hCoV-19/USA/NY-NYCPHL-003619/2021|EPI_ISL_1200542|2021-02-26
hCoV-19/USA/NY-NYCPHL-003550/2021|EPI_ISL_1121957|2021-02-23
hCoV-19/USA/NY-NYCPHL-003433/2021|EPI_ISL_1200583|2021-02-18
hCoV-19/USA/NY-NYCPHL-003552/2021|EPI_ISL_1121959|2021-02-23
hCoV-19/USA/NY-NYCPHL-003874/2021|EPI_ISL_1337516|2021-03-15
hCoV-19/USA/NY-NYCPHL-003988/2021|EPI_ISL_1447156|2021-03-19
hCoV-19/USA/NY-NYCPHL-003925/2021|EPI_ISL_1337470|2021-03-16
hCoV-19/USA/NY-NYCPHL-003486/2021|EPI_ISL_1121906|2021-02-22
hCoV-19/USA/NY-NYCPHL-003487/2021|EPI_ISL_1121907|2021-02-22
hCoV-19/USA/NY-NYCPHL-003995/2021|EPI_ISL_1447115|2021-03-19
hCoV-19/USA/NY-NYCPHL-003627/2021|EPI_ISL_1200597|2021-02-26
hCoV-19/USA/NY-NYCPHL-002659/2021|EPI_ISL_937176|2021-01-21
hCoV-19/USA/NY-NYCPHL-003604/2021|EPI_ISL_1200591|2021-02-25
hCoV-19/USA/NY-NYCPHL-004214/2021|EPI_ISL_1694707|2021-04-01
hCoV-19/USA/NY-NYCPHL-003865/2021|EPI_ISL_1337518|2021-03-09
hCoV-19/USA/NY-NYCPHL-003540/2021|EPI_ISL_1121949|2021-02-23
hCoV-19/USA/NY-NYCPHL-003869/2021|EPI_ISL_1337527|2021-03-10
hCoV-19/USA/NY-NYCPHL-003218/2021|EPI_ISL_1064846|2021-02-04
hCoV-19/USA/NY-NYCPHL-002973/2021|EPI_ISL_966419|2021-01-28
hCoV-19/USA/NY-NYCPHL-003439/2021|EPI_ISL_1114510|2021-02-18
hCoV-19/USA/NY-NYCPHL-003476/2021|EPI_ISL_1121899|2021-02-17
hCoV-19/USA/NY-NYCPHL-003136/2021|EPI_ISL_1064836|2021-02-08
hCoV-19/USA/NY-NYCPHL-003447/2021|EPI_ISL_1114517|2021-02-19
hCoV-19/USA/NY-NYCPHL-002698/2021|EPI_ISL_937201|2021-01-22
hCoV-19/USA/NY-NYCPHL-003378/2021|EPI_ISL_1064764|2021-02-14
hCoV-19/USA/NY-NYCPHL-003766/2021|EPI_ISL_1261835|2021-03-08
hCoV-19/USA/NY-NYCPHL-004051/2021|EPI_ISL_1447177|2021-03-19
hCoV-19/USA/NY-NYCPHL-003289/2021|EPI_ISL_1064754|2021-02-09
hCoV-19/USA/NY-NYCPHL-002295/2021|EPI_ISL_857120|2021-01-07
hCoV-19/USA/NY-NYCPHL-003605/2021|EPI_ISL_1200592|2021-02-25
hCoV-19/USA/NY-NYCPHL-002804/2021|EPI_ISL_966424|2021-01-26
hCoV-19/USA/NY-NYCPHL-002887/2021|EPI_ISL_966387|2021-01-28
hCoV-19/USA/NY-NYCPHL-003196/2021|EPI_ISL_1064844|2021-02-04
hCoV-19/USA/NY-NYCPHL-004239/2021|NA|2021-03-29
hCoV-19/USA/NY-NYCPHL-003419/2021|EPI_ISL_1114501|2021-02-17
hCoV-19/USA/NY-NYCPHL-003483/2021|EPI_ISL_1121904|2021-02-22
hCoV-19/USA/NY-NYCPHL-003498/2021|EPI_ISL_1121916|2021-02-22
hCoV-19/USA/NY-NYCPHL-003481/2021|EPI_ISL_1121902|2021-02-22
hCoV-19/USA/NY-NYCPHL-004048/2021|EPI_ISL_1447100|2021-03-18
hCoV-19/USA/NY-NYCPHL-003224/2021|EPI_ISL_1018047|2021-02-08
hCoV-19/USA/NY-NYCPHL-003356/2021|EPI_ISL_1064815|2021-02-12
hCoV-19/USA/NY-NYCPHL-003089/2021|EPI_ISL_1064804|2021-02-02
hCoV-19/USA/NY-NYCPHL-003492/2021|EPI_ISL_1121910|2021-02-22
hCoV-19/USA/NY-NYCPHL-003803/2021|EPI_ISL_1337510|2021-03-10
hCoV-19/USA/NY-NYCPHL-002940/2021|EPI_ISL_966385|2021-01-27
hCoV-19/USA/NY-NYCPHL-004447/2021|NA|2021-04-15
hCoV-19/USA/NY-NYCPHL-003936/2021|EPI_ISL_1447106|2021-03-17
hCoV-19/USA/NY-NYCPHL-003625/2021|EPI_ISL_1200569|2021-02-26
hCoV-19/USA/NY-NYCPHL-003626/2021|EPI_ISL_1200570|2021-02-26
hCoV-19/USA/NY-NYCPHL-003232/2021|EPI_ISL_1064807|2021-02-10
hCoV-19/USA/NY-NYCPHL-004419/2021|EPI_ISL_1694763|2021-04-09
hCoV-19/USA/NY-NYCPHL-003558/2021|EPI_ISL_1200564|2021-02-24
hCoV-19/USA/NY-NYCPHL-004337/2021|NA|2021-04-08
hCoV-19/USA/NY-NYCPHL-003876/2021|EPI_ISL_1337487|2021-03-15
hCoV-19/USA/NY-NYCPHL-003877/2021|EPI_ISL_1337513|2021-03-15
hCoV-19/USA/NY-NYCPHL-003468/2021|EPI_ISL_1114530|2021-02-17
hCoV-19/USA/NY-NYCPHL-003634/2021|EPI_ISL_1200526|2021-02-22
hCoV-19/USA/NY-NYCPHL-004193/2021|NA|2021-03-27
hCoV-19/USA/NY-NYCPHL-004099/2021|NA|2021-03-25
hCoV-19/USA/NY-NYCPHL-003541/2021|EPI_ISL_1121950|2021-02-23
hCoV-19/USA/NY-NYCPHL-003716/2021|EPI_ISL_1261794|2021-03-04
hCoV-19/USA/NY-NYCPHL-003778/2021|EPI_ISL_1261817|2021-03-09
hCoV-19/USA/NY-NYCPHL-003731/2021|EPI_ISL_1261821|2021-03-05
hCoV-19/USA/NY-NYCPHL-003522/2021|EPI_ISL_1121935|2021-02-23
hCoV-19/USA/NY-NYCPHL-003623/2021|EPI_ISL_1200568|2021-02-25
hCoV-19/USA/NY-NYCPHL-003802/2021|EPI_ISL_1337509|2021-03-10
hCoV-19/USA/NY-NYCPHL-004313/2021|NA|2021-04-06
hCoV-19/USA/NY-NYCPHL-003236/2021|EPI_ISL_1064808|2021-02-10
hCoV-19/USA/NY-NYCPHL-002714/2021|EPI_ISL_937213|2021-01-22
hCoV-19/USA/NY-NYCPHL-003934/2021|EPI_ISL_1447094|2021-03-17
hCoV-19/USA/NY-NYCPHL-003935/2021|EPI_ISL_1447103|2021-03-17
hCoV-19/USA/NY-NYCPHL-003202/2021|EPI_ISL_1018037|2021-02-06
hCoV-19/USA/NY-NYCPHL-003331/2021|EPI_ISL_1064812|2021-02-16
hCoV-19/USA/NY-NYCPHL-003569/2021|EPI_ISL_1200565|2021-02-24
hCoV-19/USA/NY-NYCPHL-004128/2021|NA|2021-03-29
hCoV-19/USA/NY-NYCPHL-002190/2021|EPI_ISL_857060|2021-01-03
hCoV-19/USA/NY-NYCPHL-002943/2021|EPI_ISL_966401|2021-01-28
hCoV-19/USA/NY-NYCPHL-003192/2021|EPI_ISL_1018033|2021-02-03
hCoV-19/USA/NY-NYCPHL-003193/2021|EPI_ISL_1018034|2021-02-03
hCoV-19/USA/NY-NYCPHL-003955/2021|EPI_ISL_1447154|2021-03-17
hCoV-19/USA/NY-NYCPHL-004035/2021|EPI_ISL_1447147|2021-03-23
hCoV-19/USA/NY-NYCPHL-003452/2021|EPI_ISL_1114520|2021-02-19
hCoV-19/USA/NY-NYCPHL-004016/2021|EPI_ISL_1447149|2021-03-22
hCoV-19/USA/NY-NYCPHL-003810/2021|EPI_ISL_1337485|2021-03-10
hCoV-19/USA/NY-NYCPHL-003924/2021|EPI_ISL_1337478|2021-03-16
hCoV-19/USA/NY-NYCPHL-004390/2021|EPI_ISL_1804951|2021-04-12
hCoV-19/USA/NY-NYCPHL-004358/2021|NA|2021-04-09
hCoV-19/USA/NY-NYCPHL-004456/2021|NA|2021-04-15
hCoV-19/USA/NY-NYCPHL-003008/2021|EPI_ISL_1017973|2021-02-03
hCoV-19/USA/NY-NYCPHL-003644/2021|EPI_ISL_1200572|2021-03-01
hCoV-19/USA/NY-NYCPHL-003729/2021|EPI_ISL_1261820|2021-03-05
hCoV-19/USA/NY-NYCPHL-004387/2021|EPI_ISL_1694738|2021-04-12
hCoV-19/USA/NY-NYCPHL-003112/2021|EPI_ISL_1018004|2021-02-08
hCoV-19/USA/NY-NYCPHL-003713/2021|EPI_ISL_1261823|2021-03-04
hCoV-19/USA/NY-NYCPHL-002704/2021|EPI_ISL_937205|2021-01-22
hCoV-19/USA/NY-NYCPHL-003496/2021|EPI_ISL_1121914|2021-02-22
hCoV-19/USA/NY-NYCPHL-004041/2021|EPI_ISL_1447148|2021-03-23
hCoV-19/USA/NY-NYCPHL-003424/2021|EPI_ISL_1114505|2021-02-18
hCoV-19/USA/NY-NYCPHL-003841/2021|EPI_ISL_1337512|2021-03-12
hCoV-19/USA/NY-NYCPHL-003426/2021|EPI_ISL_1114507|2021-02-18
hCoV-19/USA/NY-NYCPHL-003701/2021|NA|2021-03-03
hCoV-19/USA/NY-NYCPHL-004427/2021|EPI_ISL_1694771|2021-04-12
hCoV-19/USA/NY-NYCPHL-004152/2021|NA|2021-03-29
hCoV-19/USA/NY-NYCPHL-004238/2021|NA|2021-03-29
hCoV-19/USA/NY-NYCPHL-003430/2021|EPI_ISL_1200563|2021-02-18
hCoV-19/USA/NY-NYCPHL-001663/2020|EPI_ISL_823886|2020-12-08
hCoV-19/USA/NY-NYCPHL-003355/2021|EPI_ISL_1064814|2021-02-12
hCoV-19/USA/NY-NYCPHL-003654/2021|EPI_ISL_1200574|2021-03-02
hCoV-19/USA/NY-NYCPHL-003278/2021|EPI_ISL_1064810|2021-02-07
hCoV-19/USA/NY-NYCPHL-003584/2021|EPI_ISL_1200566|2021-02-24
hCoV-19/USA/NY-NYCPHL-003375/2021|EPI_ISL_1064817|2021-02-13
hCoV-19/USA/NY-NYCPHL-003733/2021|EPI_ISL_1261822|2021-03-05
hCoV-19/USA/NY-NYCPHL-002977/2021|EPI_ISL_966400|2021-01-30
hCoV-19/USA/NY-NYCPHL-003839/2021|EPI_ISL_1337511|2021-03-12
hCoV-19/USA/NY-NYCPHL-004424/2021|EPI_ISL_1694768|2021-04-09
hCoV-19/USA/NY-NYCPHL-003019/2021|EPI_ISL_1017978|2021-02-04
hCoV-19/USA/NY-NYCPHL-004086/2021|NA|2021-03-25
hCoV-19/USA/NY-NYCPHL-004255/2021|EPI_ISL_1694712|2021-04-05
hCoV-19/USA/NY-NYCPHL-004108/2021|NA|2021-03-26
hCoV-19/USA/NY-NYCPHL-004310/2021|NA|2021-04-07
hCoV-19/USA/NY-NYCPHL-003453/2021|EPI_ISL_1114521|2021-02-19
hCoV-19/USA/NY-NYCPHL-003991/2021|EPI_ISL_1447110|2021-03-19
hCoV-19/USA/NY-NYCPHL-003113/2021|EPI_ISL_1064805|2021-02-08
hCoV-19/USA/NY-NYCPHL-003265/2021|EPI_ISL_1064809|2021-02-11
hCoV-19/USA/NY-NYCPHL-003154/2021|EPI_ISL_1064806|2021-02-09
hCoV-19/USA/NY-NYCPHL-003474/2021|EPI_ISL_1121898|2021-02-21
hCoV-19/USA/NY-NYCPHL-003376/2021|EPI_ISL_1064818|2021-02-14
hCoV-19/USA/NY-NYCPHL-003978/2021|EPI_ISL_1447151|2021-03-19
hCoV-19/USA/NY-NYCPHL-003981/2021|NA|2021-03-19
hCoV-19/USA/NY-NYCPHL-003979/2021|EPI_ISL_1447152|2021-03-19
hCoV-19/USA/NY-NYCPHL-003932/2021|EPI_ISL_1447153|2021-03-17
hCoV-19/USA/NY-NYCPHL-004360/2021|NA|2021-04-09
hCoV-19/USA/NY-NYCPHL-003372/2021|EPI_ISL_1064816|2021-02-12
hCoV-19/USA/NY-NYCPHL-003405/2021|EPI_ISL_1121888|2021-02-17
hCoV-19/USA/NY-NYCPHL-003593/2021|EPI_ISL_1200567|2021-02-24
hCoV-19/USA/NY-NYCPHL-003411/2021|EPI_ISL_1114496|2021-02-17
hCoV-19/USA/NY-NYCPHL-003791/2021|EPI_ISL_1261818|2021-03-09
hCoV-19/USA/NY-NYCPHL-004351/2021|NA|2021-04-09
hCoV-19/USA/NY-NYCPHL-004352/2021|NA|2021-04-09
hCoV-19/USA/NY-NYCPHL-003885/2021|EPI_ISL_1337477|2021-03-15
hCoV-19/USA/NY-NYCPHL-003881/2021|EPI_ISL_1447155|2021-03-15
hCoV-19/USA/NY-NYCPHL-003915/2021|EPI_ISL_1337515|2021-03-16
hCoV-19/USA/NY-NYCPHL-003884/2021|EPI_ISL_1337514|2021-03-15
hCoV-19/USA/NY-NYCPHL-003066/2021|EPI_ISL_1064803|2021-02-05
hCoV-19/USA/NY-NYCPHL-003833/2021|EPI_ISL_1337508|2021-03-11
hCoV-19/USA/NY-NYCPHL-003969/2021|EPI_ISL_1447145|2021-03-18
hCoV-19/USA/NY-NYCPHL-003108/2021|EPI_ISL_1018003|2021-02-08
hCoV-19/USA/NY-NYCPHL-003341/2021|EPI_ISL_1114471|2021-02-10
hCoV-19/USA/NY-NYCPHL-003638/2021|EPI_ISL_1200571|2021-03-01
hCoV-19/USA/NY-NYCPHL-004361/2021|NA|2021-04-09
hCoV-19/USA/NY-NYCPHL-004362/2021|EPI_ISL_1804945|2021-04-09
hCoV-19/USA/NY-NYCPHL-004279/2021|EPI_ISL_1694719|2021-04-06
hCoV-19/USA/NY-NYCPHL-004350/2021|NA|2021-04-09
hCoV-19/USA/NY-NYCPHL-003797/2021|EPI_ISL_1261819|2021-03-07
hCoV-19/USA/NY-NYCPHL-004139/2021|NA|2021-03-29
hCoV-19/USA/NY-NYCPHL-004167/2021|NA|2021-03-30
hCoV-19/USA/NY-NYCPHL-004455/2021|EPI_ISL_1694774|2021-04-15
hCoV-19/USA/NY-NYCPHL-004457/2021|EPI_ISL_1694775|2021-04-15
hCoV-19/USA/NY-NYCPHL-004438/2021|NA|2021-04-14
hCoV-19/USA/NY-NYCPHL-003650/2021|EPI_ISL_1200573|2021-03-01
hCoV-19/USA/NY-NYCPHL-003315/2021|EPI_ISL_1064811|2021-02-16
hCoV-19/USA/NY-NYCPHL-003350/2021|EPI_ISL_1064813|2021-02-11
hCoV-19/USA/NY-NYCPHL-004199/2021|EPI_ISL_1694698|2021-03-31
hCoV-19/USA/NY-NYCPHL-003528/2021|EPI_ISL_1121940|2021-02-23
hCoV-19/USA/NY-NYCPHL-003671/2021|EPI_ISL_1200575|2021-03-02
hCoV-19/USA/NY-NYCPHL-003937/2021|EPI_ISL_1447146|2021-03-17
hCoV-19/USA/NY-NYCPHL-004131/2021|NA|2021-03-29
hCoV-19/USA/NY-NYCPHL-003370/2021|EPI_ISL_1064774|2021-02-11
hCoV-19/USA/NY-NYCPHL-003973/2021|EPI_ISL_1447150|2021-03-19
hCoV-19/USA/NY-NYCPHL-004130/2021|NA|2021-03-29
hCoV-19/USA/NY-NYCPHL-004137/2021|NA|2021-03-29
hCoV-19/USA/NY-NYCPHL-004218/2021|NA|2021-04-01
hCoV-19/USA/NY-NYCPHL-004125/2021|EPI_ISL_1593758|2021-03-29
hCoV-19/USA/NY-NYCPHL-004171/2021|NA|2021-03-30
hCoV-19/USA/NY-NYCPHL-002514/2021|EPI_ISL_883330|2021-01-15
hCoV-19/USA/NY-NYCPHL-004178/2021|EPI_ISL_1593764|2021-03-30
hCoV-19/USA/NY-NYCPHL-004023/2021|EPI_ISL_1447087|2021-03-22
hCoV-19/USA/NY-NYCPHL-004026/2021|EPI_ISL_1447108|2021-03-22
hCoV-19/USA/NY-NYCPHL-004025/2021|EPI_ISL_1447090|2021-03-22
hCoV-19/USA/NY-NYCPHL-004225/2021|EPI_ISL_1593770|2021-04-02
hCoV-19/USA/NY-NYCPHL-003388/2021|EPI_ISL_1114478|2021-02-17
hCoV-19/USA/NY-NYCPHL-001701/2020|NA|2020-12-09
hCoV-19/USA/NY-NYCPHL-002542/2021|NA|2021-01-15
hCoV-19/USA/NY-NYCPHL-003983/2021|NA|2021-03-19
hCoV-19/USA/NY-NYCPHL-004107/2021|EPI_ISL_1593748|2021-03-26
hCoV-19/USA/NY-NYCPHL-003982/2021|EPI_ISL_1447092|2021-03-19
hCoV-19/USA/NY-NYCPHL-004285/2021|EPI_ISL_1694720|2021-03-22
hCoV-19/USA/NY-NYCPHL-003557/2021|NA|2021-02-24
hCoV-19/USA/NY-NYCPHL-003808/2021|NA|2021-03-10
hCoV-19/USA/NY-NYCPHL-003417/2021|EPI_ISL_1114499|2021-02-17
hCoV-19/USA/NY-NYCPHL-004203/2021|NA|2021-03-31
hCoV-19/USA/NY-NYCPHL-004356/2021|NA|2021-04-09
hCoV-19/USA/NY-NYCPHL-001815/2020|EPI_ISL_812741|2020-12-15
hCoV-19/USA/NY-NYCPHL-003829/2021|NA|2021-03-11
hCoV-19/USA/NY-NYCPHL-003867/2021|NA|2021-03-09
hCoV-19/USA/NY-NYCPHL-004092/2021|NA|2021-03-25
hCoV-19/USA/NY-NYCPHL-004271/2021|NA|2021-04-06
hCoV-19/USA/NY-NYCPHL-004499/2021|EPI_ISL_1804957|2021-04-19
hCoV-19/USA/NY-NYCPHL-003746/2021|EPI_ISL_1261853|2021-03-02
hCoV-19/USA/NY-NYCPHL-003349/2021|EPI_ISL_1064828|2021-02-13
hCoV-19/USA/NY-NYCPHL-003442/2021|NA|2021-02-19
hCoV-19/USA/NY-NYCPHL-003617/2021|NA|2021-02-26
hCoV-19/USA/NY-NYCPHL-002696/2021|NA|2021-01-22
hCoV-19/USA/NY-NYCPHL-003985/2021|EPI_ISL_1447159|2021-03-19
hCoV-19/USA/NY-NYCPHL-004087/2021|NA|2021-03-25
hCoV-19/USA/NY-NYCPHL-002499/2021|EPI_ISL_883336|2021-01-13
hCoV-19/USA/NY-NYCPHL-002675/2021|NA|2021-01-17
hCoV-19/USA/NY-NYCPHL-003215/2021|NA|2021-02-05
hCoV-19/USA/NY-NYCPHL-002870/2021|EPI_ISL_966409|2021-01-27
hCoV-19/USA/NY-NYCPHL-002920/2021|NA|2021-01-29
hCoV-19/USA/NY-NYCPHL-003071/2021|NA|2021-02-05
hCoV-19/USA/NY-NYCPHL-002741/2021|NA|2021-01-25
hCoV-19/USA/NY-NYCPHL-002884/2021|NA|2021-01-28
hCoV-19/USA/NY-NYCPHL-003223/2021|NA|2021-02-08
hCoV-19/USA/NY-NYCPHL-003745/2021|EPI_ISL_1261830|2021-03-01
hCoV-19/USA/NY-NYCPHL-002438/2021|EPI_ISL_883335|2021-01-14
hCoV-19/USA/NY-NYCPHL-004163/2021|NA|2021-03-30
hCoV-19/USA/NY-NYCPHL-003408/2021|EPI_ISL_1121889|2021-02-16
hCoV-19/USA/NY-NYCPHL-003996/2021|NA|2021-03-19
hCoV-19/USA/NY-NYCPHL-002790/2021|EPI_ISL_937252|2021-01-25
hCoV-19/USA/NY-NYCPHL-004333/2021|NA|2021-04-08
hCoV-19/USA/NY-NYCPHL-004421/2021|EPI_ISL_1694765|2021-04-09
hCoV-19/USA/NY-NYCPHL-004097/2021|NA|2021-03-25
hCoV-19/USA/NY-NYCPHL-003029/2021|EPI_ISL_1017985|2021-02-04
hCoV-19/USA/NY-NYCPHL-003222/2021|NA|2021-02-06
hCoV-19/USA/NY-NYCPHL-003871/2021|EPI_ISL_1337519|2021-03-10
hCoV-19/USA/NY-NYCPHL-003357/2021|EPI_ISL_1064770|2021-02-11
hCoV-19/USA/NY-NYCPHL-004187/2021|NA|2021-03-26
hCoV-19/USA/NY-NYCPHL-004302/2021|EPI_ISL_1694724|2021-04-03
hCoV-19/USA/NY-NYCPHL-003836/2021|NA|2021-03-12
hCoV-19/USA/NY-NYCPHL-003362/2021|NA|2021-02-12
hCoV-19/USA/NY-NYCPHL-003799/2021|EPI_ISL_1261800|2021-03-06
hCoV-19/USA/NY-NYCPHL-002695/2021|NA|2021-01-21
hCoV-19/USA/NY-NYCPHL-004021/2021|NA|2021-03-22
hCoV-19/USA/NY-NYCPHL-004080/2021|NA|2021-03-24
hCoV-19/USA/NY-NYCPHL-003949/2021|EPI_ISL_1447161|2021-03-17
hCoV-19/USA/NY-NYCPHL-003952/2021|EPI_ISL_1447162|2021-03-17
hCoV-19/USA/NY-NYCPHL-003005/2021|EPI_ISL_1064820|2021-02-03
hCoV-19/USA/NY-NYCPHL-003184/2021|NA|2021-02-09
hCoV-19/USA/NY-NYCPHL-002945/2021|NA|2021-01-26
hCoV-19/USA/NY-NYCPHL-003697/2021|NA|2021-03-03
hCoV-19/USA/NY-NYCPHL-003221/2021|NA|2021-02-05
hCoV-19/USA/NY-NYCPHL-002582/2021|EPI_ISL_937155|2021-01-15
hCoV-19/USA/NY-NYCPHL-002874/2021|EPI_ISL_966410|2021-01-27
hCoV-19/USA/NY-NYCPHL-003151/2021|EPI_ISL_1018021|2021-02-09
hCoV-19/USA/NY-NYCPHL-003675/2021|EPI_ISL_1200524|2021-03-02
hCoV-19/USA/NY-NYCPHL-003902/2021|NA|2021-03-16
hCoV-19/USA/NY-NYCPHL-002705/2021|EPI_ISL_937206|2021-01-22
hCoV-19/USA/NY-NYCPHL-002709/2021|EPI_ISL_937209|2021-01-22
hCoV-19/USA/NY-NYCPHL-002712/2021|NA|2021-01-22
hCoV-19/USA/NY-NYCPHL-003898/2021|NA|2021-03-12
hCoV-19/USA/NY-NYCPHL-003548/2021|EPI_ISL_1121956|2021-02-23
hCoV-19/USA/NY-NYCPHL-003571/2021|NA|2021-02-24
hCoV-19/USA/NY-NYCPHL-003482/2021|EPI_ISL_1121903|2021-02-22
hCoV-19/USA/NY-NYCPHL-002932/2021|NA|2021-01-26
hCoV-19/USA/NY-NYCPHL-003305/2021|EPI_ISL_1064826|2021-02-12
hCoV-19/USA/NY-NYCPHL-003741/2021|EPI_ISL_1261814|2021-03-05
hCoV-19/USA/NY-NYCPHL-003060/2021|NA|2021-02-05
hCoV-19/USA/NY-NYCPHL-003163/2021|EPI_ISL_1064824|2021-02-09
hCoV-19/USA/NY-NYCPHL-004406/2021|EPI_ISL_1694755|2021-04-13
hCoV-19/USA/NY-NYCPHL-003748/2021|EPI_ISL_1261829|2021-03-02
hCoV-19/USA/NY-NYCPHL-004156/2021|NA|2021-03-29
hCoV-19/USA/NY-NYCPHL-003508/2021|EPI_ISL_1121922|2021-02-22
hCoV-19/USA/NY-NYCPHL-003958/2021|NA|2021-03-17
hCoV-19/USA/NY-NYCPHL-003641/2021|EPI_ISL_1200579|2021-03-01
hCoV-19/USA/NY-NYCPHL-003506/2021|EPI_ISL_1121920|2021-02-22
hCoV-19/USA/NY-NYCPHL-003365/2021|NA|2021-02-12
hCoV-19/USA/NY-NYCPHL-003827/2021|EPI_ISL_1337520|2021-03-11
hCoV-19/USA/NY-NYCPHL-003835/2021|NA|2021-03-11
hCoV-19/USA/NY-NYCPHL-003531/2021|EPI_ISL_1121943|2021-02-23
hCoV-19/USA/NY-NYCPHL-003597/2021|NA|2021-02-25
hCoV-19/USA/NY-NYCPHL-002429/2021|EPI_ISL_883333|2021-01-14
hCoV-19/USA/NY-NYCPHL-002430/2021|EPI_ISL_883334|2021-01-14
hCoV-19/USA/NY-NYCPHL-003772/2021|EPI_ISL_1261826|2021-03-08
hCoV-19/USA/NY-NYCPHL-002837/2021|NA|2021-01-25
hCoV-19/USA/NY-NYCPHL-003630/2021|EPI_ISL_1200578|2021-02-26
hCoV-19/USA/NY-NYCPHL-003642/2021|EPI_ISL_1200580|2021-03-01
hCoV-19/USA/NY-NYCPHL-004252/2021|NA|2021-04-05
hCoV-19/USA/NY-NYCPHL-004324/2021|NA|2021-04-07
hCoV-19/USA/NY-NYCPHL-003750/2021|EPI_ISL_1261828|2021-03-03
hCoV-19/USA/NY-NYCPHL-003787/2021|EPI_ISL_1337517|2021-03-09
hCoV-19/USA/NY-NYCPHL-003590/2021|EPI_ISL_1200577|2021-02-24
hCoV-19/USA/NY-NYCPHL-003951/2021|NA|2021-03-17
hCoV-19/USA/NY-NYCPHL-004280/2021|NA|2021-04-06
hCoV-19/USA/NY-NYCPHL-004341/2021|NA|2021-04-07
hCoV-19/USA/NY-NYCPHL-003793/2021|EPI_ISL_1261827|2021-03-05
hCoV-19/USA/NY-NYCPHL-004236/2021|NA|2021-03-29
hCoV-19/USA/NY-NYCPHL-003870/2021|EPI_ISL_1337529|2021-03-11
hCoV-19/USA/NY-NYCPHL-003345/2021|NA|2021-02-16
hCoV-19/USA/NY-NYCPHL-003587/2021|NA|2021-02-24
hCoV-19/USA/NY-NYCPHL-003704/2021|NA|2021-03-03
hCoV-19/USA/NY-NYCPHL-002853/2021|EPI_ISL_966407|2021-01-27
hCoV-19/USA/NY-NYCPHL-003941/2021|EPI_ISL_1447160|2021-03-17
hCoV-19/USA/NY-NYCPHL-003348/2021|EPI_ISL_1064827|2021-02-12
hCoV-19/USA/NY-NYCPHL-002990/2021|EPI_ISL_1017969|2021-02-03
hCoV-19/USA/NY-NYCPHL-003266/2021|EPI_ISL_1064825|2021-02-11
hCoV-19/USA/NY-NYCPHL-002903/2021|EPI_ISL_966405|2021-01-29
hCoV-19/USA/NY-NYCPHL-002854/2021|EPI_ISL_966408|2021-01-27
hCoV-19/USA/NY-NYCPHL-002904/2021|NA|2021-01-29
hCoV-19/USA/NY-NYCPHL-004405/2021|EPI_ISL_1694754|2021-04-13
hCoV-19/USA/NY-NYCPHL-004407/2021|EPI_ISL_1694756|2021-04-13
hCoV-19/USA/NY-NYCPHL-004216/2021|NA|2021-04-01
hCoV-19/USA/NY-NYCPHL-003788/2021|EPI_ISL_1261825|2021-03-09
hCoV-19/USA/NY-NYCPHL-003152/2021|EPI_ISL_1064822|2021-02-09
hCoV-19/USA/NY-NYCPHL-004189/2021|NA|2021-03-26
hCoV-19/USA/NY-NYCPHL-003367/2021|EPI_ISL_1064829|2021-02-12
hCoV-19/USA/NY-NYCPHL-004007/2021|EPI_ISL_1447091|2021-03-15
hCoV-19/USA/NY-NYCPHL-004010/2021|NA|2021-03-16
hCoV-19/USA/NY-NYCPHL-004027/2021|EPI_ISL_1447158|2021-03-23
hCoV-19/USA/NY-NYCPHL-004122/2021|NA|2021-03-25
hCoV-19/USA/NY-NYCPHL-004384/2021|EPI_ISL_1694735|2021-04-12
hCoV-19/USA/NY-NYCPHL-003825/2021|NA|2021-03-11
hCoV-19/USA/NY-NYCPHL-003826/2021|NA|2021-03-11
hCoV-19/USA/NY-NYCPHL-003889/2021|NA|2021-03-15
hCoV-19/USA/NY-NYCPHL-003844/2021|EPI_ISL_1337521|2021-03-12
hCoV-19/USA/NY-NYCPHL-003856/2021|EPI_ISL_1337522|2021-03-12
hCoV-19/USA/NY-NYCPHL-003809/2021|NA|2021-03-10
hCoV-19/USA/NY-NYCPHL-003044/2021|EPI_ISL_1064821|2021-02-05
hCoV-19/USA/NY-NYCPHL-004428/2021|EPI_ISL_1694772|2021-04-12
hCoV-19/USA/NY-NYCPHL-004336/2021|NA|2021-04-08
hCoV-19/USA/NY-NYCPHL-003045/2021|NA|2021-02-05
hCoV-19/USA/NY-NYCPHL-003276/2021|NA|2021-02-07
hCoV-19/USA/NY-NYCPHL-004164/2021|NA|2021-03-30
hCoV-19/USA/NY-NYCPHL-003960/2021|NA|2021-03-18
hCoV-19/USA/NY-NYCPHL-003706/2021|NA|2021-03-03
hCoV-19/USA/NY-NYCPHL-003971/2021|NA|2021-03-18
hCoV-19/USA/NY-NYCPHL-003169/2021|EPI_ISL_1064801|2021-02-09
hCoV-19/USA/NY-NYCPHL-003325/2021|EPI_ISL_1114469|2021-02-16
hCoV-19/USA/NY-NYCPHL-003170/2021|EPI_ISL_1064802|2021-02-09
hCoV-19/USA/NY-NYCPHL-003682/2021|EPI_ISL_1200561|2021-02-25
hCoV-19/USA/NY-NYCPHL-003599/2021|EPI_ISL_1200560|2021-02-25
hCoV-19/USA/NY-NYCPHL-003918/2021|NA|2021-03-16
hCoV-19/USA/NY-NYCPHL-004175/2021|NA|2021-03-30
hCoV-19/USA/NY-NYCPHL-001165/2020|EPI_ISL_671745|2020-10-29
hCoV-19/USA/NY-NYCPHL-000001/2020|EPI_ISL_631502|2020-03-02
hCoV-19/USA/NY-NYCPHL-000591/2020|EPI_ISL_632049|2020-03-10
