# Supplementary material for: Detection and characterization of the SARS-CoV-2 lineage B.1.526 in New York
Source: Nat Commun. 2021 Aug 9;12:4886. doi: 10.1038/s41467-021-25168-4 (PMC8352861; doi:10.1038/s41467-021-25168-4)
Supplement: Supplementary file 7 — Supplementary Data 3 [file 41467_2021_25168_MOESM7_ESM.txt]

#Supplementary Data 3. List of SARS-CoV-2 genomes used in mapping Fig. 4
StrainName,GISAID_ID,DATE_COLLECTED,NEW_PANGOLIN_LINEAGE,PHL_PRL,S:E484K
NY-PRL-2020_1229_00G05,EPI_ISL_984771,12/26/20,B.1.526,PRL,+
NY-PRL-2020_1229_00C05,EPI_ISL_984772,12/26/20,B.1.526,PRL,-
NY-PRL-2020_1229_01G01,EPI_ISL_984773,12/26/20,B.1.526,PRL,-
NY-PRL-2020_1229_01H03,EPI_ISL_984816,12/27/20,B.1.526,PRL,-
NY-PRL-2020_1229_01H04,EPI_ISL_984817,12/27/20,B.1.526,PRL,-
NY-NYCPHL-002190,EPI_ISL_857060,1/3/21,B.1.526.2,PHL,-
NY-NYCPHL-002295,EPI_ISL_857120,1/7/21,B.1.526,PHL,-
NY-NYCPHL-002336,EPI_ISL_857163,1/11/21,B.1.526,PHL,+
NY-NYCPHL-002365,EPI_ISL_857164,1/11/21,B.1.526,PHL,+
NY-PRL-2021_0125_00A06,EPI_ISL_984870,1/13/21,B.1.526,PRL,+
NY-PRL-2021_0125_00A08,EPI_ISL_984871,1/13/21,B.1.526,PRL,+
NY-NYCPHL-002433,EPI_ISL_883338,1/14/21,B.1.526,PHL,+
NY-NYCPHL-002440,EPI_ISL_883339,1/14/21,B.1.526,PHL,-
NY-NYCPHL-002466,EPI_ISL_883340,1/14/21,B.1.526,PHL,+
NY-NYCPHL-002471,EPI_ISL_883341,1/14/21,B.1.526,PHL,+
NY-NYCPHL-002473,EPI_ISL_883342,1/14/21,B.1.526,PHL,+
NY-NYCPHL-002474,EPI_ISL_883343,1/14/21,B.1.526,PHL,+
NY-NYCPHL-002525,EPI_ISL_883346,1/14/21,B.1.526,PHL,-
NY-NYCPHL-002514,EPI_ISL_883330,1/15/21,B.1.526.2,PHL,-
NY-NYCPHL-002535,EPI_ISL_883331,1/15/21,B.1.526,PHL,-
NY-NYCPHL-002533,EPI_ISL_883347,1/15/21,B.1.526,PHL,-
NY-NYCPHL-002520,EPI_ISL_883344,1/16/21,B.1.526,PHL,-
NY-NYCPHL-002521,EPI_ISL_883345,1/17/21,B.1.526,PHL,+
NY-NYCPHL-002680,EPI_ISL_937190,1/17/21,B.1.526,PHL,+
NY-NYCPHL-002681,EPI_ISL_937191,1/18/21,B.1.526,PHL,+
NY-NYCPHL-002548,EPI_ISL_937126,1/19/21,B.1.526,PHL,-
NY-PRL-2021_0125_00H09,EPI_ISL_984893,1/19/21,B.1.526,PRL,+
NY-PRL-2021_0125_00C05,EPI_ISL_984897,1/19/21,B.1.526,PRL,+
NY-PRL-2021_0125_00G10,EPI_ISL_984898,1/19/21,B.1.526,PRL,+
NY-NYCPHL-002682,EPI_ISL_937192,1/20/21,B.1.526,PHL,+
NY-NYCPHL-002659,EPI_ISL_937176,1/21/21,B.1.526,PHL,-
NY-NYCPHL-002698,EPI_ISL_937201,1/22/21,B.1.526,PHL,-
NY-NYCPHL-002711,EPI_ISL_937211,1/22/21,B.1.526,PHL,+
NY-NYCPHL-002714,EPI_ISL_937213,1/22/21,B.1.526.2,PHL,-
NY-NYCPHL-002784,EPI_ISL_937246,1/22/21,B.1.526,PHL,+
NY-NYCPHL-002785,EPI_ISL_937247,1/23/21,B.1.526,PHL,+
NY-NYCPHL-002941,EPI_ISL_966427,1/24/21,B.1.526,PHL,+
NY-NYCPHL-002720,EPI_ISL_937215,1/25/21,B.1.526,PHL,+
NY-NYCPHL-002723,EPI_ISL_937216,1/25/21,B.1.526,PHL,+
NY-NYCPHL-002729,EPI_ISL_937218,1/25/21,B.1.526,PHL,+
NY-NYCPHL-002767,EPI_ISL_937236,1/25/21,B.1.526,PHL,-
NY-NYCPHL-002793,EPI_ISL_937255,1/25/21,B.1.526,PHL,+
NY-NYCPHL-002800,EPI_ISL_966423,1/26/21,B.1.526,PHL,-
NY-NYCPHL-002804,EPI_ISL_966424,1/26/21,B.1.526,PHL,-
NY-NYCPHL-002807,EPI_ISL_966425,1/26/21,B.1.526,PHL,+
NY-NYCPHL-002827,EPI_ISL_966426,1/26/21,B.1.526,PHL,+
NY-NYCPHL-002940,EPI_ISL_966385,1/27/21,B.1.526.2,PHL,-
NY-NYCPHL-002861,EPI_ISL_966421,1/27/21,B.1.526,PHL,+
NY-NYCPHL-002863,EPI_ISL_966422,1/27/21,B.1.526,PHL,+
NY-NYCPHL-002887,EPI_ISL_966387,1/28/21,B.1.526,PHL,-
NY-NYCPHL-002943,EPI_ISL_966401,1/28/21,B.1.526.2,PHL,-
NY-NYCPHL-002883,EPI_ISL_966415,1/28/21,B.1.526,PHL,+
NY-NYCPHL-002950,EPI_ISL_966417,1/28/21,B.1.526,PHL,-
NY-NYCPHL-002958,EPI_ISL_966418,1/28/21,B.1.526,PHL,+
NY-NYCPHL-002973,EPI_ISL_966419,1/28/21,B.1.526,PHL,-
NY-PRL-2021_0202_00H10,EPI_ISL_984909,1/28/21,B.1.526.2,PRL,-
NY-NYCPHL-002902,EPI_ISL_966412,1/29/21,B.1.526,PHL,-
NY-NYCPHL-002911,EPI_ISL_966413,1/29/21,B.1.526,PHL,+
NY-NYCPHL-002919,EPI_ISL_966414,1/29/21,B.1.526,PHL,+
NY-PRL-2021_0202_00E02,EPI_ISL_984913,1/29/21,B.1.526.2,PRL,-
NY-PRL-2021_0202_02A05,EPI_ISL_994803,1/29/21,B.1.526,PRL,-
NY-PRL-2021_0202_02A06,EPI_ISL_994804,1/29/21,B.1.526,PRL,-
NY-PRL-2021_0202_02D02,EPI_ISL_994819,1/29/21,B.1.526,PRL,-
NY-NYCPHL-003076,EPI_ISL_1064832,1/30/21,B.1.526,PHL,+
NY-NYCPHL-002977,EPI_ISL_966400,1/30/21,B.1.526.2,PHL,-
NY-PRL-2021_0201_03C09,EPI_ISL_984927,1/30/21,B.1.526,PRL,-
NY-PRL-2021_0201_03B10,EPI_ISL_984928,1/30/21,B.1.526,PRL,-
NY-PRL-2021_0201_03C05,EPI_ISL_984929,1/30/21,B.1.526,PRL,-
NY-PRL-2021_0202_00C04,EPI_ISL_984930,1/30/21,B.1.526,PRL,+
NY-PRL-2021_0202_02D12,EPI_ISL_994826,1/30/21,B.1.526.2,PRL,-
NY-PRL-2021_0202_02E05,EPI_ISL_994830,1/30/21,B.1.526,PRL,-
NY-PRL-2021_0202_02F04,EPI_ISL_994835,1/30/21,B.1.526,PRL,-
NY-PRL-2021_0202_02H02,EPI_ISL_994838,1/30/21,B.1.526,PRL,-
NY-PRL-2021_0202_02H04,EPI_ISL_994839,1/30/21,B.1.526,PRL,-
NY-PRL-2021_0202_02H06,EPI_ISL_994840,1/30/21,B.1.526,PRL,-
NY-PRL-2021_0202_02H07,EPI_ISL_994841,1/30/21,B.1.526,PRL,-
NY-PRL-2021_0203_01A09,EPI_ISL_994844,1/30/21,B.1.526.2,PRL,-
NY-PRL-2021_0203_01C09,EPI_ISL_994848,1/30/21,B.1.526,PRL,+
NY-PRL-2021_0203_01D12,EPI_ISL_994853,1/30/21,B.1.526,PRL,+
NY-NYCPHL-003075,#N/A,1/31/21,B.1.526,PHL,+
NY-PRL-2021_0201_03B07,EPI_ISL_984943,1/31/21,B.1.526,PRL,-
NY-PRL-2021_0201_03B06,EPI_ISL_984947,1/31/21,B.1.526,PRL,-
NY-PRL-2021_0203_01H08,EPI_ISL_994870,1/31/21,B.1.526.2,PRL,-
NY-NYCPHL-003089,EPI_ISL_1064804,2/2/21,B.1.526.2,PHL,-
NY-NYCPHL-003090,EPI_ISL_1064833,2/2/21,B.1.526,PHL,+
NY-PRL-2021_0205_00B07,EPI_ISL_994872,2/2/21,B.1.526,PRL,+
NY-PRL-2021_0205_00C04,EPI_ISL_994876,2/2/21,B.1.526,PRL,-
NY-PRL-2021_0205_00D10,EPI_ISL_994879,2/2/21,B.1.526,PRL,-
NY-PRL-2021_0205_00F07,EPI_ISL_994883,2/2/21,B.1.526,PRL,+
NY-PRL-2021_0205_00F09,EPI_ISL_994884,2/2/21,B.1.526,PRL,-
NY-PRL-2021_0205_06C11,#N/A,2/3/21,B.1.526,PRL,+
NY-PRL-2021_0205_08G08,#N/A,2/3/21,B.1.526,PRL,+
NY-NYCPHL-002991,EPI_ISL_1017970,2/3/21,B.1.526,PHL,+
NY-NYCPHL-003008,EPI_ISL_1017973,2/3/21,B.1.526.2,PHL,-
NY-NYCPHL-003042,EPI_ISL_1017990,2/3/21,B.1.526,PHL,+
NY-NYCPHL-003192,EPI_ISL_1018033,2/3/21,B.1.526.2,PHL,-
NY-NYCPHL-003193,EPI_ISL_1018034,2/3/21,B.1.526.2,PHL,-
NY-PRL-2021_0205_08B05,EPI_ISL_1041215,2/3/21,B.1.526,PRL,+
NY-PRL-2021_0205_08D12,EPI_ISL_1041222,2/3/21,B.1.526,PRL,+
NY-PRL-2021_0205_08F02,EPI_ISL_1041226,2/3/21,B.1.526,PRL,+
NY-PRL-2021_0205_08F09,EPI_ISL_1041227,2/3/21,B.1.526,PRL,-
NY-PRL-2021_0205_08G06,EPI_ISL_1041228,2/3/21,B.1.526,PRL,+
NY-PRL-2021_0205_00E10,EPI_ISL_994880,2/3/21,B.1.526,PRL,-
NY-PRL-2021_0205_00G05,EPI_ISL_994886,2/3/21,B.1.526,PRL,+
NY-PRL-2021_0205_00H08,EPI_ISL_994890,2/3/21,B.1.526,PRL,-
NY-PRL-2021_0205_03B07,EPI_ISL_994895,2/3/21,B.1.526.2,PRL,-
NY-PRL-2021_0205_03B08,EPI_ISL_994896,2/3/21,B.1.526.2,PRL,-
NY-PRL-2021_0205_03D02,EPI_ISL_994898,2/3/21,B.1.526.2,PRL,-
NY-PRL-2021_0205_03E04,EPI_ISL_994900,2/3/21,B.1.526,PRL,-
NY-PRL-2021_0205_03F10,EPI_ISL_994903,2/3/21,B.1.526,PRL,+
NY-PRL-2021_0205_03G07,EPI_ISL_994906,2/3/21,B.1.526,PRL,+
NY-PRL-2021_0205_06A08,EPI_ISL_994911,2/3/21,B.1.526,PRL,-
NY-PRL-2021_0205_06C08,EPI_ISL_994918,2/3/21,B.1.526,PRL,-
NY-PRL-2021_0205_06G08,EPI_ISL_994929,2/3/21,B.1.526,PRL,+
NY-PRL-2021_0205_06G10,EPI_ISL_994930,2/3/21,B.1.526.2,PRL,-
NY-PRL-2021_0205_06G11,EPI_ISL_994931,2/3/21,B.1.526,PRL,-
NY-NYCPHL-003019,EPI_ISL_1017978,2/4/21,B.1.526.2,PHL,-
NY-NYCPHL-003026,EPI_ISL_1017982,2/4/21,B.1.526,PHL,+
NY-PRL-2021_0205_08E02,EPI_ISL_1041223,2/4/21,B.1.526,PRL,-
NY-NYCPHL-003016,EPI_ISL_1064830,2/4/21,B.1.526,PHL,+
NY-NYCPHL-003194,EPI_ISL_1064843,2/4/21,B.1.526,PHL,+
NY-NYCPHL-003196,EPI_ISL_1064844,2/4/21,B.1.526,PHL,-
NY-NYCPHL-003218,EPI_ISL_1064846,2/4/21,B.1.526,PHL,-
NY-PRL-2021_0205_06G03,EPI_ISL_994928,2/4/21,B.1.526,PRL,+
NY-PRL-2021_0208_00G02,EPI_ISL_994961,2/4/21,B.1.526,PRL,+
NY-PRL-2021_0208_04A12,EPI_ISL_994975,2/4/21,B.1.526,PRL,+
NY-NYCPHL-003065,EPI_ISL_1064775,2/5/21,B.1.526,PHL,+
NY-NYCPHL-003066,EPI_ISL_1064803,2/5/21,B.1.526.2,PHL,-
NY-NYCPHL-003068,EPI_ISL_1064831,2/5/21,B.1.526,PHL,+
NY-PRL-2021_0208_00A12,EPI_ISL_994943,2/5/21,B.1.526,PRL,+
NY-PRL-2021_0208_00B03,EPI_ISL_994945,2/5/21,B.1.526,PRL,-
NY-PRL-2021_0208_00B04,EPI_ISL_994946,2/5/21,B.1.526,PRL,+
NY-PRL-2021_0208_04A11,EPI_ISL_994974,2/5/21,B.1.526,PRL,+
NY-PRL-2021_0208_04B03,EPI_ISL_994976,2/5/21,B.1.526,PRL,+
NY-PRL-2021_0210_00D11,#N/A,2/6/21,B.1.526,PRL,+
NY-PRL-2021_0210_03G01,#N/A,2/6/21,B.1.526,PRL,+
NY-PRL-2021_0208_05F07,#N/A,2/6/21,B.1.526,PRL,+
NY-PRL-2021_0208_05C01,#N/A,2/6/21,B.1.526.2,PRL,-
NY-NYCPHL-003202,EPI_ISL_1018037,2/6/21,B.1.526.2,PHL,-
NY-PRL-2021_0208_05A08,EPI_ISL_1041353,2/6/21,B.1.526.2,PRL,-
NY-PRL-2021_0208_05B09,EPI_ISL_1041361,2/6/21,B.1.526,PRL,-
NY-PRL-2021_0208_05C07,EPI_ISL_1041364,2/6/21,B.1.526,PRL,+
NY-PRL-2021_0208_05C12,EPI_ISL_1041369,2/6/21,B.1.526,PRL,+
NY-PRL-2021_0208_05D04,EPI_ISL_1041372,2/6/21,B.1.526,PRL,+
NY-PRL-2021_0208_05F01,EPI_ISL_1041386,2/6/21,B.1.526,PRL,+
NY-PRL-2021_0208_05F03,EPI_ISL_1041388,2/6/21,B.1.526.2,PRL,-
NY-PRL-2021_0208_05G09,EPI_ISL_1041397,2/6/21,B.1.526,PRL,+
NY-PRL-2021_0208_05G10,EPI_ISL_1041398,2/6/21,B.1.526,PRL,+
NY-PRL-2021_0208_05H02,EPI_ISL_1041400,2/6/21,B.1.526,PRL,+
NY-PRL-2021_0208_05H08,EPI_ISL_1041403,2/6/21,B.1.526,PRL,+
NY-PRL-2021_0208_05H11,EPI_ISL_1041405,2/6/21,B.1.526,PRL,-
NY-NYCPHL-003275,EPI_ISL_1064851,2/6/21,B.1.526,PHL,+
NY-PRL-2021_0208_00D07,EPI_ISL_994952,2/6/21,B.1.526,PRL,+
NY-PRL-2021_0208_00E04,EPI_ISL_994958,2/6/21,B.1.526,PRL,+
NY-PRL-2021_0208_00F03,EPI_ISL_994960,2/6/21,B.1.526,PRL,-
NY-PRL-2021_0208_00G10,EPI_ISL_994966,2/6/21,B.1.526,PRL,-
NY-PRL-2021_0208_00H01,EPI_ISL_994967,2/6/21,B.1.526.2,PRL,-
NY-PRL-2021_0208_00H02,EPI_ISL_994968,2/6/21,B.1.526,PRL,+
NY-PRL-2021_0208_00H10,EPI_ISL_994970,2/6/21,B.1.526,PRL,+
NY-PRL-2021_0208_00H11,EPI_ISL_994971,2/6/21,B.1.526,PRL,-
NY-PRL-2021_0208_04C04,EPI_ISL_994981,2/6/21,B.1.526,PRL,-
NY-PRL-2021_0208_04D06,EPI_ISL_994986,2/6/21,B.1.526.2,PRL,-
NY-PRL-2021_0208_04D08,EPI_ISL_994988,2/6/21,B.1.526.2,PRL,-
NY-PRL-2021_0208_04D10,EPI_ISL_994989,2/6/21,B.1.526,PRL,+
NY-PRL-2021_0208_04E10,EPI_ISL_994993,2/6/21,B.1.526.2,PRL,-
NY-PRL-2021_0208_04E11,EPI_ISL_994994,2/6/21,B.1.526.2,PRL,-
NY-PRL-2021_0208_04F11,EPI_ISL_995001,2/6/21,B.1.526,PRL,+
NY-PRL-2021_0208_04G05,EPI_ISL_995004,2/6/21,B.1.526,PRL,+
NY-PRL-2021_0210_00A01,EPI_ISL_995006,2/6/21,B.1.526.2,PRL,-
NY-PRL-2021_0210_00C09,EPI_ISL_995015,2/6/21,B.1.526,PRL,+
NY-PRL-2021_0210_00D02,EPI_ISL_995017,2/6/21,B.1.526,PRL,-
NY-PRL-2021_0210_00G03,EPI_ISL_995023,2/6/21,B.1.526,PRL,+
NY-PRL-2021_0210_03F08,EPI_ISL_1041300,2/7/21,B.1.526,PRL,+
NY-PRL-2021_0208_05E03,EPI_ISL_1041380,2/7/21,B.1.526,PRL,+
NY-PRL-2021_0208_05E06,EPI_ISL_1041383,2/7/21,B.1.526,PRL,-
NY-NYCPHL-003209,EPI_ISL_1064776,2/7/21,B.1.526,PHL,+
NY-NYCPHL-003278,EPI_ISL_1064810,2/7/21,B.1.526.2,PHL,-
NY-PRL-2021_0208_04D04,EPI_ISL_994985,2/7/21,B.1.526,PRL,+
NY-PRL-2021_0210_00B06,EPI_ISL_995010,2/7/21,B.1.526,PRL,+
NY-PRL-2021_0210_00F09,EPI_ISL_995020,2/7/21,B.1.526,PRL,+
NY-PRL-2021_0210_00G05,EPI_ISL_995024,2/7/21,B.1.526,PRL,+
NY-PRL-2021_0210_00G06,EPI_ISL_995025,2/7/21,B.1.526,PRL,+
NY-PRL-2021_0210_00G07,EPI_ISL_995026,2/7/21,B.1.526.2,PRL,-
NY-PRL-2021_0210_01C08,EPI_ISL_995040,2/7/21,B.1.526,PRL,+
NY-PRL-2021_0210_01H08,EPI_ISL_995056,2/7/21,B.1.526,PRL,+
NY-PRL-2021_0210_04A12,EPI_ISL_995060,2/7/21,B.1.526.2,PRL,-
NY-PRL-2021_0210_04H07,EPI_ISL_995078,2/7/21,B.1.526,PRL,-
NY-PRL-2021_0210_04F11,#N/A,2/8/21,B.1.526,PRL,-
NY-NYCPHL-003138,#N/A,2/8/21,B.1.526,PHL,+
NY-NYCPHL-003108,EPI_ISL_1018003,2/8/21,B.1.526.2,PHL,-
NY-NYCPHL-003112,EPI_ISL_1018004,2/8/21,B.1.526.2,PHL,-
NY-NYCPHL-003128,EPI_ISL_1018012,2/8/21,B.1.526,PHL,+
NY-NYCPHL-003129,EPI_ISL_1018013,2/8/21,B.1.526,PHL,+
NY-NYCPHL-003224,EPI_ISL_1018047,2/8/21,B.1.526.2,PHL,-
NY-PRL-2021_0210_02A12,EPI_ISL_1041233,2/8/21,B.1.526,PRL,-
NY-PRL-2021_0210_02B01,EPI_ISL_1041234,2/8/21,B.1.526,PRL,+
NY-PRL-2021_0210_02B07,EPI_ISL_1041238,2/8/21,B.1.526,PRL,+
NY-PRL-2021_0210_02B08,EPI_ISL_1041239,2/8/21,B.1.526,PRL,+
NY-PRL-2021_0210_02B09,EPI_ISL_1041240,2/8/21,B.1.526,PRL,+
NY-PRL-2021_0210_02C01,EPI_ISL_1041241,2/8/21,B.1.526.2,PRL,-
NY-PRL-2021_0210_02C02,EPI_ISL_1041242,2/8/21,B.1.526,PRL,+
NY-PRL-2021_0210_02C06,EPI_ISL_1041245,2/8/21,B.1.526.2,PRL,-
NY-PRL-2021_0210_02C12,EPI_ISL_1041247,2/8/21,B.1.526,PRL,+
NY-PRL-2021_0210_02D08,EPI_ISL_1041251,2/8/21,B.1.526,PRL,-
NY-PRL-2021_0210_02G04,EPI_ISL_1041262,2/8/21,B.1.526,PRL,-
NY-PRL-2021_0210_02H03,EPI_ISL_1041266,2/8/21,B.1.526,PRL,-
NY-PRL-2021_0210_02H04,EPI_ISL_1041267,2/8/21,B.1.526,PRL,+
NY-PRL-2021_0210_02H08,EPI_ISL_1041268,2/8/21,B.1.526,PRL,+
NY-PRL-2021_0210_02H09,EPI_ISL_1041269,2/8/21,B.1.526,PRL,+
NY-PRL-2021_0210_03A02,EPI_ISL_1041273,2/8/21,B.1.526,PRL,+
NY-PRL-2021_0210_03A03,EPI_ISL_1041274,2/8/21,B.1.526,PRL,+
NY-PRL-2021_0210_03B02,EPI_ISL_1041283,2/8/21,B.1.526,PRL,+
NY-PRL-2021_0210_03B05,EPI_ISL_1041284,2/8/21,B.1.526,PRL,+
NY-PRL-2021_0210_03D03,EPI_ISL_1041291,2/8/21,B.1.526,PRL,+
NY-PRL-2021_0210_03D04,EPI_ISL_1041292,2/8/21,B.1.526,PRL,+
NY-PRL-2021_0210_03E08,EPI_ISL_1041296,2/8/21,B.1.526.2,PRL,-
NY-PRL-2021_0210_03E10,EPI_ISL_1041297,2/8/21,B.1.526,PRL,+
NY-PRL-2021_0210_03G11,EPI_ISL_1041306,2/8/21,B.1.526,PRL,-
NY-PRL-2021_0210_03H05,EPI_ISL_1041308,2/8/21,B.1.526,PRL,+
NY-PRL-2021_0212_01A05,EPI_ISL_1041315,2/8/21,B.1.526,PRL,-
NY-PRL-2021_0212_02F10,EPI_ISL_1041444,2/8/21,B.1.526,PRL,-
NY-NYCPHL-003114,EPI_ISL_1064757,2/8/21,B.1.526,PHL,+
NY-NYCPHL-003117,EPI_ISL_1064777,2/8/21,B.1.526,PHL,+
NY-NYCPHL-003113,EPI_ISL_1064805,2/8/21,B.1.526.2,PHL,-
NY-NYCPHL-003110,EPI_ISL_1064834,2/8/21,B.1.526,PHL,+
NY-NYCPHL-003118,EPI_ISL_1064835,2/8/21,B.1.526,PHL,+
NY-NYCPHL-003136,EPI_ISL_1064836,2/8/21,B.1.526,PHL,-
NY-NYCPHL-003147,EPI_ISL_1064838,2/8/21,B.1.526,PHL,+
NY-NYCPHL-003149,EPI_ISL_1064839,2/8/21,B.1.526,PHL,+
NY-NYCPHL-003161,EPI_ISL_1064840,2/8/21,B.1.526,PHL,+
NY-NYCPHL-003279,EPI_ISL_1064852,2/8/21,B.1.526,PHL,+
NY-NYCPHL-003282,EPI_ISL_1064853,2/8/21,B.1.526,PHL,+
NY-PRL-2021_0210_01A10,EPI_ISL_995032,2/8/21,B.1.526,PRL,+
NY-PRL-2021_0210_01B05,EPI_ISL_995037,2/8/21,B.1.526,PRL,+
NY-PRL-2021_0210_01C09,EPI_ISL_995041,2/8/21,B.1.526,PRL,+
NY-PRL-2021_0210_01D10,EPI_ISL_995042,2/8/21,B.1.526,PRL,+
NY-PRL-2021_0210_01D12,EPI_ISL_995043,2/8/21,B.1.526.2,PRL,-
NY-PRL-2021_0210_01E05,EPI_ISL_995046,2/8/21,B.1.526,PRL,+
NY-PRL-2021_0210_01E09,EPI_ISL_995048,2/8/21,B.1.526,PRL,+
NY-PRL-2021_0210_01H09,EPI_ISL_995057,2/8/21,B.1.526,PRL,+
NY-PRL-2021_0210_04E08,EPI_ISL_995071,2/8/21,B.1.526,PRL,-
NY-PRL-2021_0210_04E10,EPI_ISL_995072,2/8/21,B.1.526,PRL,-
NY-PRL-2021_0210_04G04,EPI_ISL_995076,2/8/21,B.1.526,PRL,-
NY-PRL-2021_0210_06C02,EPI_ISL_995087,2/8/21,B.1.526.2,PRL,-
NY-PRL-2021_0210_06C08,EPI_ISL_995089,2/8/21,B.1.526,PRL,+
NY-PRL-2021_0210_07C02,EPI_ISL_995131,2/8/21,B.1.526,PRL,-
NY-PRL-2021_0210_07C05,EPI_ISL_995133,2/8/21,B.1.526.2,PRL,-
NY-PRL-2021_0210_07F03,EPI_ISL_995139,2/8/21,B.1.526,PRL,-
NY-NYCPHL-003164,EPI_ISL_1018025,2/9/21,B.1.526,PHL,+
NY-NYCPHL-003178,EPI_ISL_1018028,2/9/21,B.1.526,PHL,+
NY-NYCPHL-003179,EPI_ISL_1018029,2/9/21,B.1.526,PHL,+
NY-PRL-2021_0212_01B09,EPI_ISL_1041318,2/9/21,B.1.526,PRL,+
NY-PRL-2021_0212_01E02,EPI_ISL_1041333,2/9/21,B.1.526,PRL,+
NY-PRL-2021_0212_01E07,EPI_ISL_1041336,2/9/21,B.1.526,PRL,+
NY-PRL-2021_0212_01E08,EPI_ISL_1041337,2/9/21,B.1.526.2,PRL,-
NY-PRL-2021_0212_01E09,EPI_ISL_1041338,2/9/21,B.1.526.2,PRL,-
NY-PRL-2021_0212_01E12,EPI_ISL_1041340,2/9/21,B.1.526,PRL,-
NY-PRL-2021_0212_01F03,EPI_ISL_1041341,2/9/21,B.1.526,PRL,+
NY-PRL-2021_0212_02C04,EPI_ISL_1041424,2/9/21,B.1.526,PRL,+
NY-PRL-2021_0212_02C10,EPI_ISL_1041426,2/9/21,B.1.526,PRL,+
NY-PRL-2021_0212_02E07,EPI_ISL_1041437,2/9/21,B.1.526,PRL,-
NY-PRL-2021_0212_02F08,EPI_ISL_1041443,2/9/21,B.1.526.2,PRL,-
NY-PRL-2021_0212_02H05,EPI_ISL_1041454,2/9/21,B.1.526.2,PRL,-
NY-PRL-2021_0212_03A11,EPI_ISL_1041461,2/9/21,B.1.526,PRL,+
NY-PRL-2021_0212_03C04,EPI_ISL_1041467,2/9/21,B.1.526,PRL,+
NY-PRL-2021_0212_03E02,EPI_ISL_1041476,2/9/21,B.1.526,PRL,+
NY-PRL-2021_0212_04B12,EPI_ISL_1041499,2/9/21,B.1.526.2,PRL,-
NY-PRL-2021_0212_04E04,EPI_ISL_1041512,2/9/21,B.1.526,PRL,-
NY-PRL-2021_0212_04E05,EPI_ISL_1041513,2/9/21,B.1.526,PRL,+
NY-PRL-2021_0212_04E06,EPI_ISL_1041514,2/9/21,B.1.526,PRL,+
NY-PRL-2021_0212_04F08,EPI_ISL_1041519,2/9/21,B.1.526,PRL,+
NY-NYCPHL-003154,EPI_ISL_1064806,2/9/21,B.1.526.2,PHL,-
NY-NYCPHL-003157,EPI_ISL_1064823,2/9/21,B.1.526,PHL,+
NY-NYCPHL-003146,EPI_ISL_1064837,2/9/21,B.1.526,PHL,+
NY-NYCPHL-003166,EPI_ISL_1064841,2/9/21,B.1.526,PHL,+
NY-NYCPHL-003167,EPI_ISL_1064842,2/9/21,B.1.526,PHL,+
NY-NYCPHL-003286,EPI_ISL_1064854,2/9/21,B.1.526,PHL,+
NY-NYCPHL-003290,EPI_ISL_1064856,2/9/21,B.1.526,PHL,+
NY-PRL-2021_0210_06E07,EPI_ISL_995102,2/9/21,B.1.526.2,PRL,-
NY-PRL-2021_0210_06G08,EPI_ISL_995110,2/9/21,B.1.526,PRL,-
NY-PRL-2021_0210_06G11,EPI_ISL_995113,2/9/21,B.1.526,PRL,+
NY-PRL-2021_0210_06G12,EPI_ISL_995114,2/9/21,B.1.526.2,PRL,-
NY-PRL-2021_0210_06H09,EPI_ISL_995118,2/9/21,B.1.526.2,PRL,-
NY-PRL-2021_0210_06H10,EPI_ISL_995119,2/9/21,B.1.526.2,PRL,-
NY-PRL-2021_0210_07A02,EPI_ISL_995123,2/9/21,B.1.526,PRL,-
NY-PRL-2021_0210_07E06,EPI_ISL_995138,2/9/21,B.1.526,PRL,+
NY-PRL-2021_0210_07F07,EPI_ISL_995140,2/9/21,B.1.526,PRL,+
NY-PRL-2021_0210_07F12,EPI_ISL_995143,2/9/21,B.1.526,PRL,-
NY-PRL-2021_0210_07G04,EPI_ISL_995145,2/9/21,B.1.526,PRL,-
NY-PRL-2021_0210_07G08,EPI_ISL_995148,2/9/21,B.1.526.2,PRL,-
NY-PRL-2021_0210_07H09,EPI_ISL_995155,2/9/21,B.1.526,PRL,-
NY-PRL-2021_0210_08D02,EPI_ISL_995157,2/9/21,B.1.526,PRL,+
NY-PRL-2021_0212_02A12,EPI_ISL_1041414,2/10/21,B.1.526,PRL,+
NY-PRL-2021_0212_02B02,EPI_ISL_1041415,2/10/21,B.1.526.2,PRL,-
NY-PRL-2021_0212_02B03,EPI_ISL_1041416,2/10/21,B.1.526.2,PRL,-
NY-PRL-2021_0212_02B10,EPI_ISL_1041421,2/10/21,B.1.526,PRL,+
NY-PRL-2021_0212_02B11,EPI_ISL_1041422,2/10/21,B.1.526,PRL,+
NY-PRL-2021_0212_03A05,EPI_ISL_1041458,2/10/21,B.1.526.2,PRL,-
NY-PRL-2021_0212_03D07,EPI_ISL_1041475,2/10/21,B.1.526.2,PRL,-
NY-PRL-2021_0212_03E07,EPI_ISL_1041480,2/10/21,B.1.526,PRL,+
NY-PRL-2021_0212_03E11,EPI_ISL_1041483,2/10/21,B.1.526,PRL,+
NY-PRL-2021_0212_03F03,EPI_ISL_1041484,2/10/21,B.1.526,PRL,+
NY-PRL-2021_0212_03F09,EPI_ISL_1041487,2/10/21,B.1.526,PRL,-
NY-PRL-2021_0212_03G04,EPI_ISL_1041488,2/10/21,B.1.526,PRL,+
NY-PRL-2021_0212_04A06,EPI_ISL_1041493,2/10/21,B.1.526.2,PRL,-
NY-PRL-2021_0212_04A09,EPI_ISL_1041495,2/10/21,B.1.526.2,PRL,-
NY-PRL-2021_0212_04C10,EPI_ISL_1041502,2/10/21,B.1.526,PRL,+
NY-PRL-2021_0212_04C12,EPI_ISL_1041503,2/10/21,B.1.526,PRL,+
NY-PRL-2021_0212_04D02,EPI_ISL_1041504,2/10/21,B.1.526,PRL,+
NY-PRL-2021_0212_04D04,EPI_ISL_1041505,2/10/21,B.1.526.2,PRL,-
NY-PRL-2021_0212_04D06,EPI_ISL_1041507,2/10/21,B.1.526,PRL,+
NY-PRL-2021_0212_04F04,EPI_ISL_1041516,2/10/21,B.1.526,PRL,+
NY-PRL-2021_0212_04F10,EPI_ISL_1041521,2/10/21,B.1.526.2,PRL,-
NY-PRL-2021_0212_04G06,EPI_ISL_1041523,2/10/21,B.1.526.2,PRL,-
NY-PRL-2021_0212_04H08,EPI_ISL_1041525,2/10/21,B.1.526,PRL,+
NY-NYCPHL-003232,EPI_ISL_1064807,2/10/21,B.1.526.2,PHL,-
NY-NYCPHL-003236,EPI_ISL_1064808,2/10/21,B.1.526.2,PHL,-
NY-NYCPHL-003237,EPI_ISL_1064847,2/10/21,B.1.526,PHL,+
NY-NYCPHL-003241,EPI_ISL_1064848,2/10/21,B.1.526,PHL,+
NY-NYCPHL-003288,EPI_ISL_1064855,2/10/21,B.1.526,PHL,+
NY-NYCPHL-003341,EPI_ISL_1114471,2/10/21,B.1.526.2,PHL,-
NY-NYCPHL-003692,EPI_ISL_1200610,2/10/21,B.1.526,PHL,+
NY-NYCPHL-003370,EPI_ISL_1064774,2/11/21,B.1.526.2,PHL,-
NY-NYCPHL-003265,EPI_ISL_1064809,2/11/21,B.1.526.2,PHL,-
NY-NYCPHL-003257,EPI_ISL_1064849,2/11/21,B.1.526,PHL,+
NY-NYCPHL-003363,EPI_ISL_1064863,2/11/21,B.1.526,PHL,+
NY-PRL-2021_0215_01H11,EPI_ISL_1041611,2/12/21,B.1.526.2,PRL,-
NY-PRL-2021_0215_02G04,EPI_ISL_1041657,2/12/21,B.1.526.2,PRL,-
NY-PRL-2021_0215_02H09,EPI_ISL_1041670,2/12/21,B.1.526,PRL,-
NY-PRL-2021_0217_00G09,EPI_ISL_1041821,2/12/21,B.1.526.2,PRL,-
NY-NYCPHL-003355,EPI_ISL_1064814,2/12/21,B.1.526.2,PHL,-
NY-NYCPHL-003356,EPI_ISL_1064815,2/12/21,B.1.526.2,PHL,-
NY-NYCPHL-003372,EPI_ISL_1064816,2/12/21,B.1.526.2,PHL,-
NY-NYCPHL-003298,EPI_ISL_1064857,2/12/21,B.1.526,PHL,+
NY-NYCPHL-003302,EPI_ISL_1064858,2/12/21,B.1.526,PHL,-
NY-NYCPHL-003306,EPI_ISL_1064859,2/12/21,B.1.526,PHL,+
NY-NYCPHL-003374,EPI_ISL_1064864,2/12/21,B.1.526,PHL,+
NY-PRL-2021_0215_00B02,#N/A,2/13/21,B.1.526,PRL,+
NY-PRL-2021_0215_00E11,#N/A,2/13/21,B.1.526,PRL,+
NY-PRL-2021_0215_02A12,#N/A,2/13/21,B.1.526,PRL,-
NY-PRL-2021_0215_02B04,#N/A,2/13/21,B.1.526,PRL,-
NY-PRL-2021_0215_00A06,EPI_ISL_1041526,2/13/21,B.1.526,PRL,+
NY-PRL-2021_0215_00C06,EPI_ISL_1041538,2/13/21,B.1.526,PRL,-
NY-PRL-2021_0215_00D03,EPI_ISL_1041544,2/13/21,B.1.526,PRL,-
NY-PRL-2021_0215_00D05,EPI_ISL_1041545,2/13/21,B.1.526,PRL,-
NY-PRL-2021_0215_00F02,EPI_ISL_1041553,2/13/21,B.1.526,PRL,+
NY-PRL-2021_0215_00F03,EPI_ISL_1041554,2/13/21,B.1.526,PRL,+
NY-PRL-2021_0215_00F12,EPI_ISL_1041558,2/13/21,B.1.526,PRL,+
NY-PRL-2021_0215_00G01,EPI_ISL_1041559,2/13/21,B.1.526.2,PRL,-
NY-PRL-2021_0215_00G02,EPI_ISL_1041560,2/13/21,B.1.526.2,PRL,-
NY-PRL-2021_0215_00G03,EPI_ISL_1041561,2/13/21,B.1.526.2,PRL,-
NY-PRL-2021_0215_00H09,EPI_ISL_1041569,2/13/21,B.1.526.2,PRL,-
NY-PRL-2021_0215_01B05,EPI_ISL_1041574,2/13/21,B.1.526,PRL,+
NY-PRL-2021_0215_01C07,EPI_ISL_1041580,2/13/21,B.1.526,PRL,-
NY-PRL-2021_0215_01C09,EPI_ISL_1041581,2/13/21,B.1.526.2,PRL,-
NY-PRL-2021_0215_01D04,EPI_ISL_1041583,2/13/21,B.1.526,PRL,+
NY-PRL-2021_0215_01D05,EPI_ISL_1041584,2/13/21,B.1.526,PRL,+
NY-PRL-2021_0215_01D06,EPI_ISL_1041585,2/13/21,B.1.526,PRL,+
NY-PRL-2021_0215_01D09,EPI_ISL_1041586,2/13/21,B.1.526.2,PRL,-
NY-PRL-2021_0215_01E01,EPI_ISL_1041587,2/13/21,B.1.526,PRL,+
NY-PRL-2021_0215_01F06,EPI_ISL_1041595,2/13/21,B.1.526,PRL,+
NY-PRL-2021_0215_01F07,EPI_ISL_1041596,2/13/21,B.1.526,PRL,-
NY-PRL-2021_0215_01G02,EPI_ISL_1041599,2/13/21,B.1.526.2,PRL,-
NY-PRL-2021_0215_01G03,EPI_ISL_1041600,2/13/21,B.1.526,PRL,+
NY-PRL-2021_0215_01H03,EPI_ISL_1041605,2/13/21,B.1.526.2,PRL,-
NY-PRL-2021_0215_01H07,EPI_ISL_1041608,2/13/21,B.1.526,PRL,-
NY-PRL-2021_0215_01H10,EPI_ISL_1041610,2/13/21,B.1.526.2,PRL,-
NY-PRL-2021_0215_02A08,EPI_ISL_1041614,2/13/21,B.1.526.2,PRL,-
NY-PRL-2021_0215_02A11,EPI_ISL_1041616,2/13/21,B.1.526,PRL,-
NY-PRL-2021_0215_02D06,EPI_ISL_1041634,2/13/21,B.1.526,PRL,-
NY-PRL-2021_0215_02D07,EPI_ISL_1041635,2/13/21,B.1.526,PRL,+
NY-PRL-2021_0215_02E09,EPI_ISL_1041641,2/13/21,B.1.526,PRL,+
NY-PRL-2021_0215_02E10,EPI_ISL_1041642,2/13/21,B.1.526.2,PRL,-
NY-PRL-2021_0215_02F03,EPI_ISL_1041645,2/13/21,B.1.526,PRL,-
NY-PRL-2021_0215_02F08,EPI_ISL_1041649,2/13/21,B.1.526,PRL,+
NY-PRL-2021_0215_02F09,EPI_ISL_1041650,2/13/21,B.1.526.2,PRL,-
NY-PRL-2021_0215_02F11,EPI_ISL_1041652,2/13/21,B.1.526,PRL,+
NY-PRL-2021_0215_02G09,EPI_ISL_1041661,2/13/21,B.1.526,PRL,+
NY-PRL-2021_0215_02H06,EPI_ISL_1041667,2/13/21,B.1.526,PRL,+
NY-PRL-2021_0215_02H07,EPI_ISL_1041668,2/13/21,B.1.526,PRL,+
NY-PRL-2021_0215_03A04,EPI_ISL_1041672,2/13/21,B.1.526,PRL,+
NY-PRL-2021_0215_03A05,EPI_ISL_1041673,2/13/21,B.1.526.2,PRL,-
NY-PRL-2021_0215_03A08,EPI_ISL_1041675,2/13/21,B.1.526,PRL,+
NY-PRL-2021_0215_03A09,EPI_ISL_1041676,2/13/21,B.1.526,PRL,-
NY-PRL-2021_0215_03B07,EPI_ISL_1041682,2/13/21,B.1.526,PRL,+
NY-PRL-2021_0215_03B11,EPI_ISL_1041684,2/13/21,B.1.526,PRL,-
NY-PRL-2021_0215_03C02,EPI_ISL_1041686,2/13/21,B.1.526.2,PRL,-
NY-PRL-2021_0215_03C05,EPI_ISL_1041689,2/13/21,B.1.526,PRL,+
NY-PRL-2021_0215_03D03,EPI_ISL_1041695,2/13/21,B.1.526,PRL,+
NY-PRL-2021_0215_03E01,EPI_ISL_1041698,2/13/21,B.1.526,PRL,+
NY-PRL-2021_0215_03G05,EPI_ISL_1041718,2/13/21,B.1.526,PRL,+
NY-PRL-2021_0217_00I01,EPI_ISL_1041837,2/13/21,B.1.526,PRL,+
NY-PRL-2021_0217_00I02,EPI_ISL_1041838,2/13/21,B.1.526,PRL,+
NY-PRL-2021_0217_00I03,EPI_ISL_1041839,2/13/21,B.1.526.2,PRL,-
NY-PRL-2021_0217_00I04,EPI_ISL_1041840,2/13/21,B.1.526,PRL,+
NY-PRL-2021_0217_00I05,EPI_ISL_1041841,2/13/21,B.1.526,PRL,+
NY-PRL-2021_0217_00I06,EPI_ISL_1041842,2/13/21,B.1.526,PRL,-
NY-PRL-2021_0217_00I08,EPI_ISL_1041844,2/13/21,B.1.526,PRL,+
NY-PRL-2021_0217_00I18,EPI_ISL_1041849,2/13/21,B.1.526,PRL,-
NY-PRL-2021_0217_00K01,EPI_ISL_1041857,2/13/21,B.1.526,PRL,+
NY-PRL-2021_0217_00K02,EPI_ISL_1041858,2/13/21,B.1.526,PRL,+
NY-PRL-2021_0217_00K08,EPI_ISL_1041861,2/13/21,B.1.526,PRL,+
NY-PRL-2021_0217_00L08,EPI_ISL_1041874,2/13/21,B.1.526,PRL,-
NY-NYCPHL-003375,EPI_ISL_1064817,2/13/21,B.1.526.2,PHL,-
NY-PRL-2021_0217_01C11,EPI_ISL_1097789,2/13/21,B.1.526.2,PRL,-
NY-PRL-2021_0217_00H09,#N/A,2/14/21,B.1.526,PRL,-
NY-PRL-2021_0217_00B05,#N/A,2/14/21,B.1.526,PRL,+
NY-PRL-2021_0217_00L14,#N/A,2/14/21,B.1.526,PRL,+
NY-PRL-2021_0215_01F05,EPI_ISL_1041594,2/14/21,B.1.526,PRL,+
NY-PRL-2021_0215_02C02,EPI_ISL_1041625,2/14/21,B.1.526,PRL,+
NY-PRL-2021_0215_03E04,EPI_ISL_1041701,2/14/21,B.1.526,PRL,+
NY-PRL-2021_0215_03E08,EPI_ISL_1041704,2/14/21,B.1.526,PRL,-
NY-PRL-2021_0215_03F03,EPI_ISL_1041710,2/14/21,B.1.526,PRL,+
NY-PRL-2021_0215_03F07,EPI_ISL_1041714,2/14/21,B.1.526.2,PRL,-
NY-PRL-2021_0215_03F11,EPI_ISL_1041715,2/14/21,B.1.526.2,PRL,-
NY-PRL-2021_0215_03H10,EPI_ISL_1041727,2/14/21,B.1.526,PRL,+
NY-PRL-2021_0215_03H11,EPI_ISL_1041728,2/14/21,B.1.526,PRL,+
NY-PRL-2021_0217_00A03,EPI_ISL_1041731,2/14/21,B.1.526,PRL,-
NY-PRL-2021_0217_00A06,EPI_ISL_1041733,2/14/21,B.1.526,PRL,+
NY-PRL-2021_0217_00A07,EPI_ISL_1041734,2/14/21,B.1.526,PRL,+
NY-PRL-2021_0217_00A17,EPI_ISL_1041739,2/14/21,B.1.526,PRL,+
NY-PRL-2021_0217_00B01,EPI_ISL_1041744,2/14/21,B.1.526,PRL,+
NY-PRL-2021_0217_00B03,EPI_ISL_1041745,2/14/21,B.1.526,PRL,-
NY-PRL-2021_0217_00B07,EPI_ISL_1041748,2/14/21,B.1.526,PRL,+
NY-PRL-2021_0217_00B09,EPI_ISL_1041750,2/14/21,B.1.526,PRL,+
NY-PRL-2021_0217_00F09,EPI_ISL_1041808,2/14/21,B.1.526,PRL,+
NY-PRL-2021_0217_00F10,EPI_ISL_1041809,2/14/21,B.1.526.2,PRL,-
NY-PRL-2021_0217_00H03,EPI_ISL_1041826,2/14/21,B.1.526,PRL,+
NY-PRL-2021_0217_00H04,EPI_ISL_1041827,2/14/21,B.1.526,PRL,+
NY-PRL-2021_0217_00H07,EPI_ISL_1041829,2/14/21,B.1.526,PRL,+
NY-PRL-2021_0217_00H08,EPI_ISL_1041830,2/14/21,B.1.526,PRL,-
NY-PRL-2021_0217_00K03,EPI_ISL_1041859,2/14/21,B.1.526,PRL,+
NY-PRL-2021_0217_00L15,EPI_ISL_1041876,2/14/21,B.1.526.2,PRL,-
NY-PRL-2021_0217_00M07,EPI_ISL_1041886,2/14/21,B.1.526.2,PRL,-
NY-PRL-2021_0217_00N03,EPI_ISL_1041897,2/14/21,B.1.526,PRL,-
NY-PRL-2021_0217_00N17,EPI_ISL_1041906,2/14/21,B.1.526,PRL,+
NY-NYCPHL-003378,EPI_ISL_1064764,2/14/21,B.1.526,PHL,-
NY-NYCPHL-003376,EPI_ISL_1064818,2/14/21,B.1.526.2,PHL,-
NY-PRL-2021_0217_01C22,EPI_ISL_1097791,2/14/21,B.1.526.2,PRL,-
NY-PRL-2021_0217_01D03,EPI_ISL_1097792,2/14/21,B.1.526,PRL,+
NY-PRL-2021_0217_01H02,EPI_ISL_1097804,2/14/21,B.1.526,PRL,+
NY-PRL-2021_0217_00O16,#N/A,2/15/21,B.1.526,PRL,-
NY-PRL-2021_0217_00O03,#N/A,2/15/21,B.1.526.2,PRL,-
NY-PRL-2021_0217_00B24,EPI_ISL_1041760,2/15/21,B.1.526,PRL,+
NY-PRL-2021_0217_00C01,EPI_ISL_1041761,2/15/21,B.1.526,PRL,+
NY-PRL-2021_0217_00C08,EPI_ISL_1041765,2/15/21,B.1.526,PRL,-
NY-PRL-2021_0217_00D08,EPI_ISL_1041781,2/15/21,B.1.526,PRL,+
NY-PRL-2021_0217_00L20,EPI_ISL_1041878,2/15/21,B.1.526,PRL,+
NY-PRL-2021_0217_00M03,EPI_ISL_1041884,2/15/21,B.1.526.2,PRL,-
NY-PRL-2021_0217_00M04,EPI_ISL_1041885,2/15/21,B.1.526.2,PRL,-
NY-PRL-2021_0217_00O05,EPI_ISL_1041911,2/15/21,B.1.526,PRL,-
NY-PRL-2021_0217_00O06,EPI_ISL_1041912,2/15/21,B.1.526,PRL,-
NY-PRL-2021_0217_00O07,EPI_ISL_1041913,2/15/21,B.1.526,PRL,+
NY-PRL-2021_0217_00P15,EPI_ISL_1041927,2/15/21,B.1.526.2,PRL,-
NY-PRL-2021_0217_00P16,EPI_ISL_1041928,2/15/21,B.1.526.2,PRL,-
NY-PRL-2021_0217_00P21,EPI_ISL_1041929,2/15/21,B.1.526,PRL,-
NY-PRL-2021_0217_00P22,EPI_ISL_1041930,2/15/21,B.1.526,PRL,-
NY-PRL-2021_0217_01A01,EPI_ISL_1097781,2/15/21,B.1.526,PRL,+
NY-PRL-2021_0217_01B01,EPI_ISL_1097785,2/15/21,B.1.526,PRL,+
NY-PRL-2021_0217_01D08,EPI_ISL_1097794,2/15/21,B.1.526,PRL,-
NY-PRL-2021_0217_01D22,EPI_ISL_1097795,2/15/21,B.1.526.2,PRL,-
NY-PRL-2021_0217_01E09,EPI_ISL_1097796,2/15/21,B.1.526,PRL,+
NY-PRL-2021_0217_01F23,EPI_ISL_1097799,2/15/21,B.1.526.2,PRL,-
NY-PRL-2021_0217_01H01,EPI_ISL_1097803,2/15/21,B.1.526,PRL,+
NY-PRL-2021_0217_01H17,EPI_ISL_1097807,2/15/21,B.1.526,PRL,-
NY-PRL-2021_0217_01I03,EPI_ISL_1097810,2/15/21,B.1.526,PRL,+
NY-PRL-2021_0217_01I19,EPI_ISL_1097817,2/15/21,B.1.526,PRL,+
NY-PRL-2021_0217_01J12,EPI_ISL_1097822,2/15/21,B.1.526,PRL,+
NY-PRL-2021_0217_01J16,EPI_ISL_1097823,2/15/21,B.1.526,PRL,+
NY-PRL-2021_0217_01L02,EPI_ISL_1097834,2/15/21,B.1.526,PRL,+
NY-PRL-2021_0217_01L08,EPI_ISL_1097835,2/15/21,B.1.526.2,PRL,-
NY-PRL-2021_0217_01L11,EPI_ISL_1097837,2/15/21,B.1.526.2,PRL,-
NY-PRL-2021_0217_01L18,EPI_ISL_1097841,2/15/21,B.1.526.2,PRL,-
NY-PRL-2021_0217_01L19,EPI_ISL_1097842,2/15/21,B.1.526,PRL,+
NY-PRL-2021_0217_01L20,EPI_ISL_1097843,2/15/21,B.1.526.2,PRL,-
NY-PRL-2021_0217_01N19,EPI_ISL_1097856,2/15/21,B.1.526,PRL,-
NY-PRL-2021_0217_01O07,EPI_ISL_1097859,2/15/21,B.1.526.2,PRL,-
NY-PRL-2021_0217_01O11,EPI_ISL_1097863,2/15/21,B.1.526,PRL,+
NY-PRL-2021_0217_01O19,EPI_ISL_1097864,2/15/21,B.1.526.2,PRL,-
NY-PRL-2021_0217_01P12,EPI_ISL_1097873,2/15/21,B.1.526,PRL,+
NY-PRL-2021_0217_01P15,EPI_ISL_1097875,2/15/21,B.1.526.2,PRL,-
NY-PRL-2021_0217_01P16,EPI_ISL_1097876,2/15/21,B.1.526.2,PRL,-
NY-PRL-2021_0219_00D14,EPI_ISL_1097921,2/15/21,B.1.526,PRL,-
NY-PRL-2021_0219_00L09,EPI_ISL_1098005,2/15/21,B.1.526,PRL,+
NY-PRL-2021_0219_00K15,#N/A,2/16/21,B.1.526,PRL,+
NY-PRL-2021_0219_01D01,#N/A,2/16/21,B.1.526,PRL,+
NY-PRL-2021_0219_00G23,#N/A,2/16/21,B.1.526,PRL,+
NY-PRL-2021_0219_01B09,#N/A,2/16/21,B.1.526,PRL,+
NY-PRL-2021_0219_00H01,#N/A,2/16/21,B.1.526,PRL,-
NY-NYCPHL-003315,EPI_ISL_1064811,2/16/21,B.1.526.2,PHL,-
NY-NYCPHL-003331,EPI_ISL_1064812,2/16/21,B.1.526.2,PHL,-
NY-NYCPHL-003323,EPI_ISL_1064860,2/16/21,B.1.526,PHL,+
NY-NYCPHL-003330,EPI_ISL_1064861,2/16/21,B.1.526,PHL,+
NY-NYCPHL-003334,EPI_ISL_1064862,2/16/21,B.1.526,PHL,+
NY-PRL-2021_0217_01I15,EPI_ISL_1097815,2/16/21,B.1.526,PRL,+
NY-PRL-2021_0217_01K04,EPI_ISL_1097826,2/16/21,B.1.526,PRL,+
NY-PRL-2021_0217_01K07,EPI_ISL_1097827,2/16/21,B.1.526,PRL,+
NY-PRL-2021_0217_01K18,EPI_ISL_1097829,2/16/21,B.1.526,PRL,-
NY-PRL-2021_0217_01K20,EPI_ISL_1097831,2/16/21,B.1.526,PRL,-
NY-PRL-2021_0217_01M03,EPI_ISL_1097845,2/16/21,B.1.526,PRL,+
NY-PRL-2021_0217_01M04,EPI_ISL_1097846,2/16/21,B.1.526,PRL,+
NY-PRL-2021_0217_01M19,EPI_ISL_1097849,2/16/21,B.1.526,PRL,-
NY-PRL-2021_0217_01M20,EPI_ISL_1097850,2/16/21,B.1.526,PRL,+
NY-PRL-2021_0217_01N13,EPI_ISL_1097854,2/16/21,B.1.526,PRL,+
NY-PRL-2021_0217_01P03,EPI_ISL_1097868,2/16/21,B.1.526.2,PRL,-
NY-PRL-2021_0217_01P08,EPI_ISL_1097871,2/16/21,B.1.526,PRL,+
NY-PRL-2021_0219_00A02,EPI_ISL_1097878,2/16/21,B.1.526.2,PRL,-
NY-PRL-2021_0219_00A03,EPI_ISL_1097879,2/16/21,B.1.526.2,PRL,-
NY-PRL-2021_0219_00A04,EPI_ISL_1097880,2/16/21,B.1.526,PRL,+
NY-PRL-2021_0219_00A23,EPI_ISL_1097889,2/16/21,B.1.526,PRL,+
NY-PRL-2021_0219_00B03,EPI_ISL_1097891,2/16/21,B.1.526.2,PRL,-
NY-PRL-2021_0219_00B13,EPI_ISL_1097894,2/16/21,B.1.526,PRL,+
NY-PRL-2021_0219_00B21,EPI_ISL_1097896,2/16/21,B.1.526,PRL,-
NY-PRL-2021_0219_00C04,EPI_ISL_1097901,2/16/21,B.1.526.2,PRL,-
NY-PRL-2021_0219_00C13,EPI_ISL_1097906,2/16/21,B.1.526,PRL,+
NY-PRL-2021_0219_00C14,EPI_ISL_1097907,2/16/21,B.1.526,PRL,-
NY-PRL-2021_0219_00C15,EPI_ISL_1097908,2/16/21,B.1.526,PRL,+
NY-PRL-2021_0219_00C16,EPI_ISL_1097909,2/16/21,B.1.526,PRL,-
NY-PRL-2021_0219_00C21,EPI_ISL_1097914,2/16/21,B.1.526,PRL,+
NY-PRL-2021_0219_00D15,EPI_ISL_1097922,2/16/21,B.1.526,PRL,-
NY-PRL-2021_0219_00D17,EPI_ISL_1097923,2/16/21,B.1.526,PRL,+
NY-PRL-2021_0219_00D18,EPI_ISL_1097924,2/16/21,B.1.526,PRL,-
NY-PRL-2021_0219_00D19,EPI_ISL_1097925,2/16/21,B.1.526,PRL,+
NY-PRL-2021_0219_00E01,EPI_ISL_1097927,2/16/21,B.1.526,PRL,-
NY-PRL-2021_0219_00E06,EPI_ISL_1097930,2/16/21,B.1.526,PRL,+
NY-PRL-2021_0219_00E20,EPI_ISL_1097932,2/16/21,B.1.526,PRL,+
NY-PRL-2021_0219_00F07,EPI_ISL_1097938,2/16/21,B.1.526,PRL,+
NY-PRL-2021_0219_00F09,EPI_ISL_1097940,2/16/21,B.1.526,PRL,+
NY-PRL-2021_0219_00F10,EPI_ISL_1097941,2/16/21,B.1.526,PRL,+
NY-PRL-2021_0219_00F13,EPI_ISL_1097942,2/16/21,B.1.526,PRL,+
NY-PRL-2021_0219_00G02,EPI_ISL_1097947,2/16/21,B.1.526.2,PRL,-
NY-PRL-2021_0219_00G08,EPI_ISL_1097950,2/16/21,B.1.526,PRL,+
NY-PRL-2021_0219_00G16,EPI_ISL_1097953,2/16/21,B.1.526,PRL,+
NY-PRL-2021_0219_00G18,EPI_ISL_1097954,2/16/21,B.1.526,PRL,+
NY-PRL-2021_0219_00H02,EPI_ISL_1097957,2/16/21,B.1.526,PRL,-
NY-PRL-2021_0219_00H07,EPI_ISL_1097959,2/16/21,B.1.526.2,PRL,-
NY-PRL-2021_0219_00H09,EPI_ISL_1097960,2/16/21,B.1.526,PRL,-
NY-PRL-2021_0219_00I01,EPI_ISL_1097965,2/16/21,B.1.526,PRL,+
NY-PRL-2021_0219_00I04,EPI_ISL_1097967,2/16/21,B.1.526.2,PRL,-
NY-PRL-2021_0219_00I09,EPI_ISL_1097969,2/16/21,B.1.526,PRL,-
NY-PRL-2021_0219_00J01,EPI_ISL_1097976,2/16/21,B.1.526,PRL,-
NY-PRL-2021_0219_00J07,EPI_ISL_1097981,2/16/21,B.1.526,PRL,-
NY-PRL-2021_0219_00J17,EPI_ISL_1097986,2/16/21,B.1.526.2,PRL,-
NY-PRL-2021_0219_00J20,EPI_ISL_1097989,2/16/21,B.1.526.2,PRL,-
NY-PRL-2021_0219_00K06,EPI_ISL_1097993,2/16/21,B.1.526,PRL,+
NY-PRL-2021_0219_00K07,EPI_ISL_1097994,2/16/21,B.1.526,PRL,+
NY-PRL-2021_0219_00K10,EPI_ISL_1097996,2/16/21,B.1.526.2,PRL,-
NY-PRL-2021_0219_00K22,EPI_ISL_1098002,2/16/21,B.1.526,PRL,+
NY-PRL-2021_0219_00M02,EPI_ISL_1098012,2/16/21,B.1.526.2,PRL,-
NY-PRL-2021_0219_00M15,EPI_ISL_1098020,2/16/21,B.1.526,PRL,+
NY-PRL-2021_0219_00O24,EPI_ISL_1098051,2/16/21,B.1.526,PRL,+
NY-PRL-2021_0219_01A03,EPI_ISL_1098064,2/16/21,B.1.526,PRL,+
NY-PRL-2021_0219_01A10,EPI_ISL_1098067,2/16/21,B.1.526,PRL,+
NY-PRL-2021_0219_01A24,EPI_ISL_1098070,2/16/21,B.1.526,PRL,+
NY-PRL-2021_0219_01M03,EPI_ISL_1098186,2/16/21,B.1.526,PRL,-
NY-NYCPHL-003460,EPI_ISL_1114525,2/16/21,B.1.526,PHL,+
NY-NYCPHL-003462,EPI_ISL_1114527,2/16/21,B.1.526,PHL,+
NY-NYCPHL-003416,EPI_ISL_1121892,2/16/21,B.1.526,PHL,-
NY-PRL-2021_0219_01M16,#N/A,2/17/21,B.1.526,PRL,+
NY-NYCPHL-003401,#N/A,2/17/21,B.1.526,PHL,+
NY-PRL-2021_0219_00M05,EPI_ISL_1098014,2/17/21,B.1.526,PRL,-
NY-PRL-2021_0219_00M22,EPI_ISL_1098026,2/17/21,B.1.526.2,PRL,-
NY-PRL-2021_0219_00N02,EPI_ISL_1098029,2/17/21,B.1.526,PRL,+
NY-PRL-2021_0219_00N03,EPI_ISL_1098030,2/17/21,B.1.526.2,PRL,-
NY-PRL-2021_0219_00N08,EPI_ISL_1098033,2/17/21,B.1.526.2,PRL,-
NY-PRL-2021_0219_00O05,EPI_ISL_1098043,2/17/21,B.1.526,PRL,+
NY-PRL-2021_0219_01B22,EPI_ISL_1098077,2/17/21,B.1.526,PRL,+
NY-PRL-2021_0219_01C08,EPI_ISL_1098081,2/17/21,B.1.526.2,PRL,-
NY-PRL-2021_0219_01C21,EPI_ISL_1098085,2/17/21,B.1.526,PRL,+
NY-PRL-2021_0219_01C24,EPI_ISL_1098086,2/17/21,B.1.526.2,PRL,-
NY-PRL-2021_0219_01E15,EPI_ISL_1098097,2/17/21,B.1.526,PRL,+
NY-PRL-2021_0219_01F03,EPI_ISL_1098101,2/17/21,B.1.526,PRL,+
NY-PRL-2021_0219_01F13,EPI_ISL_1098105,2/17/21,B.1.526.2,PRL,-
NY-PRL-2021_0219_01F17,EPI_ISL_1098107,2/17/21,B.1.526,PRL,+
NY-PRL-2021_0219_01F19,EPI_ISL_1098109,2/17/21,B.1.526,PRL,+
NY-PRL-2021_0219_01F21,EPI_ISL_1098110,2/17/21,B.1.526,PRL,+
NY-PRL-2021_0219_01F22,EPI_ISL_1098111,2/17/21,B.1.526.2,PRL,-
NY-PRL-2021_0219_01F23,EPI_ISL_1098112,2/17/21,B.1.526.2,PRL,-
NY-PRL-2021_0219_01G09,EPI_ISL_1098115,2/17/21,B.1.526.2,PRL,-
NY-PRL-2021_0219_01G24,EPI_ISL_1098125,2/17/21,B.1.526,PRL,+
NY-PRL-2021_0219_01H01,EPI_ISL_1098126,2/17/21,B.1.526,PRL,+
NY-PRL-2021_0219_01H23,EPI_ISL_1098138,2/17/21,B.1.526,PRL,-
NY-PRL-2021_0219_01I02,EPI_ISL_1098139,2/17/21,B.1.526,PRL,+
NY-PRL-2021_0219_01I08,EPI_ISL_1098140,2/17/21,B.1.526,PRL,+
NY-PRL-2021_0219_01J01,EPI_ISL_1098149,2/17/21,B.1.526,PRL,+
NY-PRL-2021_0219_01J12,EPI_ISL_1098151,2/17/21,B.1.526.2,PRL,-
NY-PRL-2021_0219_01J20,EPI_ISL_1098153,2/17/21,B.1.526,PRL,+
NY-PRL-2021_0219_01J21,EPI_ISL_1098154,2/17/21,B.1.526,PRL,+
NY-PRL-2021_0219_01J22,EPI_ISL_1098155,2/17/21,B.1.526.2,PRL,-
NY-PRL-2021_0219_01K18,EPI_ISL_1098163,2/17/21,B.1.526,PRL,-
NY-PRL-2021_0219_01K19,EPI_ISL_1098164,2/17/21,B.1.526,PRL,-
NY-PRL-2021_0219_01K23,EPI_ISL_1098167,2/17/21,B.1.526,PRL,+
NY-PRL-2021_0219_01L13,EPI_ISL_1098176,2/17/21,B.1.526,PRL,+
NY-PRL-2021_0219_01L19,EPI_ISL_1098180,2/17/21,B.1.526.2,PRL,-
NY-PRL-2021_0219_01L20,EPI_ISL_1098181,2/17/21,B.1.526.2,PRL,-
NY-PRL-2021_0219_01M10,EPI_ISL_1098190,2/17/21,B.1.526,PRL,-
NY-PRL-2021_0219_01M12,EPI_ISL_1098191,2/17/21,B.1.526,PRL,-
NY-PRL-2021_0219_01M17,EPI_ISL_1098192,2/17/21,B.1.526,PRL,+
NY-PRL-2021_0219_01M19,EPI_ISL_1098194,2/17/21,B.1.526,PRL,-
NY-PRL-2021_0219_01N03,EPI_ISL_1098199,2/17/21,B.1.526,PRL,+
NY-PRL-2021_0219_01N08,EPI_ISL_1098202,2/17/21,B.1.526,PRL,+
NY-PRL-2021_0219_01O03,EPI_ISL_1098218,2/17/21,B.1.526,PRL,+
NY-PRL-2021_0219_01O17,EPI_ISL_1098224,2/17/21,B.1.526.2,PRL,-
NY-PRL-2021_0219_01P10,EPI_ISL_1098235,2/17/21,B.1.526.2,PRL,-
NY-PRL-2021_0222_00F19,EPI_ISL_1098312,2/17/21,B.1.526.2,PRL,-
NY-NYCPHL-003381,EPI_ISL_1114472,2/17/21,B.1.526,PHL,+
NY-NYCPHL-003384,EPI_ISL_1114474,2/17/21,B.1.526,PHL,+
NY-NYCPHL-003392,EPI_ISL_1114481,2/17/21,B.1.526,PHL,+
NY-NYCPHL-003393,EPI_ISL_1114482,2/17/21,B.1.526,PHL,+
NY-NYCPHL-003394,EPI_ISL_1114483,2/17/21,B.1.526,PHL,+
NY-NYCPHL-003400,EPI_ISL_1114488,2/17/21,B.1.526,PHL,+
NY-NYCPHL-003407,EPI_ISL_1114493,2/17/21,B.1.526,PHL,+
NY-NYCPHL-003410,EPI_ISL_1114495,2/17/21,B.1.526,PHL,+
NY-NYCPHL-003411,EPI_ISL_1114496,2/17/21,B.1.526.2,PHL,-
NY-NYCPHL-003418,EPI_ISL_1114500,2/17/21,B.1.526,PHL,+
NY-NYCPHL-003419,EPI_ISL_1114501,2/17/21,B.1.526.2,PHL,-
NY-NYCPHL-003421,EPI_ISL_1114502,2/17/21,B.1.526,PHL,+
NY-NYCPHL-003468,EPI_ISL_1114530,2/17/21,B.1.526.2,PHL,-
NY-NYCPHL-003476,EPI_ISL_1121899,2/17/21,B.1.526,PHL,-
NY-PRL-2021_0219_01H10,#N/A,2/18/21,B.1.526.2,PRL,-
NY-NYCPHL-003427,EPI_ISL_1200582,2/18/21,B.1.526,PHL,+
NY-NYCPHL-003430,EPI_ISL_1200563,2/18/21,B.1.526.2,PHL,-
NY-NYCPHL-003433,EPI_ISL_1200583,2/18/21,B.1.526,PHL,-
NY-PRL-2021_0219_01H07,EPI_ISL_1098128,2/18/21,B.1.526,PRL,+
NY-PRL-2021_0219_01H11,EPI_ISL_1098130,2/18/21,B.1.526.2,PRL,-
NY-PRL-2021_0219_01H21,EPI_ISL_1098137,2/18/21,B.1.526,PRL,+
NY-PRL-2021_0219_01N10,EPI_ISL_1098204,2/18/21,B.1.526,PRL,+
NY-PRL-2021_0219_01N16,EPI_ISL_1098209,2/18/21,B.1.526,PRL,+
NY-PRL-2021_0219_01O18,EPI_ISL_1098225,2/18/21,B.1.526,PRL,+
NY-PRL-2021_0219_01P14,EPI_ISL_1098238,2/18/21,B.1.526,PRL,+
NY-PRL-2021_0222_00B21,EPI_ISL_1098267,2/18/21,B.1.526,PRL,+
NY-PRL-2021_0222_00P04,EPI_ISL_1098429,2/18/21,B.1.526.2,PRL,-
NY-NYCPHL-003423,EPI_ISL_1114504,2/18/21,B.1.526,PHL,-
NY-NYCPHL-003424,EPI_ISL_1114505,2/18/21,B.1.526.2,PHL,-
NY-NYCPHL-003426,EPI_ISL_1114507,2/18/21,B.1.526.2,PHL,-
NY-NYCPHL-003439,EPI_ISL_1114510,2/18/21,B.1.526,PHL,-
NY-NYCPHL-003436,EPI_ISL_1121893,2/18/21,B.1.526,PHL,+
NY-NYCPHL-003478,EPI_ISL_1121900,2/18/21,B.1.526,PHL,-
NY-PRL-2021_0222_00B03,#N/A,2/19/21,B.1.526,PRL,-
NY-PRL-2021_0222_00B02,#N/A,2/19/21,B.1.526,PRL,+
NY-NYCPHL-003556,#N/A,2/19/21,B.1.526,PHL,+
NY-PRL-2021_0222_00B01,EPI_ISL_1098257,2/19/21,B.1.526,PRL,+
NY-PRL-2021_0222_00B06,EPI_ISL_1098258,2/19/21,B.1.526,PRL,+
NY-PRL-2021_0222_00B07,EPI_ISL_1098259,2/19/21,B.1.526,PRL,+
NY-PRL-2021_0222_00B15,EPI_ISL_1098263,2/19/21,B.1.526,PRL,+
NY-PRL-2021_0222_00D06,EPI_ISL_1098281,2/19/21,B.1.526,PRL,+
NY-PRL-2021_0222_00D16,EPI_ISL_1098285,2/19/21,B.1.526,PRL,+
NY-PRL-2021_0222_00D24,EPI_ISL_1098290,2/19/21,B.1.526,PRL,-
NY-PRL-2021_0222_00E23,EPI_ISL_1098301,2/19/21,B.1.526,PRL,+
NY-PRL-2021_0222_00F01,EPI_ISL_1098302,2/19/21,B.1.526.2,PRL,-
NY-PRL-2021_0222_00F02,EPI_ISL_1098303,2/19/21,B.1.526,PRL,+
NY-PRL-2021_0222_00F04,EPI_ISL_1098305,2/19/21,B.1.526,PRL,-
NY-PRL-2021_0222_00F06,EPI_ISL_1098306,2/19/21,B.1.526,PRL,+
NY-PRL-2021_0222_00F14,EPI_ISL_1098309,2/19/21,B.1.526.2,PRL,-
NY-PRL-2021_0222_00F15,EPI_ISL_1098310,2/19/21,B.1.526,PRL,-
NY-PRL-2021_0222_00F16,EPI_ISL_1098311,2/19/21,B.1.526.2,PRL,-
NY-PRL-2021_0222_00G18,EPI_ISL_1098324,2/19/21,B.1.526,PRL,+
NY-PRL-2021_0222_00G19,EPI_ISL_1098325,2/19/21,B.1.526,PRL,+
NY-PRL-2021_0222_00G23,EPI_ISL_1098326,2/19/21,B.1.526.2,PRL,-
NY-PRL-2021_0222_00H02,EPI_ISL_1098327,2/19/21,B.1.526,PRL,+
NY-PRL-2021_0222_00I04,EPI_ISL_1098339,2/19/21,B.1.526.2,PRL,-
NY-PRL-2021_0222_00I16,EPI_ISL_1098344,2/19/21,B.1.526,PRL,-
NY-PRL-2021_0222_00I18,EPI_ISL_1098346,2/19/21,B.1.526,PRL,-
NY-PRL-2021_0222_00I19,EPI_ISL_1098347,2/19/21,B.1.526,PRL,-
NY-PRL-2021_0222_00I20,EPI_ISL_1098348,2/19/21,B.1.526,PRL,+
NY-PRL-2021_0222_00I21,EPI_ISL_1098349,2/19/21,B.1.526,PRL,-
NY-PRL-2021_0222_00L06,EPI_ISL_1098378,2/19/21,B.1.526,PRL,+
NY-PRL-2021_0222_00L10,EPI_ISL_1098379,2/19/21,B.1.526.2,PRL,-
NY-PRL-2021_0222_00L15,EPI_ISL_1098381,2/19/21,B.1.526,PRL,+
NY-PRL-2021_0222_00L24,EPI_ISL_1098387,2/19/21,B.1.526,PRL,-
NY-PRL-2021_0222_00N16,EPI_ISL_1098412,2/19/21,B.1.526,PRL,-
NY-PRL-2021_0222_00O08,EPI_ISL_1098421,2/19/21,B.1.526,PRL,-
NY-PRL-2021_0222_00O24,EPI_ISL_1098426,2/19/21,B.1.526,PRL,-
NY-PRL-2021_0222_00P02,EPI_ISL_1098428,2/19/21,B.1.526,PRL,+
NY-PRL-2021_0222_00P08,EPI_ISL_1098431,2/19/21,B.1.526,PRL,-
NY-PRL-2021_0222_00P09,EPI_ISL_1098432,2/19/21,B.1.526,PRL,+
NY-PRL-2021_0222_00P10,EPI_ISL_1098433,2/19/21,B.1.526,PRL,+
NY-PRL-2021_0222_00P12,EPI_ISL_1098435,2/19/21,B.1.526,PRL,-
NY-PRL-2021_0222_00P15,EPI_ISL_1098437,2/19/21,B.1.526,PRL,-
NY-PRL-2021_0222_00P16,EPI_ISL_1098438,2/19/21,B.1.526,PRL,+
NY-PRL-2021_0224_00G05,EPI_ISL_1098456,2/19/21,B.1.526.2,PRL,-
NY-PRL-2021_0224_00I02,EPI_ISL_1098459,2/19/21,B.1.526,PRL,+
NY-PRL-2021_0224_00I03,EPI_ISL_1098460,2/19/21,B.1.526,PRL,+
NY-PRL-2021_0225_00A18,EPI_ISL_1098494,2/19/21,B.1.526,PRL,+
NY-NYCPHL-003444,EPI_ISL_1114514,2/19/21,B.1.526,PHL,+
NY-NYCPHL-003445,EPI_ISL_1114515,2/19/21,B.1.526,PHL,-
NY-NYCPHL-003446,EPI_ISL_1114516,2/19/21,B.1.526,PHL,+
NY-NYCPHL-003447,EPI_ISL_1114517,2/19/21,B.1.526,PHL,-
NY-NYCPHL-003452,EPI_ISL_1114520,2/19/21,B.1.526.2,PHL,-
NY-NYCPHL-003453,EPI_ISL_1114521,2/19/21,B.1.526.2,PHL,-
NY-NYCPHL-003454,EPI_ISL_1114522,2/19/21,B.1.526,PHL,+
NY-NYCPHL-003455,EPI_ISL_1114523,2/19/21,B.1.526,PHL,+
NY-NYCPHL-003459,EPI_ISL_1114524,2/19/21,B.1.526,PHL,+
NY-NYCPHL-003470,EPI_ISL_1121895,2/19/21,B.1.526,PHL,+
NY-PRL-2021_0224_00P06,#N/A,2/20/21,B.1.526,PRL,+
NY-PRL-2021_0222_00J16,EPI_ISL_1098355,2/20/21,B.1.526,PRL,-
NY-PRL-2021_0222_00J17,EPI_ISL_1098356,2/20/21,B.1.526,PRL,+
NY-PRL-2021_0222_00J18,EPI_ISL_1098357,2/20/21,B.1.526,PRL,-
NY-PRL-2021_0222_00J19,EPI_ISL_1098358,2/20/21,B.1.526.2,PRL,-
NY-PRL-2021_0222_00J21,EPI_ISL_1098360,2/20/21,B.1.526,PRL,+
NY-PRL-2021_0222_00K01,EPI_ISL_1098363,2/20/21,B.1.526.2,PRL,-
NY-PRL-2021_0222_00K06,EPI_ISL_1098365,2/20/21,B.1.526,PRL,+
NY-PRL-2021_0222_00L19,EPI_ISL_1098383,2/20/21,B.1.526.2,PRL,-
NY-PRL-2021_0222_00M06,EPI_ISL_1098389,2/20/21,B.1.526,PRL,+
NY-PRL-2021_0222_00M14,EPI_ISL_1098394,2/20/21,B.1.526,PRL,+
NY-PRL-2021_0222_00M22,EPI_ISL_1098399,2/20/21,B.1.526,PRL,+
NY-PRL-2021_0222_00M23,EPI_ISL_1098400,2/20/21,B.1.526,PRL,+
NY-PRL-2021_0222_00M24,EPI_ISL_1098401,2/20/21,B.1.526,PRL,-
NY-PRL-2021_0222_00N03,EPI_ISL_1098403,2/20/21,B.1.526,PRL,+
NY-PRL-2021_0222_00N07,EPI_ISL_1098405,2/20/21,B.1.526.2,PRL,-
NY-PRL-2021_0222_00N08,EPI_ISL_1098406,2/20/21,B.1.526.2,PRL,-
NY-PRL-2021_0222_00O22,EPI_ISL_1098425,2/20/21,B.1.526.2,PRL,-
NY-PRL-2021_0222_00P19,EPI_ISL_1098441,2/20/21,B.1.526,PRL,+
NY-PRL-2021_0222_00P24,EPI_ISL_1098445,2/20/21,B.1.526,PRL,-
NY-PRL-2021_0224_00J06,EPI_ISL_1098463,2/20/21,B.1.526,PRL,+
NY-PRL-2021_0224_00K01,EPI_ISL_1098465,2/20/21,B.1.526,PRL,-
NY-PRL-2021_0224_00K02,EPI_ISL_1098466,2/20/21,B.1.526.2,PRL,-
NY-PRL-2021_0224_00K05,EPI_ISL_1098468,2/20/21,B.1.526,PRL,+
NY-PRL-2021_0224_00K07,EPI_ISL_1098469,2/20/21,B.1.526,PRL,+
NY-PRL-2021_0224_00L06,EPI_ISL_1098470,2/20/21,B.1.526,PRL,+
NY-PRL-2021_0224_00M01,EPI_ISL_1098472,2/20/21,B.1.526.2,PRL,-
NY-PRL-2021_0224_00M02,EPI_ISL_1098473,2/20/21,B.1.526.2,PRL,-
NY-PRL-2021_0224_00O02,EPI_ISL_1098476,2/20/21,B.1.526.2,PRL,-
NY-PRL-2021_0225_00A03,EPI_ISL_1098487,2/20/21,B.1.526,PRL,+
NY-PRL-2021_0225_00A05,EPI_ISL_1098489,2/20/21,B.1.526,PRL,-
NY-PRL-2021_0225_00A17,EPI_ISL_1098493,2/20/21,B.1.526,PRL,+
NY-PRL-2021_0225_00E11,EPI_ISL_1098532,2/21/21,B.1.526,PRL,+
NY-PRL-2021_0225_00H05,#N/A,2/22/21,B.1.526,PRL,+
NY-PRL-2021_0225_00J19,#N/A,2/22/21,B.1.526,PRL,+
NY-PRL-2021_0225_00J21,#N/A,2/22/21,B.1.526,PRL,+
NY-NYCPHL-003504,#N/A,2/22/21,B.1.526,PHL,-
NY-NYCPHL-003511,#N/A,2/22/21,B.1.526,PHL,-
NY-PRL-2021_0224_00B04,EPI_ISL_1098447,2/22/21,B.1.526.2,PRL,-
NY-PRL-2021_0224_00B07,EPI_ISL_1098448,2/22/21,B.1.526.2,PRL,-
NY-PRL-2021_0224_00E07,EPI_ISL_1098455,2/22/21,B.1.526,PRL,+
NY-PRL-2021_0224_00P02,EPI_ISL_1098482,2/22/21,B.1.526,PRL,+
NY-PRL-2021_0225_00A24,EPI_ISL_1098495,2/22/21,B.1.526,PRL,+
NY-PRL-2021_0225_00B03,EPI_ISL_1098497,2/22/21,B.1.526,PRL,+
NY-PRL-2021_0225_00B06,EPI_ISL_1098500,2/22/21,B.1.526,PRL,-
NY-PRL-2021_0225_00B09,EPI_ISL_1098503,2/22/21,B.1.526,PRL,+
NY-PRL-2021_0225_00B16,EPI_ISL_1098504,2/22/21,B.1.526.2,PRL,-
NY-PRL-2021_0225_00B22,EPI_ISL_1098506,2/22/21,B.1.526.2,PRL,-
NY-PRL-2021_0225_00C05,EPI_ISL_1098510,2/22/21,B.1.526,PRL,+
NY-PRL-2021_0225_00C09,EPI_ISL_1098511,2/22/21,B.1.526,PRL,+
NY-PRL-2021_0225_00C12,EPI_ISL_1098514,2/22/21,B.1.526,PRL,+
NY-PRL-2021_0225_00C22,EPI_ISL_1098519,2/22/21,B.1.526.2,PRL,-
NY-PRL-2021_0225_00D04,EPI_ISL_1098522,2/22/21,B.1.526.2,PRL,-
NY-PRL-2021_0225_00D05,EPI_ISL_1098523,2/22/21,B.1.526,PRL,+
NY-PRL-2021_0225_00D10,EPI_ISL_1098524,2/22/21,B.1.526,PRL,+
NY-PRL-2021_0225_00D18,EPI_ISL_1098525,2/22/21,B.1.526,PRL,+
NY-PRL-2021_0225_00E17,EPI_ISL_1098534,2/22/21,B.1.526,PRL,+
NY-PRL-2021_0225_00E21,EPI_ISL_1098535,2/22/21,B.1.526.2,PRL,-
NY-PRL-2021_0225_00F01,EPI_ISL_1098536,2/22/21,B.1.526,PRL,+
NY-PRL-2021_0225_00F04,EPI_ISL_1098538,2/22/21,B.1.526,PRL,+
NY-PRL-2021_0225_00F20,EPI_ISL_1098541,2/22/21,B.1.526.2,PRL,-
NY-PRL-2021_0225_00F21,EPI_ISL_1098542,2/22/21,B.1.526.2,PRL,-
NY-PRL-2021_0225_00F22,EPI_ISL_1098543,2/22/21,B.1.526.2,PRL,-
NY-PRL-2021_0225_00G07,EPI_ISL_1098550,2/22/21,B.1.526,PRL,+
NY-PRL-2021_0225_00G21,EPI_ISL_1098555,2/22/21,B.1.526,PRL,+
NY-PRL-2021_0225_00I19,EPI_ISL_1098576,2/22/21,B.1.526.2,PRL,-
NY-PRL-2021_0225_00I22,EPI_ISL_1098578,2/22/21,B.1.526.2,PRL,-
NY-PRL-2021_0225_00J04,EPI_ISL_1098583,2/22/21,B.1.526,PRL,-
NY-PRL-2021_0225_00J12,EPI_ISL_1098586,2/22/21,B.1.526,PRL,+
NY-PRL-2021_0225_00J14,EPI_ISL_1098587,2/22/21,B.1.526,PRL,+
NY-NYCPHL-003481,EPI_ISL_1121902,2/22/21,B.1.526.2,PHL,-
NY-NYCPHL-003483,EPI_ISL_1121904,2/22/21,B.1.526.2,PHL,-
NY-NYCPHL-003486,EPI_ISL_1121906,2/22/21,B.1.526,PHL,-
NY-NYCPHL-003487,EPI_ISL_1121907,2/22/21,B.1.526,PHL,-
NY-NYCPHL-003491,EPI_ISL_1121909,2/22/21,B.1.526,PHL,+
NY-NYCPHL-003492,EPI_ISL_1121910,2/22/21,B.1.526.2,PHL,-
NY-NYCPHL-003493,EPI_ISL_1121911,2/22/21,B.1.526,PHL,+
NY-NYCPHL-003496,EPI_ISL_1121914,2/22/21,B.1.526.2,PHL,-
NY-NYCPHL-003498,EPI_ISL_1121916,2/22/21,B.1.526.2,PHL,-
NY-NYCPHL-003503,EPI_ISL_1121918,2/22/21,B.1.526,PHL,+
NY-NYCPHL-003505,EPI_ISL_1121919,2/22/21,B.1.526,PHL,-
NY-NYCPHL-003507,EPI_ISL_1121921,2/22/21,B.1.526,PHL,+
NY-NYCPHL-003526,EPI_ISL_1121938,2/22/21,B.1.526,PHL,+
NY-PRL-2021_0226_00C11,EPI_ISL_1172134,2/22/21,B.1.526,PRL,+
NY-PRL-2021_0226_00D13,EPI_ISL_1172144,2/22/21,B.1.526,PRL,+
NY-PRL-2021_0226_00D14,EPI_ISL_1172145,2/22/21,B.1.526,PRL,+
NY-PRL-2021_0226_00F21,EPI_ISL_1172164,2/22/21,B.1.526,PRL,+
NY-PRL-2021_0226_00M22,EPI_ISL_1172228,2/22/21,B.1.526,PRL,-
NY-NYCPHL-003634,EPI_ISL_1200526,2/22/21,B.1.526.2,PHL,-
NY-PRL-2021_0225_00H19,EPI_ISL_1098564,2/23/21,B.1.526,PRL,+
NY-PRL-2021_0225_00I01,EPI_ISL_1098565,2/23/21,B.1.526,PRL,+
NY-PRL-2021_0225_00I03,EPI_ISL_1098567,2/23/21,B.1.526,PRL,+
NY-PRL-2021_0225_00I04,EPI_ISL_1098568,2/23/21,B.1.526,PRL,+
NY-PRL-2021_0225_00I09,EPI_ISL_1098570,2/23/21,B.1.526,PRL,+
NY-PRL-2021_0225_00I11,EPI_ISL_1098571,2/23/21,B.1.526.2,PRL,-
NY-PRL-2021_0225_00I16,EPI_ISL_1098574,2/23/21,B.1.526,PRL,+
NY-PRL-2021_0225_00K13,EPI_ISL_1098594,2/23/21,B.1.526,PRL,+
NY-PRL-2021_0225_00K15,EPI_ISL_1098595,2/23/21,B.1.526,PRL,+
NY-PRL-2021_0225_00K16,EPI_ISL_1098596,2/23/21,B.1.526,PRL,+
NY-NYCPHL-003516,EPI_ISL_1121929,2/23/21,B.1.526,PHL,+
NY-NYCPHL-003518,EPI_ISL_1121931,2/23/21,B.1.526,PHL,+
NY-NYCPHL-003522,EPI_ISL_1121935,2/23/21,B.1.526.2,PHL,-
NY-NYCPHL-003528,EPI_ISL_1121940,2/23/21,B.1.526.2,PHL,-
NY-NYCPHL-003529,EPI_ISL_1121941,2/23/21,B.1.526,PHL,+
NY-NYCPHL-003530,EPI_ISL_1121942,2/23/21,B.1.526,PHL,+
NY-NYCPHL-003537,EPI_ISL_1121947,2/23/21,B.1.526,PHL,-
NY-NYCPHL-003539,EPI_ISL_1121948,2/23/21,B.1.526,PHL,-
NY-NYCPHL-003540,EPI_ISL_1121949,2/23/21,B.1.526,PHL,-
NY-NYCPHL-003541,EPI_ISL_1121950,2/23/21,B.1.526.2,PHL,-
NY-NYCPHL-003545,EPI_ISL_1121953,2/23/21,B.1.526,PHL,-
NY-NYCPHL-003550,EPI_ISL_1121957,2/23/21,B.1.526,PHL,-
NY-NYCPHL-003552,EPI_ISL_1121959,2/23/21,B.1.526,PHL,-
NY-PRL-2021_0226_00A04,EPI_ISL_1172111,2/23/21,B.1.526.2,PRL,-
NY-PRL-2021_0226_00A05,EPI_ISL_1172112,2/23/21,B.1.526,PRL,-
NY-PRL-2021_0226_00A15,EPI_ISL_1172115,2/23/21,B.1.526,PRL,+
NY-PRL-2021_0226_00A16,EPI_ISL_1172116,2/23/21,B.1.526,PRL,+
NY-PRL-2021_0226_00A23,EPI_ISL_1172121,2/23/21,B.1.526,PRL,+
NY-PRL-2021_0226_00A24,EPI_ISL_1172122,2/23/21,B.1.526,PRL,+
NY-PRL-2021_0226_00B15,EPI_ISL_1172128,2/23/21,B.1.526,PRL,+
NY-PRL-2021_0226_00C09,EPI_ISL_1172132,2/23/21,B.1.526,PRL,+
NY-PRL-2021_0226_00C12,EPI_ISL_1172135,2/23/21,B.1.526,PRL,-
NY-PRL-2021_0226_00D01,EPI_ISL_1172139,2/23/21,B.1.526,PRL,+
NY-PRL-2021_0226_00D03,EPI_ISL_1172140,2/23/21,B.1.526,PRL,+
NY-PRL-2021_0226_00D04,EPI_ISL_1172141,2/23/21,B.1.526.2,PRL,-
NY-PRL-2021_0226_00D16,EPI_ISL_1172146,2/23/21,B.1.526,PRL,+
NY-PRL-2021_0226_00D19,EPI_ISL_1172147,2/23/21,B.1.526,PRL,+
NY-PRL-2021_0226_00E02,EPI_ISL_1172149,2/23/21,B.1.526,PRL,-
NY-PRL-2021_0226_00E22,EPI_ISL_1172157,2/23/21,B.1.526.2,PRL,-
NY-PRL-2021_0226_00F01,EPI_ISL_1172158,2/23/21,B.1.526,PRL,+
NY-PRL-2021_0226_00F04,EPI_ISL_1172160,2/23/21,B.1.526,PRL,+
NY-PRL-2021_0226_00F05,EPI_ISL_1172161,2/23/21,B.1.526,PRL,+
NY-PRL-2021_0226_00G01,EPI_ISL_1172166,2/23/21,B.1.526,PRL,-
NY-PRL-2021_0226_00H01,EPI_ISL_1172174,2/23/21,B.1.526,PRL,+
NY-PRL-2021_0226_00H08,EPI_ISL_1172178,2/23/21,B.1.526,PRL,+
NY-PRL-2021_0226_00I17,EPI_ISL_1172189,2/23/21,B.1.526.2,PRL,-
NY-PRL-2021_0226_00I22,EPI_ISL_1172190,2/23/21,B.1.526,PRL,-
NY-PRL-2021_0226_00J05,EPI_ISL_1172193,2/23/21,B.1.526,PRL,+
NY-PRL-2021_0226_00J06,EPI_ISL_1172194,2/23/21,B.1.526.2,PRL,-
NY-PRL-2021_0226_00J10,EPI_ISL_1172196,2/23/21,B.1.526.2,PRL,-
NY-PRL-2021_0226_00K04,EPI_ISL_1172200,2/23/21,B.1.526,PRL,+
NY-PRL-2021_0226_00K11,EPI_ISL_1172201,2/23/21,B.1.526,PRL,+
NY-PRL-2021_0226_00K21,EPI_ISL_1172205,2/23/21,B.1.526,PRL,+
NY-PRL-2021_0226_00L01,EPI_ISL_1172208,2/23/21,B.1.526,PRL,+
NY-PRL-2021_0226_00L02,EPI_ISL_1172209,2/23/21,B.1.526,PRL,+
NY-PRL-2021_0226_00L07,EPI_ISL_1172212,2/23/21,B.1.526,PRL,+
NY-PRL-2021_0226_00L14,EPI_ISL_1172213,2/23/21,B.1.526,PRL,-
NY-PRL-2021_0226_00M24,EPI_ISL_1172229,2/23/21,B.1.526,PRL,+
NY-PRL-2021_0226_00N16,EPI_ISL_1172234,2/23/21,B.1.526,PRL,+
NY-PRL-2021_0226_00N19,EPI_ISL_1172236,2/23/21,B.1.526,PRL,+
NY-PRL-2021_0226_00O01,EPI_ISL_1172239,2/23/21,B.1.526,PRL,+
NY-PRL-2021_0226_00O08,EPI_ISL_1172242,2/23/21,B.1.526,PRL,+
NY-PRL-2021_0226_00O15,EPI_ISL_1172247,2/23/21,B.1.526.2,PRL,-
NY-PRL-2021_0226_00O21,EPI_ISL_1172250,2/23/21,B.1.526.2,PRL,-
NY-PRL-2021_0226_00P01,EPI_ISL_1172253,2/23/21,B.1.526,PRL,+
NY-PRL-2021_0226_00P05,EPI_ISL_1172254,2/23/21,B.1.526,PRL,-
NY-PRL-2021_0226_00P08,EPI_ISL_1172256,2/23/21,B.1.526,PRL,+
NY-PRL-2021_0226_00P19,EPI_ISL_1172261,2/23/21,B.1.526,PRL,+
NY-PRL-2021_0226_01C23,EPI_ISL_1172284,2/23/21,B.1.526,PRL,+
NY-PRL-2021_0226_01E10,EPI_ISL_1172295,2/23/21,B.1.526.2,PRL,-
NY-PRL-2021_0226_01F10,EPI_ISL_1172305,2/23/21,B.1.526,PRL,-
NY-PRL-2021_0226_01G20,#N/A,2/24/21,B.1.526,PRL,-
NY-PRL-2021_0226_01J20,#N/A,2/24/21,B.1.526,PRL,-
NY-PRL-2021_0226_00E12,EPI_ISL_1172154,2/24/21,B.1.526,PRL,-
NY-PRL-2021_0226_00E14,EPI_ISL_1172155,2/24/21,B.1.526,PRL,-
NY-PRL-2021_0226_00G06,EPI_ISL_1172169,2/24/21,B.1.526,PRL,+
NY-PRL-2021_0226_00G07,EPI_ISL_1172170,2/24/21,B.1.526.2,PRL,-
NY-PRL-2021_0226_00H12,EPI_ISL_1172181,2/24/21,B.1.526.2,PRL,-
NY-PRL-2021_0226_00L04,EPI_ISL_1172211,2/24/21,B.1.526.2,PRL,-
NY-PRL-2021_0226_00L22,EPI_ISL_1172216,2/24/21,B.1.526,PRL,+
NY-PRL-2021_0226_00M01,EPI_ISL_1172217,2/24/21,B.1.526,PRL,+
NY-PRL-2021_0226_00M02,EPI_ISL_1172218,2/24/21,B.1.526.2,PRL,-
NY-PRL-2021_0226_01A04,EPI_ISL_1172263,2/24/21,B.1.526,PRL,+
NY-PRL-2021_0226_01A05,EPI_ISL_1172264,2/24/21,B.1.526,PRL,+
NY-PRL-2021_0226_01A23,EPI_ISL_1172268,2/24/21,B.1.526.2,PRL,-
NY-PRL-2021_0226_01B20,EPI_ISL_1172273,2/24/21,B.1.526,PRL,-
NY-PRL-2021_0226_01C11,EPI_ISL_1172278,2/24/21,B.1.526,PRL,+
NY-PRL-2021_0226_01D05,EPI_ISL_1172286,2/24/21,B.1.526,PRL,+
NY-PRL-2021_0226_01D06,EPI_ISL_1172287,2/24/21,B.1.526,PRL,+
NY-PRL-2021_0226_01D07,EPI_ISL_1172288,2/24/21,B.1.526,PRL,+
NY-PRL-2021_0226_01E24,EPI_ISL_1172300,2/24/21,B.1.526,PRL,-
NY-PRL-2021_0226_01F08,EPI_ISL_1172304,2/24/21,B.1.526,PRL,+
NY-PRL-2021_0226_01F11,EPI_ISL_1172306,2/24/21,B.1.526,PRL,+
NY-PRL-2021_0226_01F21,EPI_ISL_1172308,2/24/21,B.1.526,PRL,+
NY-PRL-2021_0226_01F23,EPI_ISL_1172309,2/24/21,B.1.526,PRL,-
NY-PRL-2021_0226_01G08,EPI_ISL_1172313,2/24/21,B.1.526,PRL,+
NY-PRL-2021_0226_01H10,EPI_ISL_1172316,2/24/21,B.1.526.2,PRL,-
NY-PRL-2021_0226_01I05,EPI_ISL_1172321,2/24/21,B.1.526,PRL,+
NY-PRL-2021_0226_01I21,EPI_ISL_1172326,2/24/21,B.1.526,PRL,+
NY-PRL-2021_0226_01J04,EPI_ISL_1172327,2/24/21,B.1.526,PRL,+
NY-PRL-2021_0226_01J06,EPI_ISL_1172328,2/24/21,B.1.526.2,PRL,-
NY-PRL-2021_0226_01J09,EPI_ISL_1172330,2/24/21,B.1.526,PRL,+
NY-PRL-2021_0226_01J12,EPI_ISL_1172331,2/24/21,B.1.526,PRL,-
NY-PRL-2021_0226_01J15,EPI_ISL_1172332,2/24/21,B.1.526.2,PRL,-
NY-PRL-2021_0226_01J16,EPI_ISL_1172333,2/24/21,B.1.526,PRL,+
NY-PRL-2021_0226_01K09,EPI_ISL_1172335,2/24/21,B.1.526,PRL,+
NY-PRL-2021_0226_01K13,EPI_ISL_1172336,2/24/21,B.1.526,PRL,+
NY-PRL-2021_0226_01K19,EPI_ISL_1172338,2/24/21,B.1.526,PRL,+
NY-PRL-2021_0226_01K21,EPI_ISL_1172340,2/24/21,B.1.526,PRL,+
NY-PRL-2021_0226_01M06,EPI_ISL_1172354,2/24/21,B.1.526.2,PRL,-
NY-PRL-2021_0226_01M21,EPI_ISL_1172358,2/24/21,B.1.526,PRL,+
NY-PRL-2021_0226_01M24,EPI_ISL_1172359,2/24/21,B.1.526,PRL,-
NY-PRL-2021_0226_01N04,EPI_ISL_1172360,2/24/21,B.1.526,PRL,+
NY-PRL-2021_0226_01P11,EPI_ISL_1172371,2/24/21,B.1.526,PRL,+
NY-NYCPHL-003637,EPI_ISL_1200527,2/24/21,B.1.526,PHL,-
NY-NYCPHL-003570,EPI_ISL_1200533,2/24/21,B.1.526,PHL,+
NY-NYCPHL-003632,EPI_ISL_1200562,2/24/21,B.1.526,PHL,+
NY-NYCPHL-003558,EPI_ISL_1200564,2/24/21,B.1.526.2,PHL,-
NY-NYCPHL-003569,EPI_ISL_1200565,2/24/21,B.1.526.2,PHL,-
NY-NYCPHL-003584,EPI_ISL_1200566,2/24/21,B.1.526.2,PHL,-
NY-NYCPHL-003593,EPI_ISL_1200567,2/24/21,B.1.526.2,PHL,-
NY-NYCPHL-003559,EPI_ISL_1200584,2/24/21,B.1.526,PHL,+
NY-NYCPHL-003574,EPI_ISL_1200585,2/24/21,B.1.526,PHL,+
NY-NYCPHL-003581,EPI_ISL_1200586,2/24/21,B.1.526,PHL,+
NY-NYCPHL-003583,EPI_ISL_1200587,2/24/21,B.1.526,PHL,+
NY-NYCPHL-003591,EPI_ISL_1200588,2/24/21,B.1.526,PHL,-
NY-NYCPHL-003596,EPI_ISL_1200589,2/24/21,B.1.526,PHL,-
NY-NYCPHL-003631,EPI_ISL_1200599,2/24/21,B.1.526,PHL,+
NY-PRL-2021_0301_00A19,#N/A,2/25/21,B.1.526.2,PRL,-
NY-PRL-2021_0226_00C17,EPI_ISL_1172136,2/25/21,B.1.526.2,PRL,-
NY-PRL-2021_0226_00C18,EPI_ISL_1172137,2/25/21,B.1.526,PRL,+
NY-PRL-2021_0226_01N12,EPI_ISL_1172363,2/25/21,B.1.526,PRL,-
NY-PRL-2021_0226_01O03,EPI_ISL_1172366,2/25/21,B.1.526,PRL,-
NY-PRL-2021_0226_01O11,EPI_ISL_1172368,2/25/21,B.1.526,PRL,+
NY-PRL-2021_0226_01P14,EPI_ISL_1172373,2/25/21,B.1.526,PRL,-
NY-PRL-2021_0301_00G20,EPI_ISL_1172450,2/25/21,B.1.526.2,PRL,-
NY-PRL-2021_0301_00G22,EPI_ISL_1172451,2/25/21,B.1.526.2,PRL,-
NY-PRL-2021_0301_00H01,EPI_ISL_1172452,2/25/21,B.1.526,PRL,+
NY-PRL-2021_0301_00H02,EPI_ISL_1172453,2/25/21,B.1.526.2,PRL,-
NY-PRL-2021_0301_01C01,EPI_ISL_1172586,2/25/21,B.1.526,PRL,+
NY-NYCPHL-003603,EPI_ISL_1200535,2/25/21,B.1.526,PHL,+
NY-NYCPHL-003623,EPI_ISL_1200568,2/25/21,B.1.526.2,PHL,-
NY-NYCPHL-003601,EPI_ISL_1200590,2/25/21,B.1.526,PHL,+
NY-NYCPHL-003605,EPI_ISL_1200592,2/25/21,B.1.526,PHL,-
NY-NYCPHL-003606,EPI_ISL_1200593,2/25/21,B.1.526,PHL,+
NY-NYCPHL-003610,EPI_ISL_1200594,2/25/21,B.1.526,PHL,+
NY-PRL-2021_0301_00A02,#N/A,2/26/21,B.1.526,PRL,+
NY-PRL-2021_0301_01G17,#N/A,2/26/21,B.1.526,PRL,+
NY-PRL-2021_0301_01F17,#N/A,2/26/21,B.1.526,PRL,+
NY-PRL-2021_0301_01K02,#N/A,2/26/21,B.1.526,PRL,+
NY-PRL-2021_0301_00A01,EPI_ISL_1172377,2/26/21,B.1.526.2,PRL,-
NY-PRL-2021_0301_00A03,EPI_ISL_1172378,2/26/21,B.1.526.2,PRL,-
NY-PRL-2021_0301_00A07,EPI_ISL_1172381,2/26/21,B.1.526,PRL,+
NY-PRL-2021_0301_00A08,EPI_ISL_1172382,2/26/21,B.1.526.2,PRL,-
NY-PRL-2021_0301_00A12,EPI_ISL_1172383,2/26/21,B.1.526,PRL,+
NY-PRL-2021_0301_00A24,EPI_ISL_1172388,2/26/21,B.1.526.2,PRL,-
NY-PRL-2021_0301_00B01,EPI_ISL_1172389,2/26/21,B.1.526.2,PRL,-
NY-PRL-2021_0301_00B02,EPI_ISL_1172390,2/26/21,B.1.526.2,PRL,-
NY-PRL-2021_0301_00B04,EPI_ISL_1172391,2/26/21,B.1.526,PRL,+
NY-PRL-2021_0301_00B05,EPI_ISL_1172392,2/26/21,B.1.526.2,PRL,-
NY-PRL-2021_0301_00B06,EPI_ISL_1172393,2/26/21,B.1.526,PRL,+
NY-PRL-2021_0301_00B12,EPI_ISL_1172397,2/26/21,B.1.526,PRL,+
NY-PRL-2021_0301_00B19,EPI_ISL_1172399,2/26/21,B.1.526,PRL,+
NY-PRL-2021_0301_00C12,EPI_ISL_1172405,2/26/21,B.1.526,PRL,+
NY-PRL-2021_0301_00C13,EPI_ISL_1172406,2/26/21,B.1.526.2,PRL,-
NY-PRL-2021_0301_00C24,EPI_ISL_1172409,2/26/21,B.1.526,PRL,+
NY-PRL-2021_0301_00D01,EPI_ISL_1172410,2/26/21,B.1.526,PRL,+
NY-PRL-2021_0301_00D03,EPI_ISL_1172412,2/26/21,B.1.526,PRL,+
NY-PRL-2021_0301_00D05,EPI_ISL_1172414,2/26/21,B.1.526,PRL,-
NY-PRL-2021_0301_00D17,EPI_ISL_1172419,2/26/21,B.1.526,PRL,+
NY-PRL-2021_0301_00E05,EPI_ISL_1172425,2/26/21,B.1.526.2,PRL,-
NY-PRL-2021_0301_00E09,EPI_ISL_1172427,2/26/21,B.1.526.2,PRL,-
NY-PRL-2021_0301_00E13,EPI_ISL_1172429,2/26/21,B.1.526,PRL,+
NY-PRL-2021_0301_00F04,EPI_ISL_1172435,2/26/21,B.1.526.2,PRL,-
NY-PRL-2021_0301_00F12,EPI_ISL_1172439,2/26/21,B.1.526.2,PRL,-
NY-PRL-2021_0301_00G15,EPI_ISL_1172449,2/26/21,B.1.526,PRL,+
NY-PRL-2021_0301_00H03,EPI_ISL_1172454,2/26/21,B.1.526.2,PRL,-
NY-PRL-2021_0301_00H05,EPI_ISL_1172456,2/26/21,B.1.526.2,PRL,-
NY-PRL-2021_0301_00H18,EPI_ISL_1172460,2/26/21,B.1.526.2,PRL,-
NY-PRL-2021_0301_00I18,EPI_ISL_1172469,2/26/21,B.1.526,PRL,+
NY-PRL-2021_0301_00I23,EPI_ISL_1172471,2/26/21,B.1.526.2,PRL,-
NY-PRL-2021_0301_00J03,EPI_ISL_1172472,2/26/21,B.1.526.2,PRL,-
NY-PRL-2021_0301_00J09,EPI_ISL_1172476,2/26/21,B.1.526,PRL,+
NY-PRL-2021_0301_00J21,EPI_ISL_1172480,2/26/21,B.1.526,PRL,+
NY-PRL-2021_0301_00K19,EPI_ISL_1172493,2/26/21,B.1.526.2,PRL,-
NY-PRL-2021_0301_00K20,EPI_ISL_1172494,2/26/21,B.1.526,PRL,+
NY-PRL-2021_0301_00M03,EPI_ISL_1172505,2/26/21,B.1.526,PRL,-
NY-PRL-2021_0301_00M12,EPI_ISL_1172508,2/26/21,B.1.526,PRL,+
NY-PRL-2021_0301_00N04,EPI_ISL_1172514,2/26/21,B.1.526,PRL,+
NY-PRL-2021_0301_00P02,EPI_ISL_1172533,2/26/21,B.1.526,PRL,+
NY-PRL-2021_0301_00P03,EPI_ISL_1172534,2/26/21,B.1.526,PRL,+
NY-PRL-2021_0301_00P15,EPI_ISL_1172540,2/26/21,B.1.526.2,PRL,-
NY-PRL-2021_0301_00P17,EPI_ISL_1172541,2/26/21,B.1.526.2,PRL,-
NY-PRL-2021_0301_00P18,EPI_ISL_1172542,2/26/21,B.1.526,PRL,+
NY-PRL-2021_0301_00P21,EPI_ISL_1172543,2/26/21,B.1.526,PRL,+
NY-PRL-2021_0301_00P22,EPI_ISL_1172544,2/26/21,B.1.526,PRL,+
NY-PRL-2021_0301_01A02,EPI_ISL_1172548,2/26/21,B.1.526,PRL,+
NY-PRL-2021_0301_01A08,EPI_ISL_1172552,2/26/21,B.1.526,PRL,+
NY-PRL-2021_0301_01A10,EPI_ISL_1172554,2/26/21,B.1.526,PRL,+
NY-PRL-2021_0301_01A13,EPI_ISL_1172557,2/26/21,B.1.526,PRL,+
NY-PRL-2021_0301_01A14,EPI_ISL_1172558,2/26/21,B.1.526,PRL,+
NY-PRL-2021_0301_01A15,EPI_ISL_1172559,2/26/21,B.1.526,PRL,+
NY-PRL-2021_0301_01A18,EPI_ISL_1172562,2/26/21,B.1.526,PRL,+
NY-PRL-2021_0301_01A23,EPI_ISL_1172566,2/26/21,B.1.526.2,PRL,-
NY-PRL-2021_0301_01B08,EPI_ISL_1172573,2/26/21,B.1.526,PRL,+
NY-PRL-2021_0301_01B12,EPI_ISL_1172577,2/26/21,B.1.526,PRL,+
NY-PRL-2021_0301_01B13,EPI_ISL_1172578,2/26/21,B.1.526,PRL,+
NY-PRL-2021_0301_01C05,EPI_ISL_1172588,2/26/21,B.1.526,PRL,+
NY-PRL-2021_0301_01C11,EPI_ISL_1172591,2/26/21,B.1.526,PRL,-
NY-PRL-2021_0301_01C13,EPI_ISL_1172592,2/26/21,B.1.526,PRL,+
NY-PRL-2021_0301_01C15,EPI_ISL_1172593,2/26/21,B.1.526.2,PRL,-
NY-PRL-2021_0301_01C17,EPI_ISL_1172595,2/26/21,B.1.526,PRL,-
NY-PRL-2021_0301_01D04,EPI_ISL_1172605,2/26/21,B.1.526.2,PRL,-
NY-PRL-2021_0301_01D05,EPI_ISL_1172606,2/26/21,B.1.526,PRL,+
NY-PRL-2021_0301_01E06,EPI_ISL_1172621,2/26/21,B.1.526.2,PRL,-
NY-PRL-2021_0301_01E09,EPI_ISL_1172622,2/26/21,B.1.526,PRL,-
NY-PRL-2021_0301_01E13,EPI_ISL_1172626,2/26/21,B.1.526.2,PRL,-
NY-PRL-2021_0301_01E15,EPI_ISL_1172627,2/26/21,B.1.526.2,PRL,-
NY-PRL-2021_0301_01F12,EPI_ISL_1172640,2/26/21,B.1.526,PRL,-
NY-PRL-2021_0301_01F20,EPI_ISL_1172644,2/26/21,B.1.526.2,PRL,-
NY-PRL-2021_0301_01G11,EPI_ISL_1172651,2/26/21,B.1.526,PRL,-
NY-PRL-2021_0301_01G13,EPI_ISL_1172652,2/26/21,B.1.526.2,PRL,-
NY-PRL-2021_0301_01G16,EPI_ISL_1172654,2/26/21,B.1.526,PRL,-
NY-PRL-2021_0301_01G19,EPI_ISL_1172655,2/26/21,B.1.526,PRL,-
NY-PRL-2021_0301_01H05,EPI_ISL_1172659,2/26/21,B.1.526,PRL,+
NY-PRL-2021_0301_01H11,EPI_ISL_1172663,2/26/21,B.1.526,PRL,+
NY-PRL-2021_0301_01H12,EPI_ISL_1172664,2/26/21,B.1.526,PRL,+
NY-PRL-2021_0301_01J11,EPI_ISL_1172694,2/26/21,B.1.526,PRL,+
NY-PRL-2021_0301_01L06,EPI_ISL_1172713,2/26/21,B.1.526,PRL,-
NY-NYCPHL-003619,EPI_ISL_1200542,2/26/21,B.1.526,PHL,-
NY-NYCPHL-003625,EPI_ISL_1200569,2/26/21,B.1.526.2,PHL,-
NY-NYCPHL-003626,EPI_ISL_1200570,2/26/21,B.1.526.2,PHL,-
NY-NYCPHL-003620,EPI_ISL_1200595,2/26/21,B.1.526,PHL,+
NY-NYCPHL-003622,EPI_ISL_1200596,2/26/21,B.1.526,PHL,+
NY-NYCPHL-003627,EPI_ISL_1200597,2/26/21,B.1.526,PHL,-
NY-NYCPHL-003685,EPI_ISL_1200607,2/26/21,B.1.526,PHL,+
NY-NYCPHL-003686,EPI_ISL_1200608,2/26/21,B.1.526,PHL,+
NY-PRL-2021_0301_00N23,#N/A,2/27/21,B.1.526,PRL,+
NY-PRL-2021_0301_00O03,#N/A,2/27/21,B.1.526,PRL,+
NY-PRL-2021_0301_01O06,#N/A,2/27/21,B.1.526,PRL,-
NY-PRL-2021_0301_00J24,EPI_ISL_1172482,2/27/21,B.1.526.2,PRL,-
NY-PRL-2021_0301_00K06,EPI_ISL_1172486,2/27/21,B.1.526.2,PRL,-
NY-PRL-2021_0301_00K14,EPI_ISL_1172490,2/27/21,B.1.526,PRL,+
NY-PRL-2021_0301_00L04,EPI_ISL_1172498,2/27/21,B.1.526.2,PRL,-
NY-PRL-2021_0301_00L12,EPI_ISL_1172502,2/27/21,B.1.526,PRL,+
NY-PRL-2021_0301_00M19,EPI_ISL_1172510,2/27/21,B.1.526,PRL,-
NY-PRL-2021_0301_00N07,EPI_ISL_1172515,2/27/21,B.1.526,PRL,+
NY-PRL-2021_0301_00N09,EPI_ISL_1172516,2/27/21,B.1.526,PRL,-
NY-PRL-2021_0301_00N11,EPI_ISL_1172518,2/27/21,B.1.526,PRL,+
NY-PRL-2021_0301_00N16,EPI_ISL_1172523,2/27/21,B.1.526.2,PRL,-
NY-PRL-2021_0301_00N18,EPI_ISL_1172525,2/27/21,B.1.526,PRL,+
NY-PRL-2021_0301_00O07,EPI_ISL_1172530,2/27/21,B.1.526,PRL,+
NY-PRL-2021_0301_00P12,EPI_ISL_1172538,2/27/21,B.1.526,PRL,+
NY-PRL-2021_0301_01A20,EPI_ISL_1172564,2/27/21,B.1.526,PRL,+
NY-PRL-2021_0301_01B17,EPI_ISL_1172581,2/27/21,B.1.526,PRL,+
NY-PRL-2021_0301_01B18,EPI_ISL_1172582,2/27/21,B.1.526,PRL,+
NY-PRL-2021_0301_01C18,EPI_ISL_1172596,2/27/21,B.1.526,PRL,-
NY-PRL-2021_0301_01C19,EPI_ISL_1172597,2/27/21,B.1.526,PRL,+
NY-PRL-2021_0301_01C23,EPI_ISL_1172600,2/27/21,B.1.526,PRL,+
NY-PRL-2021_0301_01C24,EPI_ISL_1172601,2/27/21,B.1.526,PRL,+
NY-PRL-2021_0301_01D14,EPI_ISL_1172612,2/27/21,B.1.526.2,PRL,-
NY-PRL-2021_0301_01D15,EPI_ISL_1172613,2/27/21,B.1.526,PRL,-
NY-PRL-2021_0301_01D18,EPI_ISL_1172615,2/27/21,B.1.526,PRL,-
NY-PRL-2021_0301_01D22,EPI_ISL_1172616,2/27/21,B.1.526,PRL,+
NY-PRL-2021_0301_01H06,EPI_ISL_1172660,2/27/21,B.1.526,PRL,-
NY-PRL-2021_0301_01H10,EPI_ISL_1172662,2/27/21,B.1.526.2,PRL,-
NY-PRL-2021_0301_01H14,EPI_ISL_1172665,2/27/21,B.1.526,PRL,+
NY-PRL-2021_0301_01I06,EPI_ISL_1172676,2/27/21,B.1.526.2,PRL,-
NY-PRL-2021_0301_01I11,EPI_ISL_1172680,2/27/21,B.1.526,PRL,+
NY-PRL-2021_0301_01I12,EPI_ISL_1172681,2/27/21,B.1.526,PRL,+
NY-PRL-2021_0301_01I14,EPI_ISL_1172682,2/27/21,B.1.526.2,PRL,-
NY-PRL-2021_0301_01I16,EPI_ISL_1172683,2/27/21,B.1.526.2,PRL,-
NY-PRL-2021_0301_01I17,EPI_ISL_1172684,2/27/21,B.1.526,PRL,+
NY-PRL-2021_0301_01I20,EPI_ISL_1172687,2/27/21,B.1.526,PRL,+
NY-PRL-2021_0301_01J03,EPI_ISL_1172689,2/27/21,B.1.526,PRL,+
NY-PRL-2021_0301_01K06,EPI_ISL_1172701,2/27/21,B.1.526,PRL,-
NY-PRL-2021_0301_01K13,EPI_ISL_1172702,2/27/21,B.1.526,PRL,+
NY-PRL-2021_0301_01L13,EPI_ISL_1172718,2/27/21,B.1.526.2,PRL,-
NY-PRL-2021_0301_01L18,EPI_ISL_1172721,2/27/21,B.1.526.2,PRL,-
NY-PRL-2021_0301_01L19,EPI_ISL_1172722,2/27/21,B.1.526.2,PRL,-
NY-PRL-2021_0301_01M01,EPI_ISL_1172725,2/27/21,B.1.526.2,PRL,-
NY-PRL-2021_0301_01M03,EPI_ISL_1172727,2/27/21,B.1.526.2,PRL,-
NY-PRL-2021_0301_01M04,EPI_ISL_1172728,2/27/21,B.1.526,PRL,+
NY-PRL-2021_0301_01M06,EPI_ISL_1172730,2/27/21,B.1.526,PRL,+
NY-PRL-2021_0301_01M07,EPI_ISL_1172731,2/27/21,B.1.526.2,PRL,-
NY-PRL-2021_0301_01M08,EPI_ISL_1172732,2/27/21,B.1.526,PRL,+
NY-PRL-2021_0301_01M11,EPI_ISL_1172735,2/27/21,B.1.526,PRL,-
NY-PRL-2021_0301_01M12,EPI_ISL_1172736,2/27/21,B.1.526,PRL,+
NY-PRL-2021_0301_01M13,EPI_ISL_1172737,2/27/21,B.1.526.2,PRL,-
NY-PRL-2021_0301_01M14,EPI_ISL_1172738,2/27/21,B.1.526,PRL,+
NY-PRL-2021_0301_01M16,EPI_ISL_1172739,2/27/21,B.1.526,PRL,+
NY-PRL-2021_0301_01M19,EPI_ISL_1172742,2/27/21,B.1.526.2,PRL,-
NY-PRL-2021_0301_01N01,EPI_ISL_1172746,2/27/21,B.1.526,PRL,+
NY-PRL-2021_0301_01N03,EPI_ISL_1172747,2/27/21,B.1.526.2,PRL,-
NY-PRL-2021_0301_01N04,EPI_ISL_1172748,2/27/21,B.1.526,PRL,+
NY-PRL-2021_0301_01N05,EPI_ISL_1172749,2/27/21,B.1.526,PRL,-
NY-PRL-2021_0301_01N06,EPI_ISL_1172750,2/27/21,B.1.526.2,PRL,-
NY-PRL-2021_0301_01N12,EPI_ISL_1172753,2/27/21,B.1.526,PRL,+
NY-PRL-2021_0301_01N19,EPI_ISL_1172756,2/27/21,B.1.526.2,PRL,-
NY-PRL-2021_0301_01O09,EPI_ISL_1172762,2/27/21,B.1.526,PRL,-
NY-PRL-2021_0301_01O10,EPI_ISL_1172763,2/27/21,B.1.526,PRL,+
NY-PRL-2021_0301_01O17,EPI_ISL_1172769,2/27/21,B.1.526,PRL,+
NY-PRL-2021_0301_01O18,EPI_ISL_1172770,2/27/21,B.1.526.2,PRL,-
NY-PRL-2021_0301_01O24,EPI_ISL_1172775,2/27/21,B.1.526,PRL,+
NY-PRL-2021_0301_01P09,EPI_ISL_1172783,2/27/21,B.1.526,PRL,+
NY-PRL-2021_0302_00A13,EPI_ISL_1172800,2/27/21,B.1.526,PRL,+
NY-PRL-2021_0302_00J07,EPI_ISL_1172881,2/27/21,B.1.526,PRL,+
NY-PRL-2021_0302_00K03,EPI_ISL_1172892,2/27/21,B.1.526,PRL,+
NY-PRL-2021_0302_00K11,EPI_ISL_1172897,2/27/21,B.1.526.2,PRL,-
NY-PRL-2021_0302_00P21,EPI_ISL_1172958,2/27/21,B.1.526.2,PRL,-
NY-PRL-2021_0301_01L09,EPI_ISL_1172715,2/28/21,B.1.526.2,PRL,-
NY-PRL-2021_0301_01L11,EPI_ISL_1172717,2/28/21,B.1.526,PRL,+
NY-PRL-2021_0301_01O13,EPI_ISL_1172766,2/28/21,B.1.526,PRL,+
NY-PRL-2021_0301_01O15,EPI_ISL_1172768,2/28/21,B.1.526,PRL,-
NY-PRL-2021_0301_01P03,EPI_ISL_1172777,2/28/21,B.1.526,PRL,-
NY-PRL-2021_0301_01P04,EPI_ISL_1172778,2/28/21,B.1.526,PRL,-
NY-PRL-2021_0301_01P05,EPI_ISL_1172779,2/28/21,B.1.526,PRL,+
NY-PRL-2021_0301_01P06,EPI_ISL_1172780,2/28/21,B.1.526.2,PRL,-
NY-PRL-2021_0301_01P07,EPI_ISL_1172781,2/28/21,B.1.526.2,PRL,-
NY-PRL-2021_0301_01P08,EPI_ISL_1172782,2/28/21,B.1.526,PRL,-
NY-PRL-2021_0301_01P15,EPI_ISL_1172789,2/28/21,B.1.526,PRL,+
NY-PRL-2021_0301_01P17,EPI_ISL_1172791,2/28/21,B.1.526,PRL,+
NY-PRL-2021_0301_01P24,EPI_ISL_1172796,2/28/21,B.1.526.2,PRL,-
NY-PRL-2021_0302_00A11,EPI_ISL_1172799,2/28/21,B.1.526,PRL,+
NY-PRL-2021_0302_00A18,EPI_ISL_1172801,2/28/21,B.1.526,PRL,+
NY-PRL-2021_0302_00A22,EPI_ISL_1172802,2/28/21,B.1.526.2,PRL,-
NY-PRL-2021_0302_00B10,EPI_ISL_1172804,2/28/21,B.1.526,PRL,-
NY-PRL-2021_0302_00B15,EPI_ISL_1172806,2/28/21,B.1.526.2,PRL,-
NY-PRL-2021_0302_00C06,EPI_ISL_1172808,2/28/21,B.1.526,PRL,+
NY-PRL-2021_0302_00C15,EPI_ISL_1172810,2/28/21,B.1.526,PRL,+
NY-PRL-2021_0302_00C17,EPI_ISL_1172811,2/28/21,B.1.526,PRL,+
NY-PRL-2021_0302_00C20,EPI_ISL_1172814,2/28/21,B.1.526,PRL,-
NY-PRL-2021_0302_00C23,EPI_ISL_1172815,2/28/21,B.1.526.2,PRL,-
NY-PRL-2021_0302_00D01,EPI_ISL_1172816,2/28/21,B.1.526.2,PRL,-
NY-PRL-2021_0302_00D03,EPI_ISL_1172817,2/28/21,B.1.526,PRL,-
NY-PRL-2021_0302_00D04,EPI_ISL_1172818,2/28/21,B.1.526.2,PRL,-
NY-PRL-2021_0302_00D12,EPI_ISL_1172821,2/28/21,B.1.526.2,PRL,-
NY-PRL-2021_0302_00D18,EPI_ISL_1172823,2/28/21,B.1.526,PRL,+
NY-PRL-2021_0302_00D21,EPI_ISL_1172824,2/28/21,B.1.526,PRL,-
NY-PRL-2021_0302_00E01,EPI_ISL_1172825,2/28/21,B.1.526,PRL,+
NY-PRL-2021_0302_00E04,EPI_ISL_1172826,2/28/21,B.1.526.2,PRL,-
NY-PRL-2021_0302_00E09,EPI_ISL_1172829,2/28/21,B.1.526,PRL,-
NY-PRL-2021_0302_00E10,EPI_ISL_1172830,2/28/21,B.1.526,PRL,-
NY-PRL-2021_0302_00E11,EPI_ISL_1172831,2/28/21,B.1.526,PRL,-
NY-PRL-2021_0302_00E18,EPI_ISL_1172833,2/28/21,B.1.526.2,PRL,-
NY-PRL-2021_0302_00E20,EPI_ISL_1172834,2/28/21,B.1.526.2,PRL,-
NY-PRL-2021_0302_00E22,EPI_ISL_1172835,2/28/21,B.1.526,PRL,+
NY-PRL-2021_0302_00E24,EPI_ISL_1172836,2/28/21,B.1.526,PRL,+
NY-PRL-2021_0302_00F03,EPI_ISL_1172838,2/28/21,B.1.526.2,PRL,-
NY-PRL-2021_0302_00F18,EPI_ISL_1172843,2/28/21,B.1.526,PRL,+
NY-PRL-2021_0302_00F23,EPI_ISL_1172846,2/28/21,B.1.526,PRL,+
NY-PRL-2021_0302_00G03,EPI_ISL_1172847,2/28/21,B.1.526,PRL,+
NY-PRL-2021_0302_00G04,EPI_ISL_1172848,2/28/21,B.1.526.2,PRL,-
NY-PRL-2021_0302_00G06,EPI_ISL_1172850,2/28/21,B.1.526,PRL,+
NY-PRL-2021_0302_00G10,EPI_ISL_1172852,2/28/21,B.1.526,PRL,-
NY-PRL-2021_0302_00G11,EPI_ISL_1172853,2/28/21,B.1.526,PRL,+
NY-PRL-2021_0302_00G16,EPI_ISL_1172855,2/28/21,B.1.526,PRL,+
NY-PRL-2021_0302_00G22,EPI_ISL_1172856,2/28/21,B.1.526.2,PRL,-
NY-PRL-2021_0302_00H10,EPI_ISL_1172861,2/28/21,B.1.526,PRL,-
NY-PRL-2021_0302_00H15,EPI_ISL_1172863,2/28/21,B.1.526.2,PRL,-
NY-PRL-2021_0302_00I03,EPI_ISL_1172867,2/28/21,B.1.526,PRL,+
NY-PRL-2021_0302_00I05,EPI_ISL_1172868,2/28/21,B.1.526,PRL,+
NY-PRL-2021_0302_00I06,EPI_ISL_1172869,2/28/21,B.1.526,PRL,+
NY-PRL-2021_0302_00I13,EPI_ISL_1172871,2/28/21,B.1.526,PRL,-
NY-PRL-2021_0302_00J01,EPI_ISL_1172878,2/28/21,B.1.526.2,PRL,-
NY-PRL-2021_0302_00J10,EPI_ISL_1172882,2/28/21,B.1.526,PRL,-
NY-PRL-2021_0302_00J20,EPI_ISL_1172886,2/28/21,B.1.526,PRL,+
NY-PRL-2021_0302_00J22,EPI_ISL_1172888,2/28/21,B.1.526,PRL,+
NY-PRL-2021_0302_00K05,EPI_ISL_1172894,2/28/21,B.1.526,PRL,-
NY-PRL-2021_0302_00L18,EPI_ISL_1172917,2/28/21,B.1.526,PRL,+
NY-PRL-2021_0302_00L19,EPI_ISL_1172918,2/28/21,B.1.526.2,PRL,-
NY-PRL-2021_0302_00L21,EPI_ISL_1172919,2/28/21,B.1.526,PRL,+
NY-PRL-2021_0302_00L22,EPI_ISL_1172920,2/28/21,B.1.526.2,PRL,-
NY-PRL-2021_0302_00M08,EPI_ISL_1172924,2/28/21,B.1.526,PRL,+
NY-PRL-2021_0302_00M10,EPI_ISL_1172925,2/28/21,B.1.526,PRL,+
NY-PRL-2021_0302_00M11,EPI_ISL_1172926,2/28/21,B.1.526,PRL,+
NY-PRL-2021_0303_00E19,EPI_ISL_1172981,2/28/21,B.1.526,PRL,-
NY-NYCPHL-003688,EPI_ISL_1200609,2/28/21,B.1.526,PHL,-
NY-PRL-2021_0305_01F04,#N/A,3/1/21,B.1.526.2,PRL,-
NY-PRL-2021_0305_00B21,#N/A,3/1/21,B.1.526.2,PRL,-
NY-PRL-2021_0302_00K22,EPI_ISL_1172903,3/1/21,B.1.526,PRL,+
NY-PRL-2021_0302_00K23,EPI_ISL_1172904,3/1/21,B.1.526,PRL,+
NY-PRL-2021_0302_00K24,EPI_ISL_1172905,3/1/21,B.1.526,PRL,+
NY-PRL-2021_0302_00L05,EPI_ISL_1172909,3/1/21,B.1.526.2,PRL,-
NY-PRL-2021_0302_00M17,EPI_ISL_1172929,3/1/21,B.1.526,PRL,+
NY-PRL-2021_0302_00M19,EPI_ISL_1172931,3/1/21,B.1.526,PRL,+
NY-PRL-2021_0302_00M21,EPI_ISL_1172932,3/1/21,B.1.526,PRL,+
NY-PRL-2021_0302_00M22,EPI_ISL_1172933,3/1/21,B.1.526,PRL,+
NY-PRL-2021_0302_00N14,EPI_ISL_1172940,3/1/21,B.1.526.2,PRL,-
NY-PRL-2021_0302_00N18,EPI_ISL_1172942,3/1/21,B.1.526,PRL,+
NY-PRL-2021_0302_00O04,EPI_ISL_1172944,3/1/21,B.1.526,PRL,+
NY-PRL-2021_0302_00O17,EPI_ISL_1172949,3/1/21,B.1.526,PRL,+
NY-PRL-2021_0302_00O21,EPI_ISL_1172950,3/1/21,B.1.526,PRL,+
NY-PRL-2021_0302_00P02,EPI_ISL_1172951,3/1/21,B.1.526,PRL,+
NY-PRL-2021_0302_00P03,EPI_ISL_1172952,3/1/21,B.1.526,PRL,-
NY-PRL-2021_0302_00P05,EPI_ISL_1172953,3/1/21,B.1.526,PRL,-
NY-PRL-2021_0302_00P10,EPI_ISL_1172954,3/1/21,B.1.526,PRL,-
NY-PRL-2021_0302_00P11,EPI_ISL_1172955,3/1/21,B.1.526.2,PRL,-
NY-PRL-2021_0302_00P14,EPI_ISL_1172956,3/1/21,B.1.526.2,PRL,-
NY-PRL-2021_0302_00P22,EPI_ISL_1172959,3/1/21,B.1.526.2,PRL,-
NY-PRL-2021_0303_00A04,EPI_ISL_1172962,3/1/21,B.1.526,PRL,-
NY-PRL-2021_0303_00A20,EPI_ISL_1172963,3/1/21,B.1.526.2,PRL,-
NY-PRL-2021_0303_00B04,EPI_ISL_1172966,3/1/21,B.1.526,PRL,+
NY-PRL-2021_0303_00B24,EPI_ISL_1172970,3/1/21,B.1.526,PRL,+
NY-PRL-2021_0303_00D03,EPI_ISL_1172973,3/1/21,B.1.526,PRL,+
NY-PRL-2021_0303_00D06,EPI_ISL_1172975,3/1/21,B.1.526.2,PRL,-
NY-PRL-2021_0303_00F02,EPI_ISL_1172983,3/1/21,B.1.526,PRL,+
NY-PRL-2021_0303_00G06,EPI_ISL_1172988,3/1/21,B.1.526,PRL,+
NY-PRL-2021_0303_00G11,EPI_ISL_1172989,3/1/21,B.1.526,PRL,+
NY-PRL-2021_0303_00H10,EPI_ISL_1172995,3/1/21,B.1.526.2,PRL,-
NY-PRL-2021_0303_00I14,EPI_ISL_1173001,3/1/21,B.1.526.2,PRL,-
NY-PRL-2021_0303_00I18,EPI_ISL_1173002,3/1/21,B.1.526,PRL,+
NY-PRL-2021_0303_00J21,EPI_ISL_1173006,3/1/21,B.1.526.2,PRL,-
NY-PRL-2021_0303_00K06,EPI_ISL_1173009,3/1/21,B.1.526.2,PRL,-
NY-PRL-2021_0303_00L04,EPI_ISL_1173015,3/1/21,B.1.526,PRL,+
NY-PRL-2021_0303_00L05,EPI_ISL_1173016,3/1/21,B.1.526.2,PRL,-
NY-PRL-2021_0303_00L17,EPI_ISL_1173021,3/1/21,B.1.526,PRL,-
NY-PRL-2021_0303_00L22,EPI_ISL_1173024,3/1/21,B.1.526.2,PRL,-
NY-PRL-2021_0303_00M22,EPI_ISL_1173030,3/1/21,B.1.526.2,PRL,-
NY-PRL-2021_0303_00N08,EPI_ISL_1173034,3/1/21,B.1.526,PRL,+
NY-PRL-2021_0303_00N11,EPI_ISL_1173036,3/1/21,B.1.526,PRL,+
NY-PRL-2021_0303_00N19,EPI_ISL_1173037,3/1/21,B.1.526.2,PRL,-
NY-PRL-2021_0303_00N24,EPI_ISL_1173038,3/1/21,B.1.526,PRL,+
NY-PRL-2021_0303_00O12,EPI_ISL_1173040,3/1/21,B.1.526,PRL,-
NY-PRL-2021_0303_00P15,EPI_ISL_1173043,3/1/21,B.1.526.2,PRL,-
NY-PRL-2021_0303_00P19,EPI_ISL_1173044,3/1/21,B.1.526,PRL,-
NY-PRL-2021_0303_00P21,EPI_ISL_1173045,3/1/21,B.1.526.2,PRL,-
NY-PRL-2021_0305_00A14,EPI_ISL_1173049,3/1/21,B.1.526,PRL,+
NY-PRL-2021_0305_00B02,EPI_ISL_1173051,3/1/21,B.1.526,PRL,+
NY-PRL-2021_0305_00B05,EPI_ISL_1173053,3/1/21,B.1.526,PRL,+
NY-PRL-2021_0305_00E11,EPI_ISL_1173075,3/1/21,B.1.526.2,PRL,-
NY-PRL-2021_0305_00G16,EPI_ISL_1173091,3/1/21,B.1.526,PRL,+
NY-PRL-2021_0305_00I20,EPI_ISL_1173105,3/1/21,B.1.526,PRL,-
NY-PRL-2021_0305_00M18,EPI_ISL_1173134,3/1/21,B.1.526,PRL,+
NY-NYCPHL-003648,EPI_ISL_1200537,3/1/21,B.1.526,PHL,+
NY-NYCPHL-003638,EPI_ISL_1200571,3/1/21,B.1.526.2,PHL,-
NY-NYCPHL-003644,EPI_ISL_1200572,3/1/21,B.1.526.2,PHL,-
NY-NYCPHL-003650,EPI_ISL_1200573,3/1/21,B.1.526.2,PHL,-
NY-NYCPHL-003643,EPI_ISL_1200600,3/1/21,B.1.526,PHL,+
NY-NYCPHL-003681,EPI_ISL_1200606,3/1/21,B.1.526,PHL,+
NY-PRL-2021_0305_02I24,EPI_ISL_1258546,3/1/21,B.1.526.2,PRL,-
NY-PRL-2021_0305_00F14,#N/A,3/2/21,B.1.526.2,PRL,-
NY-PRL-2021_0305_00J20,#N/A,3/2/21,B.1.526,PRL,+
NY-PRL-2021_0305_00L07,#N/A,3/2/21,B.1.526.2,PRL,-
NY-PRL-2021_0305_00I23,#N/A,3/2/21,B.1.526,PRL,+
NY-PRL-2021_0305_00F17,#N/A,3/2/21,B.1.526,PRL,+
NY-PRL-2021_0305_00C22,#N/A,3/2/21,B.1.526,PRL,-
NY-PRL-2021_0305_00M13,#N/A,3/2/21,B.1.526.2,PRL,-
NY-PRL-2021_0305_00J04,#N/A,3/2/21,B.1.526,PRL,+
NY-PRL-2021_0305_00L18,#N/A,3/2/21,B.1.526,PRL,+
NY-PRL-2021_0305_00D06,#N/A,3/2/21,B.1.526,PRL,+
NY-NYCPHL-003666,#N/A,3/2/21,B.1.526,PHL,+
NY-PRL-2021_0303_00F15,EPI_ISL_1172986,3/2/21,B.1.526.2,PRL,-
NY-PRL-2021_0305_00A01,EPI_ISL_1173046,3/2/21,B.1.526,PRL,+
NY-PRL-2021_0305_00C21,EPI_ISL_1173061,3/2/21,B.1.526,PRL,-
NY-PRL-2021_0305_00D03,EPI_ISL_1173062,3/2/21,B.1.526,PRL,-
NY-PRL-2021_0305_00D22,EPI_ISL_1173070,3/2/21,B.1.526,PRL,+
NY-PRL-2021_0305_00E02,EPI_ISL_1173071,3/2/21,B.1.526,PRL,+
NY-PRL-2021_0305_00E04,EPI_ISL_1173072,3/2/21,B.1.526,PRL,-
NY-PRL-2021_0305_00E17,EPI_ISL_1173078,3/2/21,B.1.526.2,PRL,-
NY-PRL-2021_0305_00E18,EPI_ISL_1173079,3/2/21,B.1.526.2,PRL,-
NY-PRL-2021_0305_00F10,EPI_ISL_1173082,3/2/21,B.1.526,PRL,+
NY-PRL-2021_0305_00F13,EPI_ISL_1173083,3/2/21,B.1.526.2,PRL,-
NY-PRL-2021_0305_00G11,EPI_ISL_1173089,3/2/21,B.1.526.2,PRL,-
NY-PRL-2021_0305_00G12,EPI_ISL_1173090,3/2/21,B.1.526.2,PRL,-
NY-PRL-2021_0305_00G17,EPI_ISL_1173092,3/2/21,B.1.526,PRL,+
NY-PRL-2021_0305_00H07,EPI_ISL_1173098,3/2/21,B.1.526,PRL,-
NY-PRL-2021_0305_00I06,EPI_ISL_1173100,3/2/21,B.1.526.2,PRL,-
NY-PRL-2021_0305_00I16,EPI_ISL_1173103,3/2/21,B.1.526,PRL,+
NY-PRL-2021_0305_00I18,EPI_ISL_1173104,3/2/21,B.1.526.2,PRL,-
NY-PRL-2021_0305_00I22,EPI_ISL_1173107,3/2/21,B.1.526.2,PRL,-
NY-PRL-2021_0305_00J13,EPI_ISL_1173109,3/2/21,B.1.526,PRL,+
NY-PRL-2021_0305_00J14,EPI_ISL_1173110,3/2/21,B.1.526,PRL,+
NY-PRL-2021_0305_00L10,EPI_ISL_1173125,3/2/21,B.1.526,PRL,+
NY-PRL-2021_0305_00L15,EPI_ISL_1173126,3/2/21,B.1.526,PRL,-
NY-PRL-2021_0305_00L16,EPI_ISL_1173127,3/2/21,B.1.526,PRL,-
NY-PRL-2021_0305_00L17,EPI_ISL_1173128,3/2/21,B.1.526,PRL,+
NY-PRL-2021_0305_00M02,EPI_ISL_1173129,3/2/21,B.1.526,PRL,+
NY-PRL-2021_0305_00M12,EPI_ISL_1173131,3/2/21,B.1.526,PRL,-
NY-PRL-2021_0305_00M16,EPI_ISL_1173133,3/2/21,B.1.526.2,PRL,-
NY-PRL-2021_0305_00N08,EPI_ISL_1173139,3/2/21,B.1.526,PRL,+
NY-PRL-2021_0305_00N09,EPI_ISL_1173140,3/2/21,B.1.526,PRL,+
NY-PRL-2021_0305_00N10,EPI_ISL_1173141,3/2/21,B.1.526,PRL,+
NY-PRL-2021_0305_00N13,EPI_ISL_1173142,3/2/21,B.1.526,PRL,+
NY-PRL-2021_0305_00N17,EPI_ISL_1173144,3/2/21,B.1.526,PRL,+
NY-PRL-2021_0305_00P05,EPI_ISL_1173152,3/2/21,B.1.526.2,PRL,-
NY-PRL-2021_0305_00P06,EPI_ISL_1173153,3/2/21,B.1.526,PRL,+
NY-PRL-2021_0305_00P19,EPI_ISL_1173157,3/2/21,B.1.526,PRL,+
NY-NYCPHL-003676,EPI_ISL_1200543,3/2/21,B.1.526,PHL,+
NY-NYCPHL-003654,EPI_ISL_1200574,3/2/21,B.1.526.2,PHL,-
NY-NYCPHL-003671,EPI_ISL_1200575,3/2/21,B.1.526.2,PHL,-
NY-NYCPHL-003657,EPI_ISL_1200601,3/2/21,B.1.526,PHL,+
NY-NYCPHL-003659,EPI_ISL_1200602,3/2/21,B.1.526,PHL,+
NY-NYCPHL-003660,EPI_ISL_1200603,3/2/21,B.1.526,PHL,+
NY-NYCPHL-003670,EPI_ISL_1200604,3/2/21,B.1.526,PHL,+
NY-PRL-2021_0305_02E03,EPI_ISL_1258499,3/2/21,B.1.526,PRL,+
NY-PRL-2021_0305_02J21,EPI_ISL_1258565,3/2/21,B.1.526.2,PRL,-
NY-PRL-2021_0305_02J08,EPI_ISL_1258714,3/2/21,B.1.526,PRL,+
NY-PRL-2021_0305_02H21,EPI_ISL_1258770,3/2/21,B.1.526.2,PRL,-
NY-PRL-2021_0305_02K06,EPI_ISL_1258778,3/2/21,B.1.526,PRL,+
NY-PRL-2021_0305_02K17,EPI_ISL_1258936,3/2/21,B.1.526,PRL,+
NY-NYCPHL-003695,EPI_ISL_1261852,3/2/21,B.1.526,PHL,+
NY-NYCPHL-003747,EPI_ISL_1261854,3/2/21,B.1.526,PHL,-
NY-PRL-2021_0305_02L23,#N/A,3/3/21,B.1.526.2,PRL,-
NY-PRL-2021_0305_02L14,#N/A,3/3/21,B.1.526,PRL,+
NY-PRL-2021_0305_02F24,#N/A,3/3/21,B.1.526.2,PRL,-
NY-PRL-2021_0305_02O11,#N/A,3/3/21,B.1.526,PRL,+
NY-PRL-2021_0305_02G20,#N/A,3/3/21,B.1.526.2,PRL,-
NY-PRL-2021_0305_00O21,#N/A,3/3/21,B.1.526,PRL,+
NY-PRL-2021_0305_02P11,#N/A,3/3/21,B.1.526,PRL,+
NY-PRL-2021_0305_00O23,#N/A,3/3/21,B.1.526,PRL,+
NY-PRL-2021_0305_00K12,EPI_ISL_1173116,3/3/21,B.1.526.2,PRL,-
NY-PRL-2021_0305_00N04,EPI_ISL_1173138,3/3/21,B.1.526,PRL,+
NY-PRL-2021_0305_00O12,EPI_ISL_1173147,3/3/21,B.1.526,PRL,-
NY-PRL-2021_0305_00O17,EPI_ISL_1173148,3/3/21,B.1.526,PRL,+
NY-PRL-2021_0305_00O18,EPI_ISL_1173149,3/3/21,B.1.526,PRL,+
NY-PRL-2021_0305_00O19,EPI_ISL_1173150,3/3/21,B.1.526.2,PRL,-
NY-PRL-2021_0305_01I01,EPI_ISL_1258469,3/3/21,B.1.526,PRL,-
NY-PRL-2021_0305_02C17,EPI_ISL_1258471,3/3/21,B.1.526,PRL,-
NY-PRL-2021_0305_02H18,EPI_ISL_1258472,3/3/21,B.1.526.2,PRL,-
NY-PRL-2021_0305_01A17,EPI_ISL_1258476,3/3/21,B.1.526,PRL,+
NY-PRL-2021_0305_02D21,EPI_ISL_1258477,3/3/21,B.1.526.2,PRL,+
NY-PRL-2021_0305_01C22,EPI_ISL_1258507,3/3/21,B.1.526,PRL,+
NY-PRL-2021_0305_02G04,EPI_ISL_1258516,3/3/21,B.1.526,PRL,+
NY-PRL-2021_0305_02E04,EPI_ISL_1258535,3/3/21,B.1.526,PRL,+
NY-PRL-2021_0305_02E08,EPI_ISL_1258539,3/3/21,B.1.526,PRL,+
NY-PRL-2021_0305_02I19,EPI_ISL_1258543,3/3/21,B.1.526.2,PRL,-
NY-PRL-2021_0305_02H07,EPI_ISL_1258634,3/3/21,B.1.526,PRL,+
NY-PRL-2021_0305_02G02,EPI_ISL_1258669,3/3/21,B.1.526,PRL,+
NY-PRL-2021_0305_01H11,EPI_ISL_1258681,3/3/21,B.1.526.2,PRL,-
NY-PRL-2021_0305_01F20,EPI_ISL_1258684,3/3/21,B.1.526,PRL,+
NY-PRL-2021_0305_02F06,EPI_ISL_1258688,3/3/21,B.1.526.2,PRL,-
NY-PRL-2021_0305_02B24,EPI_ISL_1258745,3/3/21,B.1.526,PRL,+
NY-PRL-2021_0305_02D15,EPI_ISL_1258746,3/3/21,B.1.526.2,PRL,-
NY-PRL-2021_0305_02D17,EPI_ISL_1258747,3/3/21,B.1.526.2,PRL,-
NY-PRL-2021_0305_02E11,EPI_ISL_1258750,3/3/21,B.1.526,PRL,+
NY-PRL-2021_0305_02E15,EPI_ISL_1258751,3/3/21,B.1.526.2,PRL,-
NY-PRL-2021_0305_02E16,EPI_ISL_1258752,3/3/21,B.1.526.2,PRL,-
NY-PRL-2021_0305_02E23,EPI_ISL_1258753,3/3/21,B.1.526,PRL,+
NY-PRL-2021_0305_02E24,EPI_ISL_1258754,3/3/21,B.1.526.2,PRL,-
NY-PRL-2021_0305_02F04,EPI_ISL_1258755,3/3/21,B.1.526,PRL,+
NY-PRL-2021_0305_02F22,EPI_ISL_1258757,3/3/21,B.1.526.2,PRL,-
NY-PRL-2021_0305_02F23,EPI_ISL_1258758,3/3/21,B.1.526.2,PRL,-
NY-PRL-2021_0305_02G01,EPI_ISL_1258759,3/3/21,B.1.526.2,PRL,-
NY-PRL-2021_0305_02G08,EPI_ISL_1258760,3/3/21,B.1.526,PRL,+
NY-PRL-2021_0305_02G09,EPI_ISL_1258761,3/3/21,B.1.526.2,PRL,-
NY-PRL-2021_0305_02G22,EPI_ISL_1258762,3/3/21,B.1.526.2,PRL,-
NY-PRL-2021_0305_02G23,EPI_ISL_1258763,3/3/21,B.1.526.2,PRL,-
NY-PRL-2021_0305_02G24,EPI_ISL_1258764,3/3/21,B.1.526.2,PRL,-
NY-PRL-2021_0305_02H09,EPI_ISL_1258765,3/3/21,B.1.526,PRL,+
NY-PRL-2021_0305_02H13,EPI_ISL_1258766,3/3/21,B.1.526,PRL,+
NY-PRL-2021_0305_02H15,EPI_ISL_1258767,3/3/21,B.1.526.2,PRL,-
NY-PRL-2021_0305_02H16,EPI_ISL_1258768,3/3/21,B.1.526.2,PRL,-
NY-PRL-2021_0305_02H17,EPI_ISL_1258769,3/3/21,B.1.526.2,PRL,-
NY-PRL-2021_0305_02I15,EPI_ISL_1258771,3/3/21,B.1.526.2,PRL,-
NY-PRL-2021_0305_02I17,EPI_ISL_1258772,3/3/21,B.1.526.2,PRL,-
NY-PRL-2021_0305_02I18,EPI_ISL_1258773,3/3/21,B.1.526.2,PRL,-
NY-PRL-2021_0305_02I22,EPI_ISL_1258775,3/3/21,B.1.526.2,PRL,-
NY-PRL-2021_0305_02K09,EPI_ISL_1258779,3/3/21,B.1.526.2,PRL,-
NY-PRL-2021_0305_02K11,EPI_ISL_1258780,3/3/21,B.1.526,PRL,+
NY-PRL-2021_0305_02O01,EPI_ISL_1258782,3/3/21,B.1.526,PRL,+
NY-PRL-2021_0305_02O10,EPI_ISL_1258783,3/3/21,B.1.526.2,PRL,-
NY-PRL-2021_0305_02O12,EPI_ISL_1258784,3/3/21,B.1.526.2,PRL,-
NY-PRL-2021_0305_01C23,EPI_ISL_1258786,3/3/21,B.1.526,PRL,+
NY-PRL-2021_0305_01G06,EPI_ISL_1258790,3/3/21,B.1.526,PRL,+
NY-PRL-2021_0305_01H06,EPI_ISL_1258791,3/3/21,B.1.526,PRL,+
NY-PRL-2021_0305_01H14,EPI_ISL_1258793,3/3/21,B.1.526,PRL,+
NY-PRL-2021_0305_01I18,EPI_ISL_1258794,3/3/21,B.1.526,PRL,+
NY-PRL-2021_0305_01I20,EPI_ISL_1258795,3/3/21,B.1.526,PRL,+
NY-PRL-2021_0305_01J06,EPI_ISL_1258796,3/3/21,B.1.526,PRL,+
NY-NYCPHL-003699,EPI_ISL_1261798,3/3/21,B.1.526,PHL,+
NY-NYCPHL-003698,EPI_ISL_1261850,3/3/21,B.1.526,PHL,+
NY-NYCPHL-003705,EPI_ISL_1261851,3/3/21,B.1.526,PHL,+
NY-PRL-2021_0309_00A10,#N/A,3/4/21,B.1.526,PRL,+
NY-PRL-2021_0305_01N19,#N/A,3/4/21,B.1.526.2,PRL,-
NY-PRL-2021_0305_01H01,#N/A,3/4/21,B.1.526.2,PRL,-
NY-PRL-2021_0309_00A02,#N/A,3/4/21,B.1.526.2,PRL,-
NY-NYCPHL-003711,#N/A,3/4/21,B.1.526,PHL,+
NY-NYCPHL-003719,#N/A,3/4/21,B.1.526,PHL,-
NY-NYCPHL-003724,#N/A,3/4/21,B.1.526,PHL,+
NY-PRL-2021_0305_02A07,EPI_ISL_1258655,3/4/21,B.1.526,PRL,+
NY-PRL-2021_0305_01H05,EPI_ISL_1258676,3/4/21,B.1.526,PRL,-
NY-PRL-2021_0305_02P24,EPI_ISL_1258679,3/4/21,B.1.526,PRL,-
NY-PRL-2021_0309_00A21,EPI_ISL_1258682,3/4/21,B.1.526.2,PRL,-
NY-PRL-2021_0305_01D16,EPI_ISL_1258744,3/4/21,B.1.526.2,PRL,-
NY-PRL-2021_0305_02P23,EPI_ISL_1258785,3/4/21,B.1.526,PRL,-
NY-PRL-2021_0305_01D21,EPI_ISL_1258787,3/4/21,B.1.526,PRL,+
NY-PRL-2021_0305_01E07,EPI_ISL_1258788,3/4/21,B.1.526,PRL,+
NY-PRL-2021_0305_01E14,EPI_ISL_1258789,3/4/21,B.1.526.2,PRL,-
NY-PRL-2021_0305_01K21,EPI_ISL_1258797,3/4/21,B.1.526,PRL,-
NY-PRL-2021_0305_01L03,EPI_ISL_1258798,3/4/21,B.1.526,PRL,+
NY-PRL-2021_0305_01L06,EPI_ISL_1258799,3/4/21,B.1.526.2,PRL,-
NY-PRL-2021_0305_01M04,EPI_ISL_1258800,3/4/21,B.1.526,PRL,+
NY-PRL-2021_0305_01M07,EPI_ISL_1258801,3/4/21,B.1.526,PRL,+
NY-PRL-2021_0305_01O01,EPI_ISL_1258802,3/4/21,B.1.526,PRL,+
NY-PRL-2021_0305_01O03,EPI_ISL_1258803,3/4/21,B.1.526.2,PRL,-
NY-PRL-2021_0309_00A01,EPI_ISL_1258825,3/4/21,B.1.526.2,PRL,-
NY-PRL-2021_0309_00A22,EPI_ISL_1258826,3/4/21,B.1.526.2,PRL,-
NY-PRL-2021_0309_00A23,EPI_ISL_1258827,3/4/21,B.1.526.2,PRL,-
NY-PRL-2021_0309_00B21,EPI_ISL_1258828,3/4/21,B.1.526.2,PRL,-
NY-PRL-2021_0309_00B22,EPI_ISL_1258829,3/4/21,B.1.526.2,PRL,-
NY-PRL-2021_0309_00B24,EPI_ISL_1258830,3/4/21,B.1.526,PRL,+
NY-PRL-2021_0309_00C03,EPI_ISL_1258831,3/4/21,B.1.526,PRL,+
NY-PRL-2021_0310_00A01,EPI_ISL_1258887,3/4/21,B.1.526,PRL,+
NY-PRL-2021_0310_00A11,EPI_ISL_1258888,3/4/21,B.1.526.2,PRL,-
NY-NYCPHL-003716,EPI_ISL_1261794,3/4/21,B.1.526.2,PHL,-
NY-NYCPHL-003713,EPI_ISL_1261823,3/4/21,B.1.526.2,PHL,-
NY-NYCPHL-003712,EPI_ISL_1261847,3/4/21,B.1.526,PHL,+
NY-NYCPHL-003721,EPI_ISL_1261848,3/4/21,B.1.526,PHL,+
NY-NYCPHL-003723,EPI_ISL_1261849,3/4/21,B.1.526,PHL,+
NY-PRL-2021_0309_00L10,#N/A,3/5/21,B.1.526,PRL,+
NY-PRL-2021_0309_00J16,#N/A,3/5/21,B.1.526,PRL,+
NY-PRL-2021_0309_00J15,#N/A,3/5/21,B.1.526,PRL,+
NY-PRL-2021_0309_00I03,EPI_ISL_1258487,3/5/21,B.1.526,PRL,+
NY-PRL-2021_0309_00G02,EPI_ISL_1258490,3/5/21,B.1.526,PRL,+
NY-PRL-2021_0309_00K17,EPI_ISL_1258508,3/5/21,B.1.526,PRL,+
NY-PRL-2021_0309_00M15,EPI_ISL_1258514,3/5/21,B.1.526,PRL,+
NY-PRL-2021_0309_01A03,EPI_ISL_1258517,3/5/21,B.1.526,PRL,+
NY-PRL-2021_0309_00L21,EPI_ISL_1258528,3/5/21,B.1.526,PRL,+
NY-PRL-2021_0310_00A08,EPI_ISL_1258550,3/5/21,B.1.526,PRL,+
NY-PRL-2021_0309_00E10,EPI_ISL_1258589,3/5/21,B.1.526,PRL,+
NY-PRL-2021_0309_00F19,EPI_ISL_1258638,3/5/21,B.1.526,PRL,+
NY-PRL-2021_0310_00A13,EPI_ISL_1258642,3/5/21,B.1.526,PRL,+
NY-PRL-2021_0309_00E19,EPI_ISL_1258832,3/5/21,B.1.526,PRL,+
NY-PRL-2021_0309_00F09,EPI_ISL_1258833,3/5/21,B.1.526,PRL,+
NY-PRL-2021_0309_00G03,EPI_ISL_1258834,3/5/21,B.1.526,PRL,+
NY-PRL-2021_0309_00K09,EPI_ISL_1258835,3/5/21,B.1.526,PRL,+
NY-PRL-2021_0309_00N10,EPI_ISL_1258836,3/5/21,B.1.526,PRL,-
NY-PRL-2021_0309_00N16,EPI_ISL_1258837,3/5/21,B.1.526,PRL,+
NY-PRL-2021_0309_00O17,EPI_ISL_1258838,3/5/21,B.1.526,PRL,+
NY-PRL-2021_0309_01A11,EPI_ISL_1258839,3/5/21,B.1.526,PRL,+
NY-PRL-2021_0309_01A19,EPI_ISL_1258840,3/5/21,B.1.526.2,PRL,-
NY-PRL-2021_0309_01C20,EPI_ISL_1258841,3/5/21,B.1.526,PRL,-
NY-PRL-2021_0309_01E10,EPI_ISL_1258842,3/5/21,B.1.526,PRL,-
NY-PRL-2021_0309_01G17,EPI_ISL_1258844,3/5/21,B.1.526,PRL,+
NY-PRL-2021_0310_00A12,EPI_ISL_1258889,3/5/21,B.1.526,PRL,-
NY-NYCPHL-003729,EPI_ISL_1261820,3/5/21,B.1.526.2,PHL,-
NY-NYCPHL-003731,EPI_ISL_1261821,3/5/21,B.1.526.2,PHL,-
NY-NYCPHL-003733,EPI_ISL_1261822,3/5/21,B.1.526.2,PHL,-
NY-NYCPHL-003730,EPI_ISL_1261844,3/5/21,B.1.526,PHL,+
NY-NYCPHL-003740,EPI_ISL_1261845,3/5/21,B.1.526,PHL,+
NY-NYCPHL-003792,EPI_ISL_1261846,3/5/21,B.1.526,PHL,+
NY-PRL-2021_0308_00L23,EPI_ISL_1258482,3/6/21,B.1.526,PRL,-
NY-PRL-2021_0309_02J04,EPI_ISL_1258494,3/6/21,B.1.526,PRL,+
NY-PRL-2021_0309_01P14,EPI_ISL_1258501,3/6/21,B.1.526,PRL,+
NY-PRL-2021_0308_00B09,EPI_ISL_1258504,3/6/21,B.1.526.2,PRL,-
NY-PRL-2021_0308_00O17,EPI_ISL_1258525,3/6/21,B.1.526.2,PRL,-
NY-PRL-2021_0309_01M13,EPI_ISL_1258540,3/6/21,B.1.526.2,PRL,-
NY-PRL-2021_0308_00F12,EPI_ISL_1258541,3/6/21,B.1.526.2,PRL,-
NY-PRL-2021_0308_00A06,EPI_ISL_1258554,3/6/21,B.1.526,PRL,+
NY-PRL-2021_0308_00M02,EPI_ISL_1258570,3/6/21,B.1.526,PRL,+
NY-PRL-2021_0309_02G13,EPI_ISL_1258652,3/6/21,B.1.526.2,PRL,-
NY-PRL-2021_0309_02A16,EPI_ISL_1258660,3/6/21,B.1.526.2,PRL,-
NY-PRL-2021_0308_00D22,EPI_ISL_1258680,3/6/21,B.1.526,PRL,-
NY-PRL-2021_0308_00M10,EPI_ISL_1258702,3/6/21,B.1.526,PRL,+
NY-PRL-2021_0308_00B13,EPI_ISL_1258805,3/6/21,B.1.526,PRL,+
NY-PRL-2021_0308_00B18,EPI_ISL_1258806,3/6/21,B.1.526.2,PRL,-
NY-PRL-2021_0308_00C22,EPI_ISL_1258807,3/6/21,B.1.526,PRL,+
NY-PRL-2021_0308_00D03,EPI_ISL_1258808,3/6/21,B.1.526,PRL,+
NY-PRL-2021_0308_00D14,EPI_ISL_1258809,3/6/21,B.1.526,PRL,+
NY-PRL-2021_0308_00E08,EPI_ISL_1258810,3/6/21,B.1.526.2,PRL,-
NY-PRL-2021_0308_00E22,EPI_ISL_1258811,3/6/21,B.1.526,PRL,-
NY-PRL-2021_0308_00K05,EPI_ISL_1258815,3/6/21,B.1.526.2,PRL,-
NY-PRL-2021_0308_00K07,EPI_ISL_1258816,3/6/21,B.1.526.2,PRL,-
NY-PRL-2021_0308_00L06,EPI_ISL_1258817,3/6/21,B.1.526,PRL,+
NY-PRL-2021_0308_00M24,EPI_ISL_1258819,3/6/21,B.1.526,PRL,+
NY-PRL-2021_0308_00N02,EPI_ISL_1258820,3/6/21,B.1.526,PRL,+
NY-PRL-2021_0308_00P18,EPI_ISL_1258824,3/6/21,B.1.526,PRL,+
NY-PRL-2021_0309_01F05,EPI_ISL_1258843,3/6/21,B.1.526,PRL,-
NY-PRL-2021_0309_01J17,EPI_ISL_1258845,3/6/21,B.1.526,PRL,-
NY-PRL-2021_0309_01M14,EPI_ISL_1258846,3/6/21,B.1.526,PRL,+
NY-PRL-2021_0309_01M22,EPI_ISL_1258847,3/6/21,B.1.526.2,PRL,-
NY-PRL-2021_0309_01N02,EPI_ISL_1258848,3/6/21,B.1.526.2,PRL,-
NY-PRL-2021_0309_02A04,EPI_ISL_1258853,3/6/21,B.1.526.2,PRL,-
NY-PRL-2021_0309_02A10,EPI_ISL_1258854,3/6/21,B.1.526.2,PRL,-
NY-PRL-2021_0309_02G09,EPI_ISL_1258869,3/6/21,B.1.526.2,PRL,-
NY-PRL-2021_0309_02I22,EPI_ISL_1258875,3/6/21,B.1.526,PRL,+
NY-PRL-2021_0309_02I23,EPI_ISL_1258876,3/6/21,B.1.526,PRL,+
NY-PRL-2021_0309_02J14,EPI_ISL_1258877,3/6/21,B.1.526,PRL,+
NY-PRL-2021_0308_00N05,EPI_ISL_1258957,3/6/21,B.1.526,PRL,+
NY-PRL-2021_0311_00A03,EPI_ISL_1307049,3/6/21,B.1.526.2,PRL,-
NY-PRL-2021_0309_02H06,#N/A,3/7/21,B.1.526,PRL,-
NY-PRL-2021_0308_00K24,#N/A,3/7/21,B.1.526,PRL,-
NY-PRL-2021_0308_00H06,EPI_ISL_1258475,3/7/21,B.1.526.2,PRL,-
NY-PRL-2021_0308_00H09,EPI_ISL_1258503,3/7/21,B.1.526.2,PRL,-
NY-PRL-2021_0309_02B19,EPI_ISL_1258530,3/7/21,B.1.526.2,PRL,-
NY-PRL-2021_0308_00I05,EPI_ISL_1258536,3/7/21,B.1.526,PRL,+
NY-PRL-2021_0309_02E06,EPI_ISL_1258537,3/7/21,B.1.526,PRL,+
NY-PRL-2021_0308_00J16,EPI_ISL_1258643,3/7/21,B.1.526,PRL,+
NY-PRL-2021_0309_02H21,EPI_ISL_1258661,3/7/21,B.1.526.2,PRL,-
NY-PRL-2021_0308_00K19,EPI_ISL_1258672,3/7/21,B.1.526,PRL,+
NY-PRL-2021_0308_00G09,EPI_ISL_1258683,3/7/21,B.1.526,PRL,+
NY-PRL-2021_0309_02C04,EPI_ISL_1258685,3/7/21,B.1.526,PRL,+
NY-PRL-2021_0308_00P06,EPI_ISL_1258689,3/7/21,B.1.526,PRL,-
NY-PRL-2021_0310_00K10,EPI_ISL_1258740,3/7/21,B.1.526,PRL,+
NY-PRL-2021_0308_00J13,EPI_ISL_1258743,3/7/21,B.1.526.2,PRL,-
NY-PRL-2021_0308_00B01,EPI_ISL_1258804,3/7/21,B.1.526,PRL,+
NY-PRL-2021_0308_00G07,EPI_ISL_1258812,3/7/21,B.1.526,PRL,+
NY-PRL-2021_0308_00I14,EPI_ISL_1258814,3/7/21,B.1.526,PRL,+
NY-PRL-2021_0309_01P13,EPI_ISL_1258851,3/7/21,B.1.526,PRL,+
NY-PRL-2021_0309_02B06,EPI_ISL_1258855,3/7/21,B.1.526.2,PRL,-
NY-PRL-2021_0309_02B09,EPI_ISL_1258856,3/7/21,B.1.526.2,PRL,-
NY-PRL-2021_0309_02C22,EPI_ISL_1258857,3/7/21,B.1.526.2,PRL,-
NY-PRL-2021_0309_02D04,EPI_ISL_1258858,3/7/21,B.1.526,PRL,+
NY-PRL-2021_0309_02D06,EPI_ISL_1258859,3/7/21,B.1.526.2,PRL,-
NY-PRL-2021_0309_02E04,EPI_ISL_1258860,3/7/21,B.1.526,PRL,+
NY-PRL-2021_0309_02E18,EPI_ISL_1258861,3/7/21,B.1.526,PRL,-
NY-PRL-2021_0309_02E21,EPI_ISL_1258862,3/7/21,B.1.526,PRL,+
NY-PRL-2021_0309_02F05,EPI_ISL_1258863,3/7/21,B.1.526,PRL,-
NY-PRL-2021_0309_02F14,EPI_ISL_1258864,3/7/21,B.1.526,PRL,+
NY-PRL-2021_0309_02F19,EPI_ISL_1258866,3/7/21,B.1.526,PRL,+
NY-PRL-2021_0309_02F21,EPI_ISL_1258867,3/7/21,B.1.526,PRL,+
NY-PRL-2021_0309_02G06,EPI_ISL_1258868,3/7/21,B.1.526,PRL,+
NY-PRL-2021_0309_02G14,EPI_ISL_1258870,3/7/21,B.1.526,PRL,+
NY-PRL-2021_0309_02G19,EPI_ISL_1258871,3/7/21,B.1.526,PRL,+
NY-PRL-2021_0309_02G21,EPI_ISL_1258872,3/7/21,B.1.526,PRL,-
NY-PRL-2021_0309_02H03,EPI_ISL_1258873,3/7/21,B.1.526,PRL,+
NY-PRL-2021_0309_02H10,EPI_ISL_1258874,3/7/21,B.1.526.2,PRL,-
NY-PRL-2021_0309_02M22,EPI_ISL_1258881,3/7/21,B.1.526,PRL,+
NY-PRL-2021_0309_02M23,EPI_ISL_1258882,3/7/21,B.1.526,PRL,+
NY-PRL-2021_0309_02N04,EPI_ISL_1258883,3/7/21,B.1.526.2,PRL,-
NY-NYCPHL-003797,EPI_ISL_1261819,3/7/21,B.1.526.2,PHL,-
NY-PRL-2021_0310_00B11,#N/A,3/8/21,B.1.526,PRL,+
NY-NYCPHL-003761,#N/A,3/8/21,B.1.526,PHL,-
NY-PRL-2021_0310_00K15,EPI_ISL_1258481,3/8/21,B.1.526.2,PRL,-
NY-PRL-2021_0310_00I20,EPI_ISL_1258509,3/8/21,B.1.526,PRL,+
NY-PRL-2021_0309_02K22,EPI_ISL_1258538,3/8/21,B.1.526,PRL,-
NY-PRL-2021_0310_00I10,EPI_ISL_1258734,3/8/21,B.1.526,PRL,-
NY-PRL-2021_0309_02L01,EPI_ISL_1258878,3/8/21,B.1.526,PRL,+
NY-PRL-2021_0309_02L05,EPI_ISL_1258879,3/8/21,B.1.526,PRL,+
NY-PRL-2021_0309_02L21,EPI_ISL_1258880,3/8/21,B.1.526,PRL,+
NY-PRL-2021_0309_02O06,EPI_ISL_1258884,3/8/21,B.1.526,PRL,+
NY-PRL-2021_0309_02O23,EPI_ISL_1258885,3/8/21,B.1.526,PRL,+
NY-PRL-2021_0309_02P18,EPI_ISL_1258886,3/8/21,B.1.526.2,PRL,-
NY-PRL-2021_0310_00A17,EPI_ISL_1258890,3/8/21,B.1.526,PRL,+
NY-PRL-2021_0310_00B04,EPI_ISL_1258891,3/8/21,B.1.526.2,PRL,-
NY-PRL-2021_0310_00B08,EPI_ISL_1258892,3/8/21,B.1.526,PRL,+
NY-PRL-2021_0310_00B13,EPI_ISL_1258893,3/8/21,B.1.526,PRL,+
NY-PRL-2021_0310_00B15,EPI_ISL_1258894,3/8/21,B.1.526,PRL,+
NY-PRL-2021_0310_00C03,EPI_ISL_1258895,3/8/21,B.1.526,PRL,+
NY-PRL-2021_0310_00C09,EPI_ISL_1258896,3/8/21,B.1.526,PRL,+
NY-PRL-2021_0310_00D13,EPI_ISL_1258897,3/8/21,B.1.526,PRL,+
NY-PRL-2021_0310_00D22,EPI_ISL_1258898,3/8/21,B.1.526,PRL,+
NY-PRL-2021_0310_00E14,EPI_ISL_1258899,3/8/21,B.1.526,PRL,+
NY-PRL-2021_0310_00E23,EPI_ISL_1258900,3/8/21,B.1.526,PRL,-
NY-PRL-2021_0310_00F05,EPI_ISL_1258901,3/8/21,B.1.526,PRL,+
NY-PRL-2021_0310_00F19,EPI_ISL_1258902,3/8/21,B.1.526,PRL,+
NY-PRL-2021_0310_00F21,EPI_ISL_1258903,3/8/21,B.1.526,PRL,+
NY-PRL-2021_0310_00F24,EPI_ISL_1258904,3/8/21,B.1.526,PRL,+
NY-PRL-2021_0310_00G03,EPI_ISL_1258905,3/8/21,B.1.526,PRL,+
NY-PRL-2021_0310_00G09,EPI_ISL_1258906,3/8/21,B.1.526,PRL,+
NY-PRL-2021_0310_00H06,EPI_ISL_1258907,3/8/21,B.1.526,PRL,-
NY-PRL-2021_0310_00H07,EPI_ISL_1258908,3/8/21,B.1.526,PRL,+
NY-PRL-2021_0310_00H19,EPI_ISL_1258909,3/8/21,B.1.526,PRL,+
NY-PRL-2021_0310_00I01,EPI_ISL_1258910,3/8/21,B.1.526,PRL,-
NY-PRL-2021_0310_00I24,EPI_ISL_1258911,3/8/21,B.1.526.2,PRL,-
NY-PRL-2021_0310_00J04,EPI_ISL_1258912,3/8/21,B.1.526,PRL,-
NY-PRL-2021_0310_00K03,EPI_ISL_1258913,3/8/21,B.1.526.2,PRL,-
NY-PRL-2021_0310_00K09,EPI_ISL_1258914,3/8/21,B.1.526,PRL,+
NY-PRL-2021_0310_00K24,EPI_ISL_1258915,3/8/21,B.1.526,PRL,+
NY-PRL-2021_0310_00M07,EPI_ISL_1258917,3/8/21,B.1.526.2,PRL,-
NY-PRL-2021_0310_00N18,EPI_ISL_1258923,3/8/21,B.1.526,PRL,+
NY-PRL-2021_0310_00N23,EPI_ISL_1258924,3/8/21,B.1.526,PRL,+
NY-PRL-2021_0310_00P10,EPI_ISL_1258925,3/8/21,B.1.526,PRL,+
NY-PRL-2021_0310_00P13,EPI_ISL_1258926,3/8/21,B.1.526.2,PRL,-
NY-PRL-2021_0310_00P14,EPI_ISL_1258927,3/8/21,B.1.526,PRL,-
NY-NYCPHL-003760,EPI_ISL_1261834,3/8/21,B.1.526,PHL,+
NY-NYCPHL-003766,EPI_ISL_1261835,3/8/21,B.1.526,PHL,-
NY-NYCPHL-003767,EPI_ISL_1261836,3/8/21,B.1.526,PHL,+
NY-NYCPHL-003769,EPI_ISL_1261837,3/8/21,B.1.526,PHL,+
NY-NYCPHL-003773,EPI_ISL_1261839,3/8/21,B.1.526,PHL,+
NY-NYCPHL-003774,EPI_ISL_1261840,3/8/21,B.1.526,PHL,+
NY-NYCPHL-003775,EPI_ISL_1261841,3/8/21,B.1.526,PHL,+
NY-NYCPHL-003776,EPI_ISL_1261842,3/8/21,B.1.526,PHL,+
NY-NYCPHL-003777,EPI_ISL_1261843,3/8/21,B.1.526,PHL,+
NY-PRL-2021_0311_00A20,EPI_ISL_1307064,3/8/21,B.1.526,PRL,+
NY-PRL-2021_0311_00C01,EPI_ISL_1307085,3/8/21,B.1.526,PRL,+
NY-PRL-2021_0311_00C02,EPI_ISL_1307086,3/8/21,B.1.526,PRL,+
NY-PRL-2021_0311_00E15,EPI_ISL_1307127,3/8/21,B.1.526,PRL,+
NY-PRL-2021_0311_00G07,EPI_ISL_1307157,3/8/21,B.1.526,PRL,-
NY-PRL-2021_0311_00G08,EPI_ISL_1307158,3/8/21,B.1.526,PRL,-
NY-PRL-2021_0311_00G18,EPI_ISL_1307162,3/8/21,B.1.526,PRL,+
NY-NYCPHL-003757,EPI_ISL_1337464,3/8/21,B.1.526,PHL,+
NY-NYCPHL-003861,EPI_ISL_1337472,3/8/21,B.1.526,PHL,+
NY-NYCPHL-003771,EPI_ISL_1337523,3/8/21,B.1.526,PHL,+
NY-PRL-2021_0311_00P08,#N/A,3/9/21,B.1.526,PRL,+
NY-PRL-2021_0311_00C03,#N/A,3/9/21,B.1.526,PRL,-
NY-PRL-2021_0311_00E22,#N/A,3/9/21,B.1.526,PRL,-
NY-PRL-2021_0310_00P24,#N/A,3/9/21,B.1.526.2,PRL,-
NY-PRL-2021_0311_00D20,#N/A,3/9/21,B.1.526,PRL,-
NY-PRL-2021_0310_00L14,EPI_ISL_1258505,3/9/21,B.1.526,PRL,+
NY-PRL-2021_0310_00O23,EPI_ISL_1258667,3/9/21,B.1.526,PRL,-
NY-PRL-2021_0310_00L24,EPI_ISL_1258916,3/9/21,B.1.526,PRL,+
NY-PRL-2021_0310_00N03,EPI_ISL_1258920,3/9/21,B.1.526,PRL,+
NY-PRL-2021_0310_00N05,EPI_ISL_1258921,3/9/21,B.1.526,PRL,-
NY-PRL-2021_0310_00N06,EPI_ISL_1258922,3/9/21,B.1.526,PRL,+
NY-NYCPHL-003778,EPI_ISL_1261817,3/9/21,B.1.526.2,PHL,-
NY-NYCPHL-003791,EPI_ISL_1261818,3/9/21,B.1.526.2,PHL,-
NY-NYCPHL-003780,EPI_ISL_1261831,3/9/21,B.1.526,PHL,+
NY-NYCPHL-003783,EPI_ISL_1261832,3/9/21,B.1.526,PHL,+
NY-NYCPHL-003784,EPI_ISL_1261833,3/9/21,B.1.526,PHL,+
NY-PRL-2021_0311_00A10,EPI_ISL_1307054,3/9/21,B.1.526,PRL,+
NY-PRL-2021_0311_00A11,EPI_ISL_1307055,3/9/21,B.1.526.2,PRL,-
NY-PRL-2021_0311_00A15,EPI_ISL_1307059,3/9/21,B.1.526,PRL,-
NY-PRL-2021_0311_00A16,EPI_ISL_1307060,3/9/21,B.1.526,PRL,+
NY-PRL-2021_0311_00A17,EPI_ISL_1307061,3/9/21,B.1.526,PRL,+
NY-PRL-2021_0311_00A18,EPI_ISL_1307062,3/9/21,B.1.526,PRL,+
NY-PRL-2021_0311_00A19,EPI_ISL_1307063,3/9/21,B.1.526,PRL,+
NY-PRL-2021_0311_00A22,EPI_ISL_1307066,3/9/21,B.1.526.2,PRL,-
NY-PRL-2021_0311_00B07,EPI_ISL_1307074,3/9/21,B.1.526.2,PRL,-
NY-PRL-2021_0311_00B09,EPI_ISL_1307076,3/9/21,B.1.526.2,PRL,-
NY-PRL-2021_0311_00B15,EPI_ISL_1307080,3/9/21,B.1.526,PRL,+
NY-PRL-2021_0311_00B19,EPI_ISL_1307082,3/9/21,B.1.526,PRL,+
NY-PRL-2021_0311_00C16,EPI_ISL_1307094,3/9/21,B.1.526,PRL,-
NY-PRL-2021_0311_00C17,EPI_ISL_1307095,3/9/21,B.1.526,PRL,-
NY-PRL-2021_0311_00C18,EPI_ISL_1307096,3/9/21,B.1.526.2,PRL,-
NY-PRL-2021_0311_00C22,EPI_ISL_1307098,3/9/21,B.1.526,PRL,+
NY-PRL-2021_0311_00D03,EPI_ISL_1307103,3/9/21,B.1.526.2,PRL,-
NY-PRL-2021_0311_00D04,EPI_ISL_1307104,3/9/21,B.1.526.2,PRL,-
NY-PRL-2021_0311_00D13,EPI_ISL_1307109,3/9/21,B.1.526,PRL,+
NY-PRL-2021_0311_00D16,EPI_ISL_1307110,3/9/21,B.1.526,PRL,+
NY-PRL-2021_0311_00D17,EPI_ISL_1307111,3/9/21,B.1.526,PRL,+
NY-PRL-2021_0311_00D19,EPI_ISL_1307113,3/9/21,B.1.526,PRL,-
NY-PRL-2021_0311_00E01,EPI_ISL_1307116,3/9/21,B.1.526,PRL,-
NY-PRL-2021_0311_00E12,EPI_ISL_1307125,3/9/21,B.1.526.2,PRL,-
NY-PRL-2021_0311_00E14,EPI_ISL_1307126,3/9/21,B.1.526,PRL,+
NY-PRL-2021_0311_00E16,EPI_ISL_1307128,3/9/21,B.1.526,PRL,+
NY-PRL-2021_0311_00E17,EPI_ISL_1307129,3/9/21,B.1.526,PRL,+
NY-PRL-2021_0311_00E19,EPI_ISL_1307131,3/9/21,B.1.526,PRL,-
NY-PRL-2021_0311_00E20,EPI_ISL_1307132,3/9/21,B.1.526,PRL,-
NY-PRL-2021_0311_00E23,EPI_ISL_1307134,3/9/21,B.1.526,PRL,-
NY-PRL-2021_0311_00E24,EPI_ISL_1307135,3/9/21,B.1.526,PRL,-
NY-PRL-2021_0311_00F02,EPI_ISL_1307137,3/9/21,B.1.526,PRL,+
NY-PRL-2021_0311_00F04,EPI_ISL_1307139,3/9/21,B.1.526,PRL,-
NY-PRL-2021_0311_00F06,EPI_ISL_1307141,3/9/21,B.1.526,PRL,-
NY-PRL-2021_0311_00F16,EPI_ISL_1307146,3/9/21,B.1.526,PRL,+
NY-PRL-2021_0311_00F17,EPI_ISL_1307147,3/9/21,B.1.526,PRL,-
NY-PRL-2021_0311_00F18,EPI_ISL_1307148,3/9/21,B.1.526,PRL,+
NY-PRL-2021_0311_00F21,EPI_ISL_1307150,3/9/21,B.1.526,PRL,-
NY-PRL-2021_0311_00F24,EPI_ISL_1307152,3/9/21,B.1.526,PRL,-
NY-PRL-2021_0311_00G13,EPI_ISL_1307160,3/9/21,B.1.526,PRL,+
NY-PRL-2021_0311_00G24,EPI_ISL_1307164,3/9/21,B.1.526,PRL,-
NY-PRL-2021_0311_00H07,EPI_ISL_1307171,3/9/21,B.1.526,PRL,-
NY-PRL-2021_0311_00H08,EPI_ISL_1307172,3/9/21,B.1.526,PRL,+
NY-PRL-2021_0311_00H14,EPI_ISL_1307174,3/9/21,B.1.526,PRL,+
NY-PRL-2021_0311_00H15,EPI_ISL_1307175,3/9/21,B.1.526,PRL,+
NY-PRL-2021_0311_00H16,EPI_ISL_1307176,3/9/21,B.1.526,PRL,+
NY-PRL-2021_0311_00I06,EPI_ISL_1307185,3/9/21,B.1.526.2,PRL,-
NY-PRL-2021_0311_00I07,EPI_ISL_1307186,3/9/21,B.1.526.2,PRL,-
NY-PRL-2021_0311_00I16,EPI_ISL_1307190,3/9/21,B.1.526,PRL,-
NY-PRL-2021_0311_00J01,EPI_ISL_1307197,3/9/21,B.1.526,PRL,-
NY-PRL-2021_0311_00J09,EPI_ISL_1307205,3/9/21,B.1.526.2,PRL,-
NY-PRL-2021_0311_00J10,EPI_ISL_1307206,3/9/21,B.1.526,PRL,-
NY-PRL-2021_0311_00J14,EPI_ISL_1307207,3/9/21,B.1.526.2,PRL,-
NY-PRL-2021_0311_00J19,EPI_ISL_1307210,3/9/21,B.1.526.2,PRL,-
NY-PRL-2021_0311_00K09,EPI_ISL_1307220,3/9/21,B.1.526,PRL,-
NY-PRL-2021_0311_00K17,EPI_ISL_1307223,3/9/21,B.1.526,PRL,+
NY-PRL-2021_0311_00K18,EPI_ISL_1307224,3/9/21,B.1.526,PRL,-
NY-PRL-2021_0311_00L02,EPI_ISL_1307231,3/9/21,B.1.526,PRL,-
NY-PRL-2021_0311_00L06,EPI_ISL_1307234,3/9/21,B.1.526.2,PRL,-
NY-PRL-2021_0311_00L10,EPI_ISL_1307237,3/9/21,B.1.526.2,PRL,-
NY-PRL-2021_0311_00O18,EPI_ISL_1307284,3/9/21,B.1.526,PRL,+
NY-PRL-2021_0311_00P19,EPI_ISL_1307291,3/9/21,B.1.526,PRL,+
NY-PRL-2021_0312_00A10,EPI_ISL_1307302,3/9/21,B.1.526.2,PRL,-
NY-PRL-2021_0312_00A11,EPI_ISL_1307303,3/9/21,B.1.526.2,PRL,-
NY-PRL-2021_0312_00B04,EPI_ISL_1307315,3/9/21,B.1.526,PRL,+
NY-PRL-2021_0312_00B17,EPI_ISL_1307326,3/9/21,B.1.526.2,PRL,-
NY-PRL-2021_0312_00C04,EPI_ISL_1307335,3/9/21,B.1.526,PRL,+
NY-PRL-2021_0312_00C05,EPI_ISL_1307336,3/9/21,B.1.526,PRL,-
NY-PRL-2021_0312_00C07,EPI_ISL_1307338,3/9/21,B.1.526,PRL,-
NY-PRL-2021_0312_00C08,EPI_ISL_1307339,3/9/21,B.1.526,PRL,-
NY-PRL-2021_0312_00C10,EPI_ISL_1307341,3/9/21,B.1.526.2,PRL,-
NY-PRL-2021_0312_00C11,EPI_ISL_1307342,3/9/21,B.1.526.2,PRL,-
NY-PRL-2021_0312_00C14,EPI_ISL_1307345,3/9/21,B.1.526.2,PRL,-
NY-PRL-2021_0312_00C16,EPI_ISL_1307346,3/9/21,B.1.526,PRL,+
NY-PRL-2021_0312_00C20,EPI_ISL_1307350,3/9/21,B.1.526,PRL,+
NY-PRL-2021_0312_00D05,EPI_ISL_1307357,3/9/21,B.1.526,PRL,+
NY-PRL-2021_0312_00I05,EPI_ISL_1307464,3/9/21,B.1.526,PRL,+
NY-PRL-2021_0312_00J11,EPI_ISL_1307493,3/9/21,B.1.526.2,PRL,-
NY-PRL-2021_0312_00J12,EPI_ISL_1307494,3/9/21,B.1.526.2,PRL,-
NY-PRL-2021_0312_00P24,EPI_ISL_1307635,3/9/21,B.1.526,PRL,+
NY-NYCPHL-003866,EPI_ISL_1337524,3/9/21,B.1.526,PHL,-
NY-PRL-2021_0312_00P18,#N/A,3/10/21,B.1.526,PRL,+
NY-PRL-2021_0312_00M01,#N/A,3/10/21,B.1.526,PRL,+
NY-PRL-2021_0311_00O08,#N/A,3/10/21,B.1.526,PRL,+
NY-PRL-2021_0312_00E13,#N/A,3/10/21,B.1.526,PRL,+
NY-PRL-2021_0311_00O19,#N/A,3/10/21,B.1.526,PRL,+
NY-PRL-2021_0311_00M08,EPI_ISL_1307252,3/10/21,B.1.526,PRL,-
NY-PRL-2021_0311_00M17,EPI_ISL_1307256,3/10/21,B.1.526,PRL,+
NY-PRL-2021_0311_00N15,EPI_ISL_1307270,3/10/21,B.1.526,PRL,+
NY-PRL-2021_0311_00N16,EPI_ISL_1307271,3/10/21,B.1.526,PRL,+
NY-PRL-2021_0311_00N20,EPI_ISL_1307274,3/10/21,B.1.526,PRL,+
NY-PRL-2021_0311_00O15,EPI_ISL_1307281,3/10/21,B.1.526,PRL,+
NY-PRL-2021_0311_00O24,EPI_ISL_1307289,3/10/21,B.1.526,PRL,+
NY-PRL-2021_0312_00A04,EPI_ISL_1307296,3/10/21,B.1.526,PRL,-
NY-PRL-2021_0312_00A05,EPI_ISL_1307297,3/10/21,B.1.526,PRL,+
NY-PRL-2021_0312_00A06,EPI_ISL_1307298,3/10/21,B.1.526,PRL,+
NY-PRL-2021_0312_00A09,EPI_ISL_1307301,3/10/21,B.1.526,PRL,-
NY-PRL-2021_0312_00A12,EPI_ISL_1307304,3/10/21,B.1.526,PRL,-
NY-PRL-2021_0312_00B03,EPI_ISL_1307314,3/10/21,B.1.526.2,PRL,-
NY-PRL-2021_0312_00B05,EPI_ISL_1307316,3/10/21,B.1.526,PRL,-
NY-PRL-2021_0312_00C19,EPI_ISL_1307349,3/10/21,B.1.526,PRL,-
NY-PRL-2021_0312_00D07,EPI_ISL_1307359,3/10/21,B.1.526,PRL,-
NY-PRL-2021_0312_00D13,EPI_ISL_1307365,3/10/21,B.1.526,PRL,+
NY-PRL-2021_0312_00D20,EPI_ISL_1307372,3/10/21,B.1.526,PRL,+
NY-PRL-2021_0312_00D21,EPI_ISL_1307373,3/10/21,B.1.526,PRL,+
NY-PRL-2021_0312_00D22,EPI_ISL_1307374,3/10/21,B.1.526,PRL,+
NY-PRL-2021_0312_00E07,EPI_ISL_1307381,3/10/21,B.1.526,PRL,+
NY-PRL-2021_0312_00E08,EPI_ISL_1307382,3/10/21,B.1.526,PRL,-
NY-PRL-2021_0312_00F02,EPI_ISL_1307399,3/10/21,B.1.526.2,PRL,-
NY-PRL-2021_0312_00F09,EPI_ISL_1307405,3/10/21,B.1.526,PRL,+
NY-PRL-2021_0312_00F12,EPI_ISL_1307407,3/10/21,B.1.526,PRL,+
NY-PRL-2021_0312_00G10,EPI_ISL_1307427,3/10/21,B.1.526,PRL,+
NY-PRL-2021_0312_00H02,EPI_ISL_1307440,3/10/21,B.1.526.2,PRL,-
NY-PRL-2021_0312_00I14,EPI_ISL_1307473,3/10/21,B.1.526,PRL,+
NY-PRL-2021_0312_00I16,EPI_ISL_1307475,3/10/21,B.1.526.2,PRL,-
NY-PRL-2021_0312_00I21,EPI_ISL_1307479,3/10/21,B.1.526,PRL,+
NY-PRL-2021_0312_00I22,EPI_ISL_1307480,3/10/21,B.1.526,PRL,+
NY-PRL-2021_0312_00J14,EPI_ISL_1307496,3/10/21,B.1.526,PRL,+
NY-PRL-2021_0312_00J15,EPI_ISL_1307497,3/10/21,B.1.526,PRL,+
NY-PRL-2021_0312_00K05,EPI_ISL_1307510,3/10/21,B.1.526.2,PRL,-
NY-PRL-2021_0312_00K09,EPI_ISL_1307514,3/10/21,B.1.526.2,PRL,-
NY-PRL-2021_0312_00L23,EPI_ISL_1307546,3/10/21,B.1.526.2,PRL,-
NY-PRL-2021_0312_00M08,EPI_ISL_1307554,3/10/21,B.1.526,PRL,-
NY-PRL-2021_0312_00M12,EPI_ISL_1307558,3/10/21,B.1.526,PRL,-
NY-PRL-2021_0312_00M13,EPI_ISL_1307559,3/10/21,B.1.526,PRL,+
NY-PRL-2021_0312_00M14,EPI_ISL_1307560,3/10/21,B.1.526,PRL,-
NY-PRL-2021_0312_00M16,EPI_ISL_1307562,3/10/21,B.1.526,PRL,+
NY-PRL-2021_0312_00M23,EPI_ISL_1307568,3/10/21,B.1.526,PRL,+
NY-PRL-2021_0312_00N07,EPI_ISL_1307576,3/10/21,B.1.526,PRL,-
NY-PRL-2021_0312_00N08,EPI_ISL_1307577,3/10/21,B.1.526,PRL,+
NY-PRL-2021_0312_00N09,EPI_ISL_1307578,3/10/21,B.1.526,PRL,+
NY-PRL-2021_0312_00P17,EPI_ISL_1307630,3/10/21,B.1.526,PRL,+
NY-NYCPHL-003816,EPI_ISL_1337465,3/10/21,B.1.526,PHL,+
NY-NYCPHL-003805,EPI_ISL_1337468,3/10/21,B.1.526,PHL,+
NY-NYCPHL-003810,EPI_ISL_1337485,3/10/21,B.1.526.2,PHL,-
NY-NYCPHL-003802,EPI_ISL_1337509,3/10/21,B.1.526.2,PHL,-
NY-NYCPHL-003803,EPI_ISL_1337510,3/10/21,B.1.526.2,PHL,-
NY-NYCPHL-003807,EPI_ISL_1337525,3/10/21,B.1.526,PHL,-
NY-NYCPHL-003815,EPI_ISL_1337526,3/10/21,B.1.526,PHL,+
NY-NYCPHL-003869,EPI_ISL_1337527,3/10/21,B.1.526,PHL,-
NY-PRL-2021_0312_00O16,#N/A,3/11/21,B.1.526,PRL,-
NY-PRL-2021_0315_00A06,EPI_ISL_1306454,3/11/21,B.1.526.2,PRL,-
NY-PRL-2021_0315_00A07,EPI_ISL_1306455,3/11/21,B.1.526.2,PRL,-
NY-PRL-2021_0315_00A18,EPI_ISL_1306465,3/11/21,B.1.526,PRL,+
NY-PRL-2021_0315_00A19,EPI_ISL_1306466,3/11/21,B.1.526,PRL,+
NY-PRL-2021_0315_00C10,EPI_ISL_1306496,3/11/21,B.1.526.2,PRL,-
NY-PRL-2021_0315_00D03,EPI_ISL_1306507,3/11/21,B.1.526,PRL,+
NY-PRL-2021_0315_00D04,EPI_ISL_1306508,3/11/21,B.1.526,PRL,+
NY-PRL-2021_0315_00D06,EPI_ISL_1306510,3/11/21,B.1.526.2,PRL,-
NY-PRL-2021_0312_00K21,EPI_ISL_1307524,3/11/21,B.1.526,PRL,+
NY-PRL-2021_0312_00L18,EPI_ISL_1307542,3/11/21,B.1.526,PRL,-
NY-PRL-2021_0312_00N18,EPI_ISL_1307587,3/11/21,B.1.526,PRL,+
NY-PRL-2021_0312_00N21,EPI_ISL_1307590,3/11/21,B.1.526.2,PRL,-
NY-PRL-2021_0312_00N22,EPI_ISL_1307591,3/11/21,B.1.526,PRL,-
NY-PRL-2021_0312_00N23,EPI_ISL_1307592,3/11/21,B.1.526,PRL,-
NY-PRL-2021_0312_00O06,EPI_ISL_1307598,3/11/21,B.1.526,PRL,+
NY-PRL-2021_0312_00O17,EPI_ISL_1307608,3/11/21,B.1.526.2,PRL,-
NY-PRL-2021_0312_00O18,EPI_ISL_1307609,3/11/21,B.1.526.2,PRL,-
NY-PRL-2021_0312_00O23,EPI_ISL_1307614,3/11/21,B.1.526,PRL,+
NY-PRL-2021_0312_00O24,EPI_ISL_1307615,3/11/21,B.1.526,PRL,+
NY-PRL-2021_0312_00P01,EPI_ISL_1307616,3/11/21,B.1.526,PRL,+
NY-PRL-2021_0312_00P11,EPI_ISL_1307625,3/11/21,B.1.526,PRL,+
NY-PRL-2021_0312_00P19,EPI_ISL_1307631,3/11/21,B.1.526,PRL,-
NY-PRL-2021_0312_00P22,EPI_ISL_1307634,3/11/21,B.1.526,PRL,-
NY-NYCPHL-003897,EPI_ISL_1337482,3/11/21,B.1.526,PHL,+
NY-NYCPHL-003833,EPI_ISL_1337508,3/11/21,B.1.526.2,PHL,-
NY-NYCPHL-003819,EPI_ISL_1337528,3/11/21,B.1.526,PHL,+
NY-PRL-2021_0315_00E01,#N/A,3/12/21,B.1.526,PRL,+
NY-PRL-2021_0315_00P15,#N/A,3/12/21,B.1.526,PRL,+
NY-PRL-2021_0315_01A03,#N/A,3/12/21,B.1.526,PRL,+
NY-PRL-2021_0315_00A02,EPI_ISL_1306451,3/12/21,B.1.526,PRL,+
NY-PRL-2021_0315_00A10,EPI_ISL_1306457,3/12/21,B.1.526.2,PRL,-
NY-PRL-2021_0315_00A11,EPI_ISL_1306458,3/12/21,B.1.526,PRL,+
NY-PRL-2021_0315_00A12,EPI_ISL_1306459,3/12/21,B.1.526,PRL,-
NY-PRL-2021_0315_00A13,EPI_ISL_1306460,3/12/21,B.1.526,PRL,+
NY-PRL-2021_0315_00A14,EPI_ISL_1306461,3/12/21,B.1.526,PRL,+
NY-PRL-2021_0315_00B01,EPI_ISL_1306469,3/12/21,B.1.526,PRL,+
NY-PRL-2021_0315_00B06,EPI_ISL_1306474,3/12/21,B.1.526.2,PRL,-
NY-PRL-2021_0315_00B07,EPI_ISL_1306475,3/12/21,B.1.526.2,PRL,-
NY-PRL-2021_0315_00B08,EPI_ISL_1306476,3/12/21,B.1.526.2,PRL,-
NY-PRL-2021_0315_00B13,EPI_ISL_1306480,3/12/21,B.1.526,PRL,+
NY-PRL-2021_0315_00B15,EPI_ISL_1306481,3/12/21,B.1.526.2,PRL,-
NY-PRL-2021_0315_00B18,EPI_ISL_1306484,3/12/21,B.1.526.2,PRL,-
NY-PRL-2021_0315_00B19,EPI_ISL_1306485,3/12/21,B.1.526,PRL,+
NY-PRL-2021_0315_00C01,EPI_ISL_1306488,3/12/21,B.1.526,PRL,+
NY-PRL-2021_0315_00C02,EPI_ISL_1306489,3/12/21,B.1.526,PRL,+
NY-PRL-2021_0315_00C03,EPI_ISL_1306490,3/12/21,B.1.526,PRL,+
NY-PRL-2021_0315_00C05,EPI_ISL_1306492,3/12/21,B.1.526,PRL,+
NY-PRL-2021_0315_00C07,EPI_ISL_1306494,3/12/21,B.1.526.2,PRL,-
NY-PRL-2021_0315_00C18,EPI_ISL_1306501,3/12/21,B.1.526,PRL,+
NY-PRL-2021_0315_00D01,EPI_ISL_1306505,3/12/21,B.1.526,PRL,+
NY-PRL-2021_0315_00D13,EPI_ISL_1306516,3/12/21,B.1.526,PRL,+
NY-PRL-2021_0315_00E02,EPI_ISL_1306525,3/12/21,B.1.526,PRL,+
NY-PRL-2021_0315_00E03,EPI_ISL_1306526,3/12/21,B.1.526,PRL,-
NY-PRL-2021_0315_00E07,EPI_ISL_1306529,3/12/21,B.1.526,PRL,+
NY-PRL-2021_0315_00E08,EPI_ISL_1306530,3/12/21,B.1.526.2,PRL,-
NY-PRL-2021_0315_00E09,EPI_ISL_1306531,3/12/21,B.1.526,PRL,+
NY-PRL-2021_0315_00E11,EPI_ISL_1306533,3/12/21,B.1.526.2,PRL,-
NY-PRL-2021_0315_00F01,EPI_ISL_1306546,3/12/21,B.1.526,PRL,+
NY-PRL-2021_0315_00F02,EPI_ISL_1306547,3/12/21,B.1.526,PRL,+
NY-PRL-2021_0315_00F03,EPI_ISL_1306548,3/12/21,B.1.526,PRL,-
NY-PRL-2021_0315_00F06,EPI_ISL_1306551,3/12/21,B.1.526.2,PRL,-
NY-PRL-2021_0315_00G01,EPI_ISL_1306566,3/12/21,B.1.526,PRL,+
NY-PRL-2021_0315_00G02,EPI_ISL_1306567,3/12/21,B.1.526.2,PRL,-
NY-PRL-2021_0315_00G03,EPI_ISL_1306568,3/12/21,B.1.526,PRL,+
NY-PRL-2021_0315_00G08,EPI_ISL_1306570,3/12/21,B.1.526,PRL,+
NY-PRL-2021_0315_00G15,EPI_ISL_1306575,3/12/21,B.1.526,PRL,+
NY-PRL-2021_0315_00G16,EPI_ISL_1306576,3/12/21,B.1.526,PRL,+
NY-PRL-2021_0315_00I24,EPI_ISL_1306617,3/12/21,B.1.526,PRL,+
NY-PRL-2021_0315_00J20,EPI_ISL_1306633,3/12/21,B.1.526,PRL,+
NY-PRL-2021_0315_00L13,EPI_ISL_1306661,3/12/21,B.1.526.2,PRL,-
NY-PRL-2021_0315_00M12,EPI_ISL_1306679,3/12/21,B.1.526.2,PRL,-
NY-PRL-2021_0315_00N02,EPI_ISL_1306692,3/12/21,B.1.526.2,PRL,-
NY-PRL-2021_0315_00N22,EPI_ISL_1306708,3/12/21,B.1.526,PRL,+
NY-PRL-2021_0315_00N23,EPI_ISL_1306709,3/12/21,B.1.526,PRL,+
NY-PRL-2021_0315_00O01,EPI_ISL_1306711,3/12/21,B.1.526.2,PRL,-
NY-PRL-2021_0315_00O02,EPI_ISL_1306712,3/12/21,B.1.526.2,PRL,-
NY-PRL-2021_0315_00O11,EPI_ISL_1306720,3/12/21,B.1.526,PRL,+
NY-PRL-2021_0315_00P04,EPI_ISL_1306736,3/12/21,B.1.526,PRL,+
NY-PRL-2021_0315_00P22,EPI_ISL_1306748,3/12/21,B.1.526,PRL,-
NY-PRL-2021_0315_01F15,EPI_ISL_1306858,3/12/21,B.1.526,PRL,-
NY-PRL-2021_0315_01H08,EPI_ISL_1306896,3/12/21,B.1.526.2,PRL,-
NY-PRL-2021_0315_01P20,EPI_ISL_1307046,3/12/21,B.1.526,PRL,-
NY-NYCPHL-003839,EPI_ISL_1337511,3/12/21,B.1.526.2,PHL,-
NY-NYCPHL-003841,EPI_ISL_1337512,3/12/21,B.1.526.2,PHL,-
NY-NYCPHL-003837,EPI_ISL_1337530,3/12/21,B.1.526,PHL,+
NY-NYCPHL-003840,EPI_ISL_1337531,3/12/21,B.1.526,PHL,+
NY-NYCPHL-003842,EPI_ISL_1337532,3/12/21,B.1.526,PHL,+
NY-NYCPHL-003843,EPI_ISL_1337533,3/12/21,B.1.526,PHL,+
NY-NYCPHL-003845,EPI_ISL_1337534,3/12/21,B.1.526,PHL,+
NY-NYCPHL-003849,EPI_ISL_1337535,3/12/21,B.1.526,PHL,+
NY-NYCPHL-003854,EPI_ISL_1337536,3/12/21,B.1.526,PHL,+
NY-NYCPHL-003858,EPI_ISL_1337537,3/12/21,B.1.526,PHL,+
NY-NYCPHL-003859,EPI_ISL_1337538,3/12/21,B.1.526,PHL,+
NY-PRL-2021_0315_00P06,#N/A,3/13/21,B.1.526.2,PRL,-
NY-PRL-2021_0315_01G13,#N/A,3/13/21,B.1.526,PRL,-
NY-PRL-2021_0315_01O15,#N/A,3/13/21,B.1.526,PRL,+
NY-PRL-2021_0316_00A02,EPI_ISL_1306345,3/13/21,B.1.526.2,PRL,-
NY-PRL-2021_0316_00A06,EPI_ISL_1306347,3/13/21,B.1.526.2,PRL,-
NY-PRL-2021_0316_00D02,EPI_ISL_1306364,3/13/21,B.1.526,PRL,+
NY-PRL-2021_0316_00E24,EPI_ISL_1306377,3/13/21,B.1.526.2,PRL,-
NY-PRL-2021_0316_00F10,EPI_ISL_1306382,3/13/21,B.1.526,PRL,+
NY-PRL-2021_0316_00G04,EPI_ISL_1306385,3/13/21,B.1.526,PRL,+
NY-PRL-2021_0316_00G06,EPI_ISL_1306386,3/13/21,B.1.526,PRL,+
NY-PRL-2021_0315_00A01,EPI_ISL_1306450,3/13/21,B.1.526,PRL,+
NY-PRL-2021_0315_00A03,EPI_ISL_1306452,3/13/21,B.1.526,PRL,+
NY-PRL-2021_0315_00A04,EPI_ISL_1306453,3/13/21,B.1.526,PRL,+
NY-PRL-2021_0315_00B02,EPI_ISL_1306470,3/13/21,B.1.526,PRL,+
NY-PRL-2021_0315_00B03,EPI_ISL_1306471,3/13/21,B.1.526,PRL,+
NY-PRL-2021_0315_00B04,EPI_ISL_1306472,3/13/21,B.1.526,PRL,+
NY-PRL-2021_0315_00B05,EPI_ISL_1306473,3/13/21,B.1.526,PRL,+
NY-PRL-2021_0315_00M19,EPI_ISL_1306685,3/13/21,B.1.526.2,PRL,-
NY-PRL-2021_0315_00N06,EPI_ISL_1306695,3/13/21,B.1.526,PRL,+
NY-PRL-2021_0315_00P07,EPI_ISL_1306738,3/13/21,B.1.526,PRL,-
NY-PRL-2021_0315_00P14,EPI_ISL_1306741,3/13/21,B.1.526.2,PRL,-
NY-PRL-2021_0315_01B03,EPI_ISL_1306769,3/13/21,B.1.526,PRL,+
NY-PRL-2021_0315_01B21,EPI_ISL_1306782,3/13/21,B.1.526.2,PRL,-
NY-PRL-2021_0315_01C11,EPI_ISL_1306792,3/13/21,B.1.526,PRL,+
NY-PRL-2021_0315_01C16,EPI_ISL_1306794,3/13/21,B.1.526,PRL,+
NY-PRL-2021_0315_01C19,EPI_ISL_1306797,3/13/21,B.1.526,PRL,+
NY-PRL-2021_0315_01C20,EPI_ISL_1306798,3/13/21,B.1.526.2,PRL,-
NY-PRL-2021_0315_01C24,EPI_ISL_1306802,3/13/21,B.1.526.2,PRL,-
NY-PRL-2021_0315_01D16,EPI_ISL_1306818,3/13/21,B.1.526,PRL,+
NY-PRL-2021_0315_01D18,EPI_ISL_1306820,3/13/21,B.1.526,PRL,+
NY-PRL-2021_0315_01D24,EPI_ISL_1306825,3/13/21,B.1.526.2,PRL,-
NY-PRL-2021_0315_01E15,EPI_ISL_1306836,3/13/21,B.1.526,PRL,+
NY-PRL-2021_0315_01E20,EPI_ISL_1306841,3/13/21,B.1.526.2,PRL,-
NY-PRL-2021_0315_01E24,EPI_ISL_1306845,3/13/21,B.1.526.2,PRL,-
NY-PRL-2021_0315_01F20,EPI_ISL_1306863,3/13/21,B.1.526,PRL,+
NY-PRL-2021_0315_01F22,EPI_ISL_1306865,3/13/21,B.1.526,PRL,+
NY-PRL-2021_0315_01G15,EPI_ISL_1306879,3/13/21,B.1.526,PRL,+
NY-PRL-2021_0315_01G16,EPI_ISL_1306880,3/13/21,B.1.526,PRL,-
NY-PRL-2021_0315_01H04,EPI_ISL_1306892,3/13/21,B.1.526.2,PRL,-
NY-PRL-2021_0315_01H10,EPI_ISL_1306898,3/13/21,B.1.526,PRL,+
NY-PRL-2021_0315_01H11,EPI_ISL_1306899,3/13/21,B.1.526,PRL,+
NY-PRL-2021_0315_01I04,EPI_ISL_1306910,3/13/21,B.1.526,PRL,+
NY-PRL-2021_0315_01I07,EPI_ISL_1306913,3/13/21,B.1.526,PRL,-
NY-PRL-2021_0315_01I08,EPI_ISL_1306914,3/13/21,B.1.526,PRL,+
NY-PRL-2021_0315_01I09,EPI_ISL_1306915,3/13/21,B.1.526,PRL,-
NY-PRL-2021_0315_01J09,EPI_ISL_1306933,3/13/21,B.1.526,PRL,-
NY-PRL-2021_0315_01J10,EPI_ISL_1306934,3/13/21,B.1.526,PRL,-
NY-PRL-2021_0315_01J11,EPI_ISL_1306935,3/13/21,B.1.526,PRL,-
NY-PRL-2021_0315_01J12,EPI_ISL_1306936,3/13/21,B.1.526,PRL,-
NY-PRL-2021_0315_01J14,EPI_ISL_1306938,3/13/21,B.1.526,PRL,+
NY-PRL-2021_0315_01J20,EPI_ISL_1306944,3/13/21,B.1.526,PRL,-
NY-PRL-2021_0315_01J24,EPI_ISL_1306948,3/13/21,B.1.526,PRL,-
NY-PRL-2021_0315_01K12,EPI_ISL_1306956,3/13/21,B.1.526,PRL,+
NY-PRL-2021_0315_01K19,EPI_ISL_1306962,3/13/21,B.1.526,PRL,-
NY-PRL-2021_0315_01K22,EPI_ISL_1306965,3/13/21,B.1.526,PRL,+
NY-PRL-2021_0315_01K23,EPI_ISL_1306966,3/13/21,B.1.526,PRL,-
NY-PRL-2021_0315_01K24,EPI_ISL_1306967,3/13/21,B.1.526,PRL,-
NY-PRL-2021_0315_01L01,EPI_ISL_1306968,3/13/21,B.1.526,PRL,+
NY-PRL-2021_0315_01L02,EPI_ISL_1306969,3/13/21,B.1.526.2,PRL,-
NY-PRL-2021_0315_01L03,EPI_ISL_1306970,3/13/21,B.1.526.2,PRL,-
NY-PRL-2021_0315_01L05,EPI_ISL_1306971,3/13/21,B.1.526,PRL,-
NY-PRL-2021_0315_01L16,EPI_ISL_1306978,3/13/21,B.1.526,PRL,+
NY-PRL-2021_0315_01L18,EPI_ISL_1306979,3/13/21,B.1.526,PRL,+
NY-PRL-2021_0315_01M08,EPI_ISL_1306986,3/13/21,B.1.526,PRL,-
NY-PRL-2021_0315_01M10,EPI_ISL_1306988,3/13/21,B.1.526.2,PRL,-
NY-PRL-2021_0315_01M12,EPI_ISL_1306990,3/13/21,B.1.526,PRL,-
NY-PRL-2021_0315_01M16,EPI_ISL_1306994,3/13/21,B.1.526,PRL,+
NY-PRL-2021_0315_01M18,EPI_ISL_1306996,3/13/21,B.1.526,PRL,-
NY-PRL-2021_0315_01N09,EPI_ISL_1307007,3/13/21,B.1.526,PRL,-
NY-PRL-2021_0315_01N10,EPI_ISL_1307008,3/13/21,B.1.526,PRL,+
NY-PRL-2021_0315_01N11,EPI_ISL_1307009,3/13/21,B.1.526,PRL,+
NY-PRL-2021_0315_01N14,EPI_ISL_1307012,3/13/21,B.1.526,PRL,+
NY-PRL-2021_0315_01N17,EPI_ISL_1307015,3/13/21,B.1.526,PRL,-
NY-PRL-2021_0315_01N18,EPI_ISL_1307016,3/13/21,B.1.526,PRL,+
NY-PRL-2021_0315_01O03,EPI_ISL_1307022,3/13/21,B.1.526,PRL,+
NY-PRL-2021_0315_01O04,EPI_ISL_1307023,3/13/21,B.1.526,PRL,+
NY-PRL-2021_0315_01O07,EPI_ISL_1307024,3/13/21,B.1.526,PRL,-
NY-PRL-2021_0315_01O11,EPI_ISL_1307027,3/13/21,B.1.526,PRL,-
NY-PRL-2021_0315_01O12,EPI_ISL_1307028,3/13/21,B.1.526,PRL,+
NY-PRL-2021_0315_01P10,EPI_ISL_1307038,3/13/21,B.1.526,PRL,+
NY-PRL-2021_0316_00H09,#N/A,3/14/21,B.1.526,PRL,+
NY-PRL-2021_0315_01L09,#N/A,3/14/21,B.1.526,PRL,-
NY-PRL-2021_0315_01N20,#N/A,3/14/21,B.1.526,PRL,+
NY-PRL-2021_0316_00A13,EPI_ISL_1306348,3/14/21,B.1.526,PRL,+
NY-PRL-2021_0316_00B08,EPI_ISL_1306353,3/14/21,B.1.526.2,PRL,-
NY-PRL-2021_0316_00B16,EPI_ISL_1306355,3/14/21,B.1.526,PRL,+
NY-PRL-2021_0316_00B20,EPI_ISL_1306357,3/14/21,B.1.526,PRL,+
NY-PRL-2021_0316_00B23,EPI_ISL_1306358,3/14/21,B.1.526,PRL,+
NY-PRL-2021_0316_00C24,EPI_ISL_1306362,3/14/21,B.1.526,PRL,+
NY-PRL-2021_0316_00D15,EPI_ISL_1306365,3/14/21,B.1.526,PRL,-
NY-PRL-2021_0316_00E02,EPI_ISL_1306368,3/14/21,B.1.526,PRL,+
NY-PRL-2021_0316_00E08,EPI_ISL_1306371,3/14/21,B.1.526,PRL,+
NY-PRL-2021_0316_00E10,EPI_ISL_1306373,3/14/21,B.1.526,PRL,+
NY-PRL-2021_0316_00E22,EPI_ISL_1306376,3/14/21,B.1.526.2,PRL,-
NY-PRL-2021_0316_00F02,EPI_ISL_1306378,3/14/21,B.1.526,PRL,+
NY-PRL-2021_0316_00F03,EPI_ISL_1306379,3/14/21,B.1.526.2,PRL,-
NY-PRL-2021_0316_00L05,EPI_ISL_1306415,3/14/21,B.1.526,PRL,+
NY-PRL-2021_0316_00M01,EPI_ISL_1306422,3/14/21,B.1.526.2,PRL,-
NY-PRL-2021_0316_00M13,EPI_ISL_1306425,3/14/21,B.1.526,PRL,+
NY-PRL-2021_0316_00M18,EPI_ISL_1306426,3/14/21,B.1.526,PRL,+
NY-PRL-2021_0316_00M20,EPI_ISL_1306427,3/14/21,B.1.526,PRL,+
NY-PRL-2021_0316_00N01,EPI_ISL_1306428,3/14/21,B.1.526.2,PRL,-
NY-PRL-2021_0316_00N02,EPI_ISL_1306429,3/14/21,B.1.526,PRL,+
NY-PRL-2021_0316_00N14,EPI_ISL_1306431,3/14/21,B.1.526,PRL,+
NY-PRL-2021_0316_00N19,EPI_ISL_1306433,3/14/21,B.1.526,PRL,+
NY-PRL-2021_0316_00P18,EPI_ISL_1306449,3/14/21,B.1.526,PRL,+
NY-PRL-2021_0315_01I10,EPI_ISL_1306916,3/14/21,B.1.526,PRL,+
NY-PRL-2021_0315_01J03,EPI_ISL_1306928,3/14/21,B.1.526.2,PRL,-
NY-PRL-2021_0315_01L19,EPI_ISL_1306980,3/14/21,B.1.526,PRL,-
NY-PRL-2021_0315_01L24,EPI_ISL_1306984,3/14/21,B.1.526,PRL,-
NY-PRL-2021_0315_01M11,EPI_ISL_1306989,3/14/21,B.1.526,PRL,+
NY-PRL-2021_0315_01M24,EPI_ISL_1307001,3/14/21,B.1.526,PRL,-
NY-PRL-2021_0315_01N03,EPI_ISL_1307003,3/14/21,B.1.526,PRL,+
NY-PRL-2021_0315_01N06,EPI_ISL_1307004,3/14/21,B.1.526,PRL,-
NY-PRL-2021_0315_01N08,EPI_ISL_1307006,3/14/21,B.1.526,PRL,-
NY-PRL-2021_0315_01O08,EPI_ISL_1307025,3/14/21,B.1.526,PRL,+
NY-PRL-2021_0315_01O09,EPI_ISL_1307026,3/14/21,B.1.526,PRL,-
NY-PRL-2021_0315_01O20,EPI_ISL_1307033,3/14/21,B.1.526,PRL,-
NY-PRL-2021_0315_01P11,EPI_ISL_1307039,3/14/21,B.1.526,PRL,-
NY-PRL-2021_0315_01P13,EPI_ISL_1307041,3/14/21,B.1.526,PRL,-
NY-PRL-2021_0315_01P14,EPI_ISL_1307042,3/14/21,B.1.526.2,PRL,-
NY-PRL-2021_0317_00B24,#N/A,3/15/21,B.1.526,PRL,+
NY-PRL-2021_0317_00A18,#N/A,3/15/21,B.1.526,PRL,+
NY-PRL-2021_0317_00D19,#N/A,3/15/21,B.1.526.2,PRL,-
NY-PRL-2021_0317_00F10,#N/A,3/15/21,B.1.526,PRL,+
NY-NYCPHL-003893,#N/A,3/15/21,B.1.526,PHL,+
NY-PRL-2021_0317_00A07,EPI_ISL_1306255,3/15/21,B.1.526.2,PRL,-
NY-PRL-2021_0317_00A08,EPI_ISL_1306256,3/15/21,B.1.526,PRL,+
NY-PRL-2021_0317_00A17,EPI_ISL_1306259,3/15/21,B.1.526,PRL,+
NY-PRL-2021_0317_00B06,EPI_ISL_1306261,3/15/21,B.1.526.2,PRL,-
NY-PRL-2021_0317_00B17,EPI_ISL_1306265,3/15/21,B.1.526,PRL,-
NY-PRL-2021_0317_00B23,EPI_ISL_1306268,3/15/21,B.1.526,PRL,+
NY-PRL-2021_0317_00C02,EPI_ISL_1306269,3/15/21,B.1.526,PRL,+
NY-PRL-2021_0317_00C05,EPI_ISL_1306270,3/15/21,B.1.526,PRL,-
NY-PRL-2021_0317_00C06,EPI_ISL_1306271,3/15/21,B.1.526,PRL,+
NY-PRL-2021_0317_00C16,EPI_ISL_1306273,3/15/21,B.1.526.2,PRL,-
NY-PRL-2021_0317_00C18,EPI_ISL_1306274,3/15/21,B.1.526,PRL,+
NY-PRL-2021_0317_00E16,EPI_ISL_1306281,3/15/21,B.1.526,PRL,+
NY-PRL-2021_0317_00F16,EPI_ISL_1306286,3/15/21,B.1.526.2,PRL,-
NY-PRL-2021_0317_00H02,EPI_ISL_1306290,3/15/21,B.1.526,PRL,+
NY-PRL-2021_0317_00I01,EPI_ISL_1306296,3/15/21,B.1.526,PRL,+
NY-PRL-2021_0317_00J22,EPI_ISL_1306305,3/15/21,B.1.526.2,PRL,-
NY-PRL-2021_0317_00K21,EPI_ISL_1306307,3/15/21,B.1.526,PRL,+
NY-PRL-2021_0317_00L04,EPI_ISL_1306308,3/15/21,B.1.526,PRL,+
NY-PRL-2021_0317_00L07,EPI_ISL_1306310,3/15/21,B.1.526,PRL,+
NY-PRL-2021_0317_00N19,EPI_ISL_1306327,3/15/21,B.1.526.2,PRL,-
NY-PRL-2021_0317_00O06,EPI_ISL_1306330,3/15/21,B.1.526.2,PRL,-
NY-PRL-2021_0317_00O07,EPI_ISL_1306331,3/15/21,B.1.526,PRL,+
NY-PRL-2021_0317_00O09,EPI_ISL_1306332,3/15/21,B.1.526,PRL,+
NY-PRL-2021_0317_00O13,EPI_ISL_1306335,3/15/21,B.1.526.2,PRL,-
NY-PRL-2021_0317_00O14,EPI_ISL_1306336,3/15/21,B.1.526,PRL,+
NY-PRL-2021_0317_00P05,EPI_ISL_1306339,3/15/21,B.1.526.2,PRL,-
NY-PRL-2021_0317_00P06,EPI_ISL_1306340,3/15/21,B.1.526.2,PRL,-
NY-PRL-2021_0316_00H08,EPI_ISL_1306391,3/15/21,B.1.526,PRL,-
NY-PRL-2021_0316_00J18,EPI_ISL_1306400,3/15/21,B.1.526.2,PRL,-
NY-PRL-2021_0316_00K18,EPI_ISL_1306412,3/15/21,B.1.526,PRL,+
NY-PRL-2021_0316_00O04,EPI_ISL_1306436,3/15/21,B.1.526,PRL,-
NY-PRL-2021_0316_00O10,EPI_ISL_1306439,3/15/21,B.1.526,PRL,+
NY-PRL-2021_0316_00O12,EPI_ISL_1306440,3/15/21,B.1.526,PRL,+
NY-NYCPHL-003875,EPI_ISL_1337469,3/15/21,B.1.526,PHL,+
NY-NYCPHL-003882,EPI_ISL_1337475,3/15/21,B.1.526,PHL,+
NY-NYCPHL-003891,EPI_ISL_1337476,3/15/21,B.1.526,PHL,+
NY-NYCPHL-003885,EPI_ISL_1337477,3/15/21,B.1.526.2,PHL,-
NY-NYCPHL-003876,EPI_ISL_1337487,3/15/21,B.1.526.2,PHL,-
NY-NYCPHL-003877,EPI_ISL_1337513,3/15/21,B.1.526.2,PHL,-
NY-NYCPHL-003884,EPI_ISL_1337514,3/15/21,B.1.526.2,PHL,-
NY-NYCPHL-003874,EPI_ISL_1337516,3/15/21,B.1.526,PHL,-
NY-NYCPHL-003888,EPI_ISL_1337540,3/15/21,B.1.526,PHL,+
NY-PRL-2021_0318_00A01,EPI_ISL_1384885,3/15/21,B.1.526,PRL,-
NY-PRL-2021_0318_00A15,EPI_ISL_1384888,3/15/21,B.1.526,PRL,+
NY-PRL-2021_0318_00J09,EPI_ISL_1384929,3/15/21,B.1.526,PRL,+
NY-NYCPHL-004001,EPI_ISL_1447102,3/15/21,B.1.526,PHL,+
NY-NYCPHL-003881,EPI_ISL_1447155,3/15/21,B.1.526.2,PHL,-
NY-NYCPHL-004003,EPI_ISL_1447182,3/15/21,B.1.526,PHL,+
NY-NYCPHL-004006,EPI_ISL_1447183,3/15/21,B.1.526,PHL,+
NY-PRL-2021_0318_00N19,#N/A,3/16/21,B.1.526,PRL,+
NY-PRL-2021_0318_00M01,#N/A,3/16/21,B.1.526,PRL,+
NY-NYCPHL-003900,#N/A,3/16/21,B.1.526,PHL,+
NY-NYCPHL-003904,#N/A,3/16/21,B.1.526,PHL,+
NY-PRL-2021_0317_00F01,EPI_ISL_1306283,3/16/21,B.1.526,PRL,+
NY-PRL-2021_0317_00J06,EPI_ISL_1306303,3/16/21,B.1.526,PRL,+
NY-PRL-2021_0317_00L06,EPI_ISL_1306309,3/16/21,B.1.526.2,PRL,-
NY-PRL-2021_0317_00L13,EPI_ISL_1306312,3/16/21,B.1.526,PRL,+
NY-PRL-2021_0317_00L24,EPI_ISL_1306313,3/16/21,B.1.526.2,PRL,-
NY-PRL-2021_0317_00M02,EPI_ISL_1306314,3/16/21,B.1.526.2,PRL,-
NY-PRL-2021_0317_00N03,EPI_ISL_1306321,3/16/21,B.1.526,PRL,+
NY-PRL-2021_0317_00N04,EPI_ISL_1306322,3/16/21,B.1.526.2,PRL,-
NY-NYCPHL-003917,EPI_ISL_1337467,3/16/21,B.1.526,PHL,+
NY-NYCPHL-003925,EPI_ISL_1337470,3/16/21,B.1.526,PHL,-
NY-NYCPHL-003922,EPI_ISL_1337483,3/16/21,B.1.526,PHL,+
NY-NYCPHL-003908,EPI_ISL_1337486,3/16/21,B.1.526,PHL,+
NY-PRL-2021_0318_00A06,EPI_ISL_1384886,3/16/21,B.1.526,PRL,+
NY-PRL-2021_0318_00A23,EPI_ISL_1384891,3/16/21,B.1.526.2,PRL,-
NY-PRL-2021_0318_00A24,EPI_ISL_1384892,3/16/21,B.1.526,PRL,-
NY-PRL-2021_0318_00B01,EPI_ISL_1384893,3/16/21,B.1.526,PRL,+
NY-PRL-2021_0318_00B02,EPI_ISL_1384894,3/16/21,B.1.526.2,PRL,-
NY-PRL-2021_0318_00B24,EPI_ISL_1384896,3/16/21,B.1.526,PRL,+
NY-PRL-2021_0318_00C12,EPI_ISL_1384900,3/16/21,B.1.526.2,PRL,-
NY-PRL-2021_0318_00C14,EPI_ISL_1384901,3/16/21,B.1.526,PRL,+
NY-PRL-2021_0318_00D12,EPI_ISL_1384904,3/16/21,B.1.526,PRL,+
NY-PRL-2021_0318_00F01,EPI_ISL_1384912,3/16/21,B.1.526,PRL,+
NY-PRL-2021_0318_00G12,EPI_ISL_1384916,3/16/21,B.1.526,PRL,+
NY-PRL-2021_0318_00H09,EPI_ISL_1384920,3/16/21,B.1.526,PRL,+
NY-PRL-2021_0318_00I05,EPI_ISL_1384924,3/16/21,B.1.526,PRL,+
NY-PRL-2021_0318_00J02,EPI_ISL_1384928,3/16/21,B.1.526,PRL,+
NY-PRL-2021_0318_00L18,EPI_ISL_1384934,3/16/21,B.1.526,PRL,-
NY-PRL-2021_0318_00M18,EPI_ISL_1384939,3/16/21,B.1.526,PRL,+
NY-PRL-2021_0318_00M20,EPI_ISL_1384940,3/16/21,B.1.526,PRL,+
NY-PRL-2021_0318_00N04,EPI_ISL_1384942,3/16/21,B.1.526,PRL,+
NY-PRL-2021_0318_00O02,EPI_ISL_1384944,3/16/21,B.1.526.2,PRL,-
NY-PRL-2021_0318_00P06,EPI_ISL_1384949,3/16/21,B.1.526,PRL,+
NY-PRL-2021_0319_00A03,EPI_ISL_1384952,3/16/21,B.1.526.2,PRL,-
NY-PRL-2021_0319_00D20,EPI_ISL_1384991,3/16/21,B.1.526,PRL,+
NY-PRL-2021_0319_00G06,EPI_ISL_1385008,3/16/21,B.1.526.2,PRL,-
NY-PRL-2021_0319_00D08,#N/A,3/17/21,B.1.526.2,PRL,-
NY-PRL-2021_0318_00E07,EPI_ISL_1384907,3/17/21,B.1.526,PRL,+
NY-PRL-2021_0318_00E08,EPI_ISL_1384908,3/17/21,B.1.526,PRL,+
NY-PRL-2021_0318_00O04,EPI_ISL_1384945,3/17/21,B.1.526,PRL,+
NY-PRL-2021_0319_00A10,EPI_ISL_1384953,3/17/21,B.1.526.2,PRL,-
NY-PRL-2021_0319_00A11,EPI_ISL_1384954,3/17/21,B.1.526,PRL,-
NY-PRL-2021_0319_00A18,EPI_ISL_1384956,3/17/21,B.1.526,PRL,+
NY-PRL-2021_0319_00A21,EPI_ISL_1384958,3/17/21,B.1.526,PRL,+
NY-PRL-2021_0319_00B02,EPI_ISL_1384960,3/17/21,B.1.526.2,PRL,-
NY-PRL-2021_0319_00B09,EPI_ISL_1384962,3/17/21,B.1.526,PRL,+
NY-PRL-2021_0319_00B21,EPI_ISL_1384966,3/17/21,B.1.526,PRL,+
NY-PRL-2021_0319_00B23,EPI_ISL_1384968,3/17/21,B.1.526,PRL,+
NY-PRL-2021_0319_00C04,EPI_ISL_1384971,3/17/21,B.1.526,PRL,+
NY-PRL-2021_0319_00C09,EPI_ISL_1384974,3/17/21,B.1.526,PRL,+
NY-PRL-2021_0319_00C12,EPI_ISL_1384976,3/17/21,B.1.526,PRL,+
NY-PRL-2021_0319_00C15,EPI_ISL_1384977,3/17/21,B.1.526,PRL,+
NY-PRL-2021_0319_00C19,EPI_ISL_1384978,3/17/21,B.1.526,PRL,+
NY-PRL-2021_0319_00C21,EPI_ISL_1384979,3/17/21,B.1.526,PRL,+
NY-PRL-2021_0319_00D10,EPI_ISL_1384986,3/17/21,B.1.526,PRL,+
NY-PRL-2021_0319_00D12,EPI_ISL_1384987,3/17/21,B.1.526,PRL,+
NY-PRL-2021_0319_00D17,EPI_ISL_1384989,3/17/21,B.1.526,PRL,+
NY-PRL-2021_0319_00E11,EPI_ISL_1384993,3/17/21,B.1.526,PRL,+
NY-PRL-2021_0319_00F02,EPI_ISL_1384998,3/17/21,B.1.526,PRL,+
NY-PRL-2021_0319_00F05,EPI_ISL_1384999,3/17/21,B.1.526,PRL,+
NY-PRL-2021_0319_00F06,EPI_ISL_1385000,3/17/21,B.1.526.2,PRL,-
NY-PRL-2021_0319_00F07,EPI_ISL_1385001,3/17/21,B.1.526,PRL,+
NY-PRL-2021_0319_00F18,EPI_ISL_1385003,3/17/21,B.1.526.2,PRL,-
NY-PRL-2021_0319_00F19,EPI_ISL_1385004,3/17/21,B.1.526,PRL,-
NY-PRL-2021_0319_00F21,EPI_ISL_1385005,3/17/21,B.1.526,PRL,+
NY-PRL-2021_0319_00G05,EPI_ISL_1385007,3/17/21,B.1.526,PRL,+
NY-PRL-2021_0319_00G08,EPI_ISL_1385009,3/17/21,B.1.526,PRL,+
NY-PRL-2021_0319_00G13,EPI_ISL_1385010,3/17/21,B.1.526.2,PRL,-
NY-PRL-2021_0319_00G14,EPI_ISL_1385011,3/17/21,B.1.526,PRL,+
NY-PRL-2021_0319_00G15,EPI_ISL_1385012,3/17/21,B.1.526,PRL,+
NY-PRL-2021_0319_00G16,EPI_ISL_1385013,3/17/21,B.1.526,PRL,+
NY-PRL-2021_0319_00G17,EPI_ISL_1385014,3/17/21,B.1.526,PRL,+
NY-PRL-2021_0319_00G20,EPI_ISL_1385016,3/17/21,B.1.526,PRL,+
NY-PRL-2021_0319_00G21,EPI_ISL_1385017,3/17/21,B.1.526.2,PRL,-
NY-PRL-2021_0319_00G22,EPI_ISL_1385018,3/17/21,B.1.526.2,PRL,-
NY-PRL-2021_0319_00H21,EPI_ISL_1385023,3/17/21,B.1.526,PRL,+
NY-PRL-2021_0319_00H23,EPI_ISL_1385024,3/17/21,B.1.526.2,PRL,-
NY-PRL-2021_0319_00I22,EPI_ISL_1385028,3/17/21,B.1.526,PRL,+
NY-PRL-2021_0319_00I24,EPI_ISL_1385029,3/17/21,B.1.526.2,PRL,-
NY-PRL-2021_0319_00J06,EPI_ISL_1385032,3/17/21,B.1.526,PRL,-
NY-PRL-2021_0319_00J09,EPI_ISL_1385034,3/17/21,B.1.526,PRL,+
NY-PRL-2021_0319_00J12,EPI_ISL_1385036,3/17/21,B.1.526,PRL,+
NY-PRL-2021_0319_00J22,EPI_ISL_1385041,3/17/21,B.1.526,PRL,+
NY-PRL-2021_0319_00J24,EPI_ISL_1385042,3/17/21,B.1.526,PRL,+
NY-PRL-2021_0319_00K01,EPI_ISL_1385043,3/17/21,B.1.526,PRL,+
NY-PRL-2021_0319_00K03,EPI_ISL_1385045,3/17/21,B.1.526,PRL,+
NY-PRL-2021_0319_00K05,EPI_ISL_1385047,3/17/21,B.1.526,PRL,+
NY-PRL-2021_0319_00K14,EPI_ISL_1385051,3/17/21,B.1.526,PRL,-
NY-PRL-2021_0319_00K22,EPI_ISL_1385055,3/17/21,B.1.526,PRL,+
NY-PRL-2021_0319_00L01,EPI_ISL_1385057,3/17/21,B.1.526,PRL,-
NY-PRL-2021_0319_00L04,EPI_ISL_1385059,3/17/21,B.1.526.2,PRL,-
NY-PRL-2021_0319_00L14,EPI_ISL_1385063,3/17/21,B.1.526,PRL,+
NY-PRL-2021_0319_00L15,EPI_ISL_1385064,3/17/21,B.1.526,PRL,+
NY-PRL-2021_0319_00L20,EPI_ISL_1385066,3/17/21,B.1.526,PRL,-
NY-PRL-2021_0319_00L21,EPI_ISL_1385067,3/17/21,B.1.526,PRL,+
NY-PRL-2021_0319_00M18,EPI_ISL_1385078,3/17/21,B.1.526,PRL,+
NY-PRL-2021_0319_00N01,EPI_ISL_1385080,3/17/21,B.1.526,PRL,+
NY-PRL-2021_0319_00N15,EPI_ISL_1385084,3/17/21,B.1.526,PRL,+
NY-PRL-2021_0319_00N16,EPI_ISL_1385085,3/17/21,B.1.526,PRL,-
NY-PRL-2021_0319_00O11,EPI_ISL_1385091,3/17/21,B.1.526,PRL,+
NY-PRL-2021_0319_00O20,EPI_ISL_1385093,3/17/21,B.1.526,PRL,+
NY-PRL-2021_0319_00P02,EPI_ISL_1385095,3/17/21,B.1.526,PRL,+
NY-PRL-2021_0319_00P09,EPI_ISL_1385099,3/17/21,B.1.526,PRL,+
NY-PRL-2021_0319_00P15,EPI_ISL_1385101,3/17/21,B.1.526,PRL,+
NY-PRL-2021_0319_00P16,EPI_ISL_1385102,3/17/21,B.1.526,PRL,+
NY-PRL-2021_0319_00P21,EPI_ISL_1385103,3/17/21,B.1.526,PRL,+
NY-PRL-2021_0319_00P22,EPI_ISL_1385104,3/17/21,B.1.526,PRL,+
NY-NYCPHL-003939,EPI_ISL_1447091,3/17/21,B.1.526,PHL,+
NY-NYCPHL-003934,EPI_ISL_1447092,3/17/21,B.1.526.2,PHL,-
NY-NYCPHL-003935,EPI_ISL_1447095,3/17/21,B.1.526.2,PHL,-
NY-NYCPHL-003936,EPI_ISL_1447096,3/17/21,B.1.526.2,PHL,-
NY-NYCPHL-003937,EPI_ISL_1447102,3/17/21,B.1.526.2,PHL,-
NY-NYCPHL-003932,EPI_ISL_1447103,3/17/21,B.1.526.2,PHL,-
NY-NYCPHL-003955,EPI_ISL_1447104,3/17/21,B.1.526.2,PHL,-
NY-NYCPHL-003933,EPI_ISL_1447108,3/17/21,B.1.526,PHL,+
NY-NYCPHL-003954,EPI_ISL_1447109,3/17/21,B.1.526,PHL,+
NY-NYCPHL-003961,#N/A,3/18/21,B.1.526,PHL,-
NY-PRL-2021_0319_00N11,EPI_ISL_1385083,3/18/21,B.1.526.2,PRL,-
NY-PRL-2021_0319_00N21,EPI_ISL_1385087,3/18/21,B.1.526,PRL,+
NY-PRL-2021_0319_00N23,EPI_ISL_1385089,3/18/21,B.1.526.2,PRL,-
NY-PRL-2021_0319_00O05,EPI_ISL_1385090,3/18/21,B.1.526,PRL,+
NY-PRL-2021_0322_00E20,EPI_ISL_1385121,3/18/21,B.1.526,PRL,+
NY-PRL-2021_0322_00H03,EPI_ISL_1385138,3/18/21,B.1.526,PRL,-
NY-PRL-2021_0322_00L09,EPI_ISL_1385156,3/18/21,B.1.526,PRL,+
NY-PRL-2021_0322_00L10,EPI_ISL_1385157,3/18/21,B.1.526.2,PRL,-
NY-PRL-2021_0323_00B01,EPI_ISL_1385309,3/18/21,B.1.526,PRL,+
NY-PRL-2021_0323_00D10,EPI_ISL_1385320,3/18/21,B.1.526,PRL,+
NY-PRL-2021_0323_00J23,EPI_ISL_1385363,3/18/21,B.1.526,PRL,+
NY-PRL-2021_0323_00K07,EPI_ISL_1385364,3/18/21,B.1.526,PRL,+
NY-PRL-2021_0323_00K09,EPI_ISL_1385365,3/18/21,B.1.526,PRL,+
NY-PRL-2021_0323_00K14,EPI_ISL_1385366,3/18/21,B.1.526.2,PRL,-
NY-PRL-2021_0323_01L22,EPI_ISL_1385445,3/18/21,B.1.526,PRL,+
NY-PRL-2021_0323_01M05,EPI_ISL_1385446,3/18/21,B.1.526,PRL,+
NY-PRL-2021_0323_01M07,EPI_ISL_1385447,3/18/21,B.1.526,PRL,+
NY-PRL-2021_0323_01M18,EPI_ISL_1385449,3/18/21,B.1.526,PRL,+
NY-PRL-2021_0323_01N18,EPI_ISL_1385451,3/18/21,B.1.526,PRL,+
NY-PRL-2021_0323_01N22,EPI_ISL_1385453,3/18/21,B.1.526,PRL,+
NY-PRL-2021_0323_01O08,EPI_ISL_1385456,3/18/21,B.1.526,PRL,+
NY-PRL-2021_0323_01O13,EPI_ISL_1385457,3/18/21,B.1.526,PRL,+
NY-PRL-2021_0323_01O14,EPI_ISL_1385458,3/18/21,B.1.526.2,PRL,-
NY-PRL-2021_0324_00A20,EPI_ISL_1385464,3/18/21,B.1.526,PRL,+
NY-NYCPHL-004048,EPI_ISL_1447116,3/18/21,B.1.526.2,PHL,-
NY-NYCPHL-003969,EPI_ISL_1447122,3/18/21,B.1.526.2,PHL,-
NY-NYCPHL-003966,EPI_ISL_1447124,3/18/21,B.1.526,PHL,+
NY-NYCPHL-003981,#N/A,3/19/21,B.1.526.2,PHL,-
NY-PRL-2021_0322_00B16,EPI_ISL_1385108,3/19/21,B.1.526,PRL,+
NY-PRL-2021_0322_00C04,EPI_ISL_1385110,3/19/21,B.1.526,PRL,+
NY-PRL-2021_0322_00D08,EPI_ISL_1385114,3/19/21,B.1.526,PRL,+
NY-PRL-2021_0322_00D13,EPI_ISL_1385115,3/19/21,B.1.526,PRL,+
NY-PRL-2021_0322_00D23,EPI_ISL_1385117,3/19/21,B.1.526,PRL,+
NY-PRL-2021_0322_00E04,EPI_ISL_1385118,3/19/21,B.1.526,PRL,+
NY-PRL-2021_0322_00E13,EPI_ISL_1385120,3/19/21,B.1.526,PRL,+
NY-PRL-2021_0322_00F08,EPI_ISL_1385123,3/19/21,B.1.526,PRL,+
NY-PRL-2021_0322_00F10,EPI_ISL_1385124,3/19/21,B.1.526.2,PRL,-
NY-PRL-2021_0322_00F16,EPI_ISL_1385128,3/19/21,B.1.526,PRL,+
NY-PRL-2021_0322_00F20,EPI_ISL_1385130,3/19/21,B.1.526.2,PRL,-
NY-PRL-2021_0322_00G01,EPI_ISL_1385131,3/19/21,B.1.526,PRL,+
NY-PRL-2021_0322_00H13,EPI_ISL_1385139,3/19/21,B.1.526,PRL,+
NY-PRL-2021_0322_00H15,EPI_ISL_1385140,3/19/21,B.1.526,PRL,-
NY-PRL-2021_0322_00H20,EPI_ISL_1385142,3/19/21,B.1.526,PRL,-
NY-PRL-2021_0322_00I02,EPI_ISL_1385144,3/19/21,B.1.526,PRL,-
NY-PRL-2021_0322_00K17,EPI_ISL_1385154,3/19/21,B.1.526,PRL,+
NY-PRL-2021_0322_00L19,EPI_ISL_1385158,3/19/21,B.1.526,PRL,-
NY-PRL-2021_0322_00L24,EPI_ISL_1385160,3/19/21,B.1.526,PRL,+
NY-PRL-2021_0322_00M05,EPI_ISL_1385161,3/19/21,B.1.526,PRL,+
NY-PRL-2021_0322_00M14,EPI_ISL_1385163,3/19/21,B.1.526.2,PRL,-
NY-PRL-2021_0322_00N04,EPI_ISL_1385166,3/19/21,B.1.526,PRL,+
NY-PRL-2021_0322_00O10,EPI_ISL_1385178,3/19/21,B.1.526,PRL,+
NY-PRL-2021_0322_01D14,EPI_ISL_1385218,3/19/21,B.1.526,PRL,+
NY-PRL-2021_0322_01K02,EPI_ISL_1385266,3/19/21,B.1.526,PRL,+
NY-PRL-2021_0322_01K19,EPI_ISL_1385273,3/19/21,B.1.526.2,PRL,-
NY-PRL-2021_0322_01O15,EPI_ISL_1385298,3/19/21,B.1.526,PRL,+
NY-PRL-2021_0322_01P23,EPI_ISL_1385303,3/19/21,B.1.526,PRL,-
NY-PRL-2021_0322_01P24,EPI_ISL_1385304,3/19/21,B.1.526,PRL,-
NY-PRL-2021_0323_00B13,EPI_ISL_1385310,3/19/21,B.1.526,PRL,+
NY-PRL-2021_0323_00D16,EPI_ISL_1385322,3/19/21,B.1.526.2,PRL,-
NY-PRL-2021_0323_00D17,EPI_ISL_1385323,3/19/21,B.1.526,PRL,+
NY-PRL-2021_0323_00J08,EPI_ISL_1385361,3/19/21,B.1.526,PRL,+
NY-PRL-2021_0323_00L14,EPI_ISL_1385370,3/19/21,B.1.526.2,PRL,-
NY-PRL-2021_0323_00M01,EPI_ISL_1385372,3/19/21,B.1.526,PRL,-
NY-PRL-2021_0323_00M09,EPI_ISL_1385373,3/19/21,B.1.526,PRL,-
NY-PRL-2021_0323_00M13,EPI_ISL_1385375,3/19/21,B.1.526,PRL,+
NY-PRL-2021_0323_00M15,EPI_ISL_1385377,3/19/21,B.1.526,PRL,+
NY-PRL-2021_0323_00N05,EPI_ISL_1385378,3/19/21,B.1.526,PRL,+
NY-PRL-2021_0323_01P20,EPI_ISL_1385461,3/19/21,B.1.526.2,PRL,-
NY-NYCPHL-003991,EPI_ISL_1447133,3/19/21,B.1.526.2,PHL,-
NY-NYCPHL-003995,EPI_ISL_1447134,3/19/21,B.1.526,PHL,-
NY-NYCPHL-003973,EPI_ISL_1447141,3/19/21,B.1.526.2,PHL,-
NY-NYCPHL-003978,EPI_ISL_1447142,3/19/21,B.1.526.2,PHL,-
NY-NYCPHL-003979,EPI_ISL_1447143,3/19/21,B.1.526.2,PHL,-
NY-NYCPHL-003988,EPI_ISL_1447144,3/19/21,B.1.526,PHL,-
NY-NYCPHL-003975,EPI_ISL_1447146,3/19/21,B.1.526,PHL,+
NY-NYCPHL-003994,EPI_ISL_1447147,3/19/21,B.1.526,PHL,+
NY-NYCPHL-004051,EPI_ISL_1447148,3/19/21,B.1.526,PHL,-
NY-NYCPHL-004052,EPI_ISL_1447149,3/19/21,B.1.526,PHL,+
NY-PRL-2021_0322_00O13,EPI_ISL_1385180,3/20/21,B.1.526,PRL,+
NY-PRL-2021_0322_01A06,EPI_ISL_1385188,3/20/21,B.1.526,PRL,+
NY-PRL-2021_0322_01A08,EPI_ISL_1385189,3/20/21,B.1.526,PRL,-
NY-PRL-2021_0322_01A09,EPI_ISL_1385190,3/20/21,B.1.526,PRL,-
NY-PRL-2021_0322_01A13,EPI_ISL_1385191,3/20/21,B.1.526.2,PRL,-
NY-PRL-2021_0322_01A17,EPI_ISL_1385192,3/20/21,B.1.526,PRL,+
NY-PRL-2021_0322_01A20,EPI_ISL_1385193,3/20/21,B.1.526,PRL,-
NY-PRL-2021_0322_01B05,EPI_ISL_1385200,3/20/21,B.1.526.2,PRL,-
NY-PRL-2021_0322_01B06,EPI_ISL_1385201,3/20/21,B.1.526.2,PRL,-
NY-PRL-2021_0322_01B19,EPI_ISL_1385204,3/20/21,B.1.526.2,PRL,-
NY-PRL-2021_0322_01B21,EPI_ISL_1385205,3/20/21,B.1.526,PRL,+
NY-PRL-2021_0322_01B24,EPI_ISL_1385206,3/20/21,B.1.526.2,PRL,-
NY-PRL-2021_0322_01C15,EPI_ISL_1385209,3/20/21,B.1.526,PRL,+
NY-PRL-2021_0322_01C17,EPI_ISL_1385210,3/20/21,B.1.526,PRL,+
NY-PRL-2021_0322_01D18,EPI_ISL_1385219,3/20/21,B.1.526,PRL,-
NY-PRL-2021_0322_01F02,EPI_ISL_1385231,3/20/21,B.1.526,PRL,+
NY-PRL-2021_0322_01F19,EPI_ISL_1385236,3/20/21,B.1.526.2,PRL,-
NY-PRL-2021_0322_01G01,EPI_ISL_1385239,3/20/21,B.1.526,PRL,+
NY-PRL-2021_0322_01G04,EPI_ISL_1385240,3/20/21,B.1.526,PRL,+
NY-PRL-2021_0322_01G07,EPI_ISL_1385242,3/20/21,B.1.526,PRL,+
NY-PRL-2021_0322_01G23,EPI_ISL_1385243,3/20/21,B.1.526,PRL,+
NY-PRL-2021_0322_01H01,EPI_ISL_1385244,3/20/21,B.1.526.2,PRL,-
NY-PRL-2021_0322_01H04,EPI_ISL_1385245,3/20/21,B.1.526,PRL,+
NY-PRL-2021_0322_01H17,EPI_ISL_1385248,3/20/21,B.1.526,PRL,+
NY-PRL-2021_0322_01H19,EPI_ISL_1385249,3/20/21,B.1.526.2,PRL,-
NY-PRL-2021_0322_01I01,EPI_ISL_1385251,3/20/21,B.1.526,PRL,+
NY-PRL-2021_0322_01I12,EPI_ISL_1385253,3/20/21,B.1.526,PRL,+
NY-PRL-2021_0322_01I14,EPI_ISL_1385254,3/20/21,B.1.526.2,PRL,-
NY-PRL-2021_0322_01J16,EPI_ISL_1385264,3/20/21,B.1.526.2,PRL,-
NY-PRL-2021_0322_01K12,EPI_ISL_1385272,3/20/21,B.1.526.2,PRL,-
NY-PRL-2021_0322_01L09,EPI_ISL_1385276,3/20/21,B.1.526,PRL,+
NY-PRL-2021_0322_01L13,EPI_ISL_1385277,3/20/21,B.1.526,PRL,+
NY-PRL-2021_0322_01L17,EPI_ISL_1385279,3/20/21,B.1.526,PRL,-
NY-PRL-2021_0322_01L21,EPI_ISL_1385280,3/20/21,B.1.526,PRL,+
NY-PRL-2021_0322_01L22,EPI_ISL_1385281,3/20/21,B.1.526,PRL,+
NY-PRL-2021_0322_01M03,EPI_ISL_1385283,3/20/21,B.1.526,PRL,+
NY-PRL-2021_0322_01M10,EPI_ISL_1385286,3/20/21,B.1.526,PRL,+
NY-PRL-2021_0322_01N09,EPI_ISL_1385291,3/20/21,B.1.526,PRL,-
NY-PRL-2021_0322_01N17,EPI_ISL_1385292,3/20/21,B.1.526,PRL,-
NY-PRL-2021_0322_01O04,EPI_ISL_1385294,3/20/21,B.1.526,PRL,+
NY-PRL-2021_0322_01O11,EPI_ISL_1385297,3/20/21,B.1.526,PRL,+
NY-PRL-2021_0322_01P05,EPI_ISL_1385301,3/20/21,B.1.526,PRL,-
NY-PRL-2021_0322_01P13,EPI_ISL_1385302,3/20/21,B.1.526.2,PRL,-
NY-PRL-2021_0323_00A09,EPI_ISL_1385305,3/20/21,B.1.526,PRL,+
NY-PRL-2021_0323_00I07,EPI_ISL_1385355,3/20/21,B.1.526.2,PRL,-
NY-PRL-2021_0324_00C10,EPI_ISL_1385473,3/20/21,B.1.526,PRL,+
NY-PRL-2021_0324_00K12,EPI_ISL_1385522,3/20/21,B.1.526,PRL,+
NY-NYCPHL-004047,EPI_ISL_1447151,3/20/21,B.1.526,PHL,+
NY-PRL-2021_0324_00E03,#N/A,3/21/21,B.1.526,PRL,+
NY-PRL-2021_0324_00H06,#N/A,3/21/21,B.1.526.2,PRL,-
NY-PRL-2021_0324_00B17,#N/A,3/21/21,B.1.526.2,PRL,-
NY-PRL-2021_0322_00P20,EPI_ISL_1385185,3/21/21,B.1.526,PRL,+
NY-PRL-2021_0322_00P22,EPI_ISL_1385186,3/21/21,B.1.526,PRL,+
NY-PRL-2021_0322_01F16,EPI_ISL_1385235,3/21/21,B.1.526.2,PRL,-
NY-PRL-2021_0323_00E06,EPI_ISL_1385325,3/21/21,B.1.526,PRL,+
NY-PRL-2021_0323_00E08,EPI_ISL_1385327,3/21/21,B.1.526.2,PRL,-
NY-PRL-2021_0323_00I02,EPI_ISL_1385353,3/21/21,B.1.526,PRL,+
NY-PRL-2021_0324_00B04,EPI_ISL_1385465,3/21/21,B.1.526.2,PRL,-
NY-PRL-2021_0324_00B21,EPI_ISL_1385469,3/21/21,B.1.526,PRL,+
NY-PRL-2021_0324_00C07,EPI_ISL_1385471,3/21/21,B.1.526,PRL,+
NY-PRL-2021_0324_00C20,EPI_ISL_1385475,3/21/21,B.1.526,PRL,+
NY-PRL-2021_0324_00C21,EPI_ISL_1385476,3/21/21,B.1.526,PRL,+
NY-PRL-2021_0324_00C22,EPI_ISL_1385477,3/21/21,B.1.526,PRL,+
NY-PRL-2021_0324_00C24,EPI_ISL_1385478,3/21/21,B.1.526,PRL,+
NY-PRL-2021_0324_00D08,EPI_ISL_1385479,3/21/21,B.1.526,PRL,+
NY-PRL-2021_0324_00D15,EPI_ISL_1385481,3/21/21,B.1.526,PRL,+
NY-PRL-2021_0324_00G17,EPI_ISL_1385505,3/21/21,B.1.526,PRL,+
NY-PRL-2021_0324_00H17,EPI_ISL_1385508,3/21/21,B.1.526,PRL,-
NY-PRL-2021_0324_00H18,EPI_ISL_1385509,3/21/21,B.1.526,PRL,-
NY-PRL-2021_0324_00I04,EPI_ISL_1385512,3/21/21,B.1.526.2,PRL,-
NY-PRL-2021_0324_00I19,EPI_ISL_1385515,3/21/21,B.1.526,PRL,+
NY-PRL-2021_0324_00J01,EPI_ISL_1385517,3/21/21,B.1.526,PRL,+
NY-PRL-2021_0324_00K04,EPI_ISL_1385520,3/21/21,B.1.526,PRL,+
NY-PRL-2021_0324_00K08,EPI_ISL_1385521,3/21/21,B.1.526,PRL,+
NY-PRL-2021_0323_00N22,#N/A,3/22/21,B.1.526,PRL,+
NY-PRL-2021_0323_00C13,EPI_ISL_1385317,3/22/21,B.1.526,PRL,+
NY-PRL-2021_0323_00F07,EPI_ISL_1385328,3/22/21,B.1.526.2,PRL,-
NY-PRL-2021_0323_00F08,EPI_ISL_1385329,3/22/21,B.1.526.2,PRL,-
NY-PRL-2021_0323_00F11,EPI_ISL_1385331,3/22/21,B.1.526,PRL,+
NY-PRL-2021_0323_00F12,EPI_ISL_1385332,3/22/21,B.1.526,PRL,+
NY-PRL-2021_0323_00F22,EPI_ISL_1385333,3/22/21,B.1.526,PRL,+
NY-PRL-2021_0323_00F24,EPI_ISL_1385335,3/22/21,B.1.526.2,PRL,-
NY-PRL-2021_0323_00G02,EPI_ISL_1385336,3/22/21,B.1.526,PRL,+
NY-PRL-2021_0323_00G11,EPI_ISL_1385340,3/22/21,B.1.526,PRL,+
NY-PRL-2021_0323_00G13,EPI_ISL_1385341,3/22/21,B.1.526.2,PRL,-
NY-PRL-2021_0323_00G20,EPI_ISL_1385343,3/22/21,B.1.526,PRL,+
NY-PRL-2021_0323_00H14,EPI_ISL_1385347,3/22/21,B.1.526,PRL,+
NY-PRL-2021_0323_00H15,EPI_ISL_1385348,3/22/21,B.1.526,PRL,+
NY-PRL-2021_0323_00I22,EPI_ISL_1385359,3/22/21,B.1.526.2,PRL,-
NY-PRL-2021_0323_00J03,EPI_ISL_1385360,3/22/21,B.1.526,PRL,+
NY-PRL-2021_0323_00N08,EPI_ISL_1385379,3/22/21,B.1.526,PRL,-
NY-PRL-2021_0323_00N13,EPI_ISL_1385381,3/22/21,B.1.526,PRL,-
NY-PRL-2021_0323_00N21,EPI_ISL_1385383,3/22/21,B.1.526,PRL,+
NY-PRL-2021_0323_00O08,EPI_ISL_1385384,3/22/21,B.1.526,PRL,+
NY-PRL-2021_0323_00P12,EPI_ISL_1385389,3/22/21,B.1.526,PRL,+
NY-PRL-2021_0323_00P20,EPI_ISL_1385390,3/22/21,B.1.526,PRL,+
NY-PRL-2021_0323_01B03,EPI_ISL_1385393,3/22/21,B.1.526,PRL,+
NY-PRL-2021_0323_01B09,EPI_ISL_1385395,3/22/21,B.1.526,PRL,+
NY-PRL-2021_0323_01C01,EPI_ISL_1385399,3/22/21,B.1.526,PRL,+
NY-PRL-2021_0323_01D01,EPI_ISL_1385401,3/22/21,B.1.526.2,PRL,-
NY-PRL-2021_0323_01D02,EPI_ISL_1385402,3/22/21,B.1.526.2,PRL,-
NY-PRL-2021_0323_01D04,EPI_ISL_1385403,3/22/21,B.1.526.2,PRL,-
NY-PRL-2021_0323_01D20,EPI_ISL_1385408,3/22/21,B.1.526.2,PRL,-
NY-PRL-2021_0323_01D24,EPI_ISL_1385410,3/22/21,B.1.526,PRL,-
NY-PRL-2021_0323_01E02,EPI_ISL_1385412,3/22/21,B.1.526,PRL,+
NY-PRL-2021_0323_01E03,EPI_ISL_1385413,3/22/21,B.1.526.2,PRL,-
NY-PRL-2021_0323_01E05,EPI_ISL_1385414,3/22/21,B.1.526,PRL,+
NY-PRL-2021_0323_01F03,EPI_ISL_1385415,3/22/21,B.1.526,PRL,+
NY-PRL-2021_0323_01G06,EPI_ISL_1385421,3/22/21,B.1.526.2,PRL,-
NY-PRL-2021_0323_01G14,EPI_ISL_1385424,3/22/21,B.1.526,PRL,+
NY-PRL-2021_0323_01H07,EPI_ISL_1385432,3/22/21,B.1.526,PRL,+
NY-PRL-2021_0323_01H14,EPI_ISL_1385435,3/22/21,B.1.526.2,PRL,-
NY-PRL-2021_0323_01H21,EPI_ISL_1385436,3/22/21,B.1.526,PRL,+
NY-PRL-2021_0323_01I04,EPI_ISL_1385439,3/22/21,B.1.526.2,PRL,-
NY-PRL-2021_0324_00E22,EPI_ISL_1385490,3/22/21,B.1.526.2,PRL,-
NY-PRL-2021_0324_00F01,EPI_ISL_1385492,3/22/21,B.1.526,PRL,+
NY-PRL-2021_0324_00F03,EPI_ISL_1385494,3/22/21,B.1.526,PRL,+
NY-PRL-2021_0324_00F04,EPI_ISL_1385495,3/22/21,B.1.526,PRL,+
NY-PRL-2021_0324_00F13,EPI_ISL_1385497,3/22/21,B.1.526,PRL,+
NY-PRL-2021_0324_00F17,EPI_ISL_1385499,3/22/21,B.1.526,PRL,+
NY-PRL-2021_0324_00G08,EPI_ISL_1385500,3/22/21,B.1.526,PRL,+
NY-PRL-2021_0324_00G14,EPI_ISL_1385503,3/22/21,B.1.526,PRL,+
NY-PRL-2021_0324_00L11,EPI_ISL_1385531,3/22/21,B.1.526,PRL,+
NY-PRL-2021_0324_00M21,EPI_ISL_1385547,3/22/21,B.1.526.2,PRL,-
NY-PRL-2021_0324_00N16,EPI_ISL_1385556,3/22/21,B.1.526,PRL,+
NY-PRL-2021_0324_00N18,EPI_ISL_1385557,3/22/21,B.1.526,PRL,+
NY-PRL-2021_0324_00N19,EPI_ISL_1385558,3/22/21,B.1.526,PRL,+
NY-PRL-2021_0324_00N22,EPI_ISL_1385559,3/22/21,B.1.526.2,PRL,-
NY-PRL-2021_0324_00N24,EPI_ISL_1385561,3/22/21,B.1.526,PRL,+
NY-PRL-2021_0324_00O17,EPI_ISL_1385566,3/22/21,B.1.526.2,PRL,-
NY-PRL-2021_0324_00P01,EPI_ISL_1385572,3/22/21,B.1.526,PRL,-
NY-PRL-2021_0325_00A18,EPI_ISL_1385586,3/22/21,B.1.526.2,PRL,-
NY-PRL-2021_0325_00A21,EPI_ISL_1385589,3/22/21,B.1.526,PRL,+
NY-PRL-2021_0325_00B06,EPI_ISL_1385591,3/22/21,B.1.526,PRL,+
NY-PRL-2021_0325_00B07,EPI_ISL_1385592,3/22/21,B.1.526.2,PRL,-
NY-PRL-2021_0325_00B15,EPI_ISL_1385598,3/22/21,B.1.526,PRL,+
NY-PRL-2021_0325_00D05,EPI_ISL_1385620,3/22/21,B.1.526,PRL,+
NY-PRL-2021_0325_00D06,EPI_ISL_1385621,3/22/21,B.1.526,PRL,+
NY-PRL-2021_0325_00D09,EPI_ISL_1385623,3/22/21,B.1.526.2,PRL,-
NY-PRL-2021_0325_00E07,EPI_ISL_1385630,3/22/21,B.1.526.2,PRL,-
NY-PRL-2021_0325_00E08,EPI_ISL_1385631,3/22/21,B.1.526,PRL,+
NY-NYCPHL-004023,EPI_ISL_1447152,3/22/21,B.1.526.2,PHL,-
NY-NYCPHL-004025,EPI_ISL_1447153,3/22/21,B.1.526.2,PHL,-
NY-NYCPHL-004018,EPI_ISL_1447157,3/22/21,B.1.526,PHL,+
NY-NYCPHL-004026,EPI_ISL_1447158,3/22/21,B.1.526.2,PHL,-
NY-NYCPHL-004016,EPI_ISL_1447163,3/22/21,B.1.526.2,PHL,-
NY-NYCPHL-004011,EPI_ISL_1447164,3/22/21,B.1.526,PHL,+
NY-NYCPHL-004019,EPI_ISL_1447165,3/22/21,B.1.526,PHL,+
NY-NYCPHL-004020,EPI_ISL_1447166,3/22/21,B.1.526,PHL,+
NY-NYCPHL-004022,EPI_ISL_1447167,3/22/21,B.1.526,PHL,+
NY-NYCPHL-004024,EPI_ISL_1447168,3/22/21,B.1.526,PHL,+
NY-PRL-2021_0329_00E20,EPI_ISL_1470994,3/22/21,B.1.526,PRL,+
NY-PRL-2021_0324_00M08,#N/A,3/23/21,B.1.526,PRL,+
NY-PRL-2021_0324_00O03,#N/A,3/23/21,B.1.526,PRL,+
NY-PRL-2021_0329_00D11,#N/A,3/23/21,B.1.526,PRL,-
NY-PRL-2021_0325_00C17,#N/A,3/23/21,B.1.526.2,PRL,-
NY-NYCPHL-004039,#N/A,3/23/21,B.1.526,PHL,-
NY-PRL-2021_0324_00L03,EPI_ISL_1385529,3/23/21,B.1.526,PRL,-
NY-PRL-2021_0324_00L06,EPI_ISL_1385530,3/23/21,B.1.526.2,PRL,-
NY-PRL-2021_0324_00L18,EPI_ISL_1385535,3/23/21,B.1.526,PRL,+
NY-PRL-2021_0324_00M06,EPI_ISL_1385544,3/23/21,B.1.526,PRL,+
NY-PRL-2021_0324_00M11,EPI_ISL_1385545,3/23/21,B.1.526.2,PRL,-
NY-PRL-2021_0324_00N07,EPI_ISL_1385552,3/23/21,B.1.526,PRL,-
NY-PRL-2021_0324_00N09,EPI_ISL_1385554,3/23/21,B.1.526,PRL,-
NY-PRL-2021_0324_00O01,EPI_ISL_1385562,3/23/21,B.1.526.2,PRL,-
NY-PRL-2021_0324_00O04,EPI_ISL_1385563,3/23/21,B.1.526.2,PRL,-
NY-PRL-2021_0324_00O05,EPI_ISL_1385564,3/23/21,B.1.526,PRL,+
NY-PRL-2021_0324_00P20,EPI_ISL_1385575,3/23/21,B.1.526,PRL,+
NY-PRL-2021_0325_00A01,EPI_ISL_1385577,3/23/21,B.1.526.2,PRL,-
NY-PRL-2021_0325_00A13,EPI_ISL_1385583,3/23/21,B.1.526.2,PRL,-
NY-PRL-2021_0325_00A14,EPI_ISL_1385584,3/23/21,B.1.526,PRL,-
NY-PRL-2021_0325_00A15,EPI_ISL_1385585,3/23/21,B.1.526.2,PRL,-
NY-PRL-2021_0325_00B12,EPI_ISL_1385595,3/23/21,B.1.526,PRL,+
NY-PRL-2021_0325_00B19,EPI_ISL_1385602,3/23/21,B.1.526.2,PRL,-
NY-PRL-2021_0325_00B20,EPI_ISL_1385603,3/23/21,B.1.526,PRL,+
NY-PRL-2021_0325_00B21,EPI_ISL_1385604,3/23/21,B.1.526,PRL,-
NY-PRL-2021_0325_00C07,EPI_ISL_1385610,3/23/21,B.1.526,PRL,+
NY-PRL-2021_0325_00C10,EPI_ISL_1385612,3/23/21,B.1.526,PRL,+
NY-PRL-2021_0325_00C12,EPI_ISL_1385613,3/23/21,B.1.526,PRL,+
NY-PRL-2021_0325_00C16,EPI_ISL_1385615,3/23/21,B.1.526.2,PRL,-
NY-PRL-2021_0325_00C18,EPI_ISL_1385616,3/23/21,B.1.526.2,PRL,-
NY-PRL-2021_0325_00C20,EPI_ISL_1385617,3/23/21,B.1.526,PRL,+
NY-PRL-2021_0325_00D04,EPI_ISL_1385619,3/23/21,B.1.526,PRL,+
NY-PRL-2021_0325_00E09,EPI_ISL_1385632,3/23/21,B.1.526,PRL,+
NY-PRL-2021_0325_00E17,EPI_ISL_1385636,3/23/21,B.1.526,PRL,+
NY-PRL-2021_0325_00E20,EPI_ISL_1385637,3/23/21,B.1.526.2,PRL,-
NY-PRL-2021_0325_00E23,EPI_ISL_1385638,3/23/21,B.1.526,PRL,+
NY-PRL-2021_0325_00G15,EPI_ISL_1385663,3/23/21,B.1.526.2,PRL,-
NY-PRL-2021_0325_00L20,EPI_ISL_1385724,3/23/21,B.1.526.2,PRL,-
NY-PRL-2021_0325_00O17,EPI_ISL_1385766,3/23/21,B.1.526,PRL,-
NY-PRL-2021_0325_00P05,EPI_ISL_1385774,3/23/21,B.1.526.2,PRL,-
NY-NYCPHL-004035,EPI_ISL_1447178,3/23/21,B.1.526.2,PHL,-
NY-NYCPHL-004041,EPI_ISL_1447179,3/23/21,B.1.526.2,PHL,-
NY-NYCPHL-004031,EPI_ISL_1447181,3/23/21,B.1.526,PHL,+
NY-NYCPHL-004033,EPI_ISL_1447182,3/23/21,B.1.526,PHL,+
NY-NYCPHL-004034,EPI_ISL_1447183,3/23/21,B.1.526,PHL,+
NY-NYCPHL-004040,EPI_ISL_1447184,3/23/21,B.1.526,PHL,+
NY-NYCPHL-004043,EPI_ISL_1447185,3/23/21,B.1.526,PHL,+
NY-NYCPHL-004044,EPI_ISL_1447186,3/23/21,B.1.526,PHL,+
NY-NYCPHL-004120,EPI_ISL_1447187,3/23/21,B.1.526,PHL,+
NY-PRL-2021_0329_00J14,EPI_ISL_1470752,3/23/21,B.1.526,PRL,+
NY-PRL-2021_0329_00B19,EPI_ISL_1470763,3/23/21,B.1.526,PRL,+
NY-PRL-2021_0329_00F12,EPI_ISL_1470772,3/23/21,B.1.526,PRL,+
NY-PRL-2021_0329_01E15,EPI_ISL_1470778,3/23/21,B.1.526,PRL,+
NY-PRL-2021_0329_00B04,EPI_ISL_1470781,3/23/21,B.1.526.2,PRL,-
NY-PRL-2021_0329_00H03,EPI_ISL_1470789,3/23/21,B.1.526,PRL,+
NY-PRL-2021_0329_00K17,EPI_ISL_1470795,3/23/21,B.1.526.2,PRL,-
NY-PRL-2021_0329_00G01,EPI_ISL_1470818,3/23/21,B.1.526,PRL,+
NY-PRL-2021_0329_00G15,EPI_ISL_1470820,3/23/21,B.1.526,PRL,+
NY-PRL-2021_0329_00G05,EPI_ISL_1470830,3/23/21,B.1.526,PRL,-
NY-PRL-2021_0329_01E16,EPI_ISL_1470833,3/23/21,B.1.526.2,PRL,-
NY-PRL-2021_0329_01I16,EPI_ISL_1470861,3/23/21,B.1.526,PRL,+
NY-PRL-2021_0329_00J23,EPI_ISL_1470864,3/23/21,B.1.526,PRL,+
NY-PRL-2021_0329_00E07,EPI_ISL_1470865,3/23/21,B.1.526,PRL,+
NY-PRL-2021_0329_00K14,EPI_ISL_1470867,3/23/21,B.1.526,PRL,-
NY-PRL-2021_0329_00D24,EPI_ISL_1470868,3/23/21,B.1.526.2,PRL,-
NY-PRL-2021_0329_00B03,EPI_ISL_1470870,3/23/21,B.1.526.2,PRL,-
NY-PRL-2021_0329_00K07,EPI_ISL_1470872,3/23/21,B.1.526,PRL,+
NY-PRL-2021_0329_00J15,EPI_ISL_1470889,3/23/21,B.1.526.2,PRL,-
NY-PRL-2021_0329_00H01,EPI_ISL_1470893,3/23/21,B.1.526.2,PRL,-
NY-PRL-2021_0329_00F15,EPI_ISL_1470901,3/23/21,B.1.526,PRL,+
NY-PRL-2021_0329_00E03,EPI_ISL_1470905,3/23/21,B.1.526,PRL,+
NY-PRL-2021_0329_00B20,EPI_ISL_1470906,3/23/21,B.1.526,PRL,-
NY-PRL-2021_0329_00H12,EPI_ISL_1470910,3/23/21,B.1.526,PRL,+
NY-PRL-2021_0329_00C01,EPI_ISL_1470927,3/23/21,B.1.526.2,PRL,-
NY-PRL-2021_0329_00K22,EPI_ISL_1470932,3/23/21,B.1.526,PRL,+
NY-PRL-2021_0329_00B06,EPI_ISL_1470934,3/23/21,B.1.526.2,PRL,-
NY-PRL-2021_0329_00J16,EPI_ISL_1470938,3/23/21,B.1.526,PRL,+
NY-PRL-2021_0329_00G17,EPI_ISL_1470942,3/23/21,B.1.526.2,PRL,-
NY-PRL-2021_0329_00C10,EPI_ISL_1470946,3/23/21,B.1.526,PRL,+
NY-PRL-2021_0329_00E24,EPI_ISL_1470960,3/23/21,B.1.526,PRL,+
NY-PRL-2021_0329_00J09,EPI_ISL_1470970,3/23/21,B.1.526.2,PRL,-
NY-PRL-2021_0329_00H06,EPI_ISL_1470974,3/23/21,B.1.526,PRL,+
NY-PRL-2021_0329_00B07,EPI_ISL_1470978,3/23/21,B.1.526.2,PRL,-
NY-PRL-2021_0329_00K20,EPI_ISL_1470982,3/23/21,B.1.526,PRL,-
NY-PRL-2021_0329_00H14,EPI_ISL_1470997,3/23/21,B.1.526,PRL,+
NY-PRL-2021_0329_00E01,EPI_ISL_1471014,3/23/21,B.1.526.2,PRL,-
NY-PRL-2021_0329_00C05,EPI_ISL_1471018,3/23/21,B.1.526,PRL,+
NY-PRL-2021_0329_00K10,EPI_ISL_1471025,3/23/21,B.1.526,PRL,+
NY-PRL-2021_0329_00J19,EPI_ISL_1471044,3/23/21,B.1.526,PRL,+
NY-PRL-2021_0329_00B18,EPI_ISL_1471054,3/23/21,B.1.526,PRL,+
NY-PRL-2021_0329_00C07,EPI_ISL_1471060,3/23/21,B.1.526,PRL,-
NY-PRL-2021_0329_00F01,EPI_ISL_1471062,3/23/21,B.1.526.2,PRL,-
NY-PRL-2021_0329_00I16,EPI_ISL_1471066,3/23/21,B.1.526,PRL,+
NY-PRL-2021_0329_01F01,#N/A,3/24/21,B.1.526.2,PRL,-
NY-PRL-2021_0325_00M04,#N/A,3/24/21,B.1.526.2,PRL,-
NY-PRL-2021_0325_00M05,#N/A,3/24/21,B.1.526.2,PRL,-
NY-PRL-2021_0325_00M08,#N/A,3/24/21,B.1.526.2,PRL,-
NY-PRL-2021_0325_00M12,#N/A,3/24/21,B.1.526.2,PRL,-
NY-NYCPHL-004062,#N/A,3/24/21,B.1.526,PHL,+
NY-NYCPHL-004063,#N/A,3/24/21,B.1.526,PHL,+
NY-NYCPHL-004064,#N/A,3/24/21,B.1.526,PHL,+
NY-NYCPHL-004077,#N/A,3/24/21,B.1.526,PHL,+
NY-NYCPHL-004079,#N/A,3/24/21,B.1.526,PHL,+
NY-PRL-2021_0325_00F02,EPI_ISL_1385640,3/24/21,B.1.526.2,PRL,-
NY-PRL-2021_0325_00F07,EPI_ISL_1385643,3/24/21,B.1.526.2,PRL,-
NY-PRL-2021_0325_00F21,EPI_ISL_1385653,3/24/21,B.1.526.2,PRL,-
NY-PRL-2021_0325_00F23,EPI_ISL_1385654,3/24/21,B.1.526.2,PRL,-
NY-PRL-2021_0325_00F24,EPI_ISL_1385655,3/24/21,B.1.526.2,PRL,-
NY-PRL-2021_0325_00G08,EPI_ISL_1385659,3/24/21,B.1.526,PRL,+
NY-PRL-2021_0325_00G09,EPI_ISL_1385660,3/24/21,B.1.526,PRL,+
NY-PRL-2021_0325_00G21,EPI_ISL_1385665,3/24/21,B.1.526.2,PRL,-
NY-PRL-2021_0325_00H02,EPI_ISL_1385667,3/24/21,B.1.526,PRL,-
NY-PRL-2021_0325_00H04,EPI_ISL_1385668,3/24/21,B.1.526,PRL,+
NY-PRL-2021_0325_00H11,EPI_ISL_1385670,3/24/21,B.1.526,PRL,+
NY-PRL-2021_0325_00H15,EPI_ISL_1385672,3/24/21,B.1.526,PRL,+
NY-PRL-2021_0325_00H22,EPI_ISL_1385674,3/24/21,B.1.526,PRL,+
NY-PRL-2021_0325_00H23,EPI_ISL_1385675,3/24/21,B.1.526,PRL,+
NY-PRL-2021_0325_00I01,EPI_ISL_1385676,3/24/21,B.1.526.2,PRL,-
NY-PRL-2021_0325_00I02,EPI_ISL_1385677,3/24/21,B.1.526,PRL,+
NY-PRL-2021_0325_00I06,EPI_ISL_1385679,3/24/21,B.1.526.2,PRL,-
NY-PRL-2021_0325_00I16,EPI_ISL_1385683,3/24/21,B.1.526,PRL,+
NY-PRL-2021_0325_00I21,EPI_ISL_1385684,3/24/21,B.1.526,PRL,+
NY-PRL-2021_0325_00I22,EPI_ISL_1385685,3/24/21,B.1.526,PRL,+
NY-PRL-2021_0325_00J01,EPI_ISL_1385687,3/24/21,B.1.526,PRL,+
NY-PRL-2021_0325_00J08,EPI_ISL_1385694,3/24/21,B.1.526.2,PRL,-
NY-PRL-2021_0325_00J09,EPI_ISL_1385695,3/24/21,B.1.526.2,PRL,-
NY-PRL-2021_0325_00J11,EPI_ISL_1385696,3/24/21,B.1.526.2,PRL,-
NY-PRL-2021_0325_00J19,EPI_ISL_1385698,3/24/21,B.1.526,PRL,+
NY-PRL-2021_0325_00K02,EPI_ISL_1385702,3/24/21,B.1.526.2,PRL,-
NY-PRL-2021_0325_00K04,EPI_ISL_1385703,3/24/21,B.1.526,PRL,+
NY-PRL-2021_0325_00K08,EPI_ISL_1385707,3/24/21,B.1.526,PRL,+
NY-PRL-2021_0325_00K16,EPI_ISL_1385708,3/24/21,B.1.526.2,PRL,-
NY-PRL-2021_0325_00K18,EPI_ISL_1385709,3/24/21,B.1.526,PRL,+
NY-PRL-2021_0325_00K23,EPI_ISL_1385711,3/24/21,B.1.526,PRL,+
NY-PRL-2021_0325_00K24,EPI_ISL_1385712,3/24/21,B.1.526,PRL,+
NY-PRL-2021_0325_00L09,EPI_ISL_1385717,3/24/21,B.1.526.2,PRL,-
NY-PRL-2021_0325_00L11,EPI_ISL_1385718,3/24/21,B.1.526,PRL,+
NY-PRL-2021_0325_00L12,EPI_ISL_1385719,3/24/21,B.1.526,PRL,+
NY-PRL-2021_0325_00L13,EPI_ISL_1385720,3/24/21,B.1.526.2,PRL,-
NY-PRL-2021_0325_00M02,EPI_ISL_1385728,3/24/21,B.1.526,PRL,+
NY-PRL-2021_0325_00M14,EPI_ISL_1385733,3/24/21,B.1.526,PRL,+
NY-PRL-2021_0325_00M21,EPI_ISL_1385738,3/24/21,B.1.526,PRL,+
NY-PRL-2021_0325_00N02,EPI_ISL_1385743,3/24/21,B.1.526.2,PRL,-
NY-PRL-2021_0325_00N03,EPI_ISL_1385744,3/24/21,B.1.526.2,PRL,-
NY-PRL-2021_0325_00N05,EPI_ISL_1385745,3/24/21,B.1.526,PRL,+
NY-PRL-2021_0325_00N14,EPI_ISL_1385750,3/24/21,B.1.526,PRL,+
NY-PRL-2021_0325_00N17,EPI_ISL_1385752,3/24/21,B.1.526,PRL,+
NY-PRL-2021_0325_00N21,EPI_ISL_1385754,3/24/21,B.1.526,PRL,+
NY-PRL-2021_0325_00N22,EPI_ISL_1385755,3/24/21,B.1.526.2,PRL,-
NY-PRL-2021_0325_00O07,EPI_ISL_1385760,3/24/21,B.1.526,PRL,+
NY-PRL-2021_0325_00O09,EPI_ISL_1385761,3/24/21,B.1.526,PRL,+
NY-PRL-2021_0325_00O12,EPI_ISL_1385763,3/24/21,B.1.526,PRL,+
NY-PRL-2021_0325_00O15,EPI_ISL_1385765,3/24/21,B.1.526.2,PRL,-
NY-PRL-2021_0325_00O23,EPI_ISL_1385769,3/24/21,B.1.526.2,PRL,-
NY-PRL-2021_0325_00P12,EPI_ISL_1385776,3/24/21,B.1.526.2,PRL,-
NY-PRL-2021_0325_00P15,EPI_ISL_1385777,3/24/21,B.1.526,PRL,+
NY-PRL-2021_0325_00P19,EPI_ISL_1385780,3/24/21,B.1.526.2,PRL,-
NY-NYCPHL-004061,EPI_ISL_1447188,3/24/21,B.1.526,PHL,+
NY-PRL-2021_0329_01M16,EPI_ISL_1470753,3/24/21,B.1.526,PRL,+
NY-PRL-2021_0329_01L02,EPI_ISL_1470779,3/24/21,B.1.526.2,PRL,-
NY-PRL-2021_0329_01K19,EPI_ISL_1470782,3/24/21,B.1.526,PRL,+
NY-PRL-2021_0329_01E24,EPI_ISL_1470790,3/24/21,B.1.526.2,PRL,-
NY-PRL-2021_0329_01K24,EPI_ISL_1470791,3/24/21,B.1.526.2,PRL,-
NY-PRL-2021_0329_01L21,EPI_ISL_1470797,3/24/21,B.1.526,PRL,+
NY-PRL-2021_0329_01M01,EPI_ISL_1470801,3/24/21,B.1.526.2,PRL,-
NY-PRL-2021_0329_01K21,EPI_ISL_1470805,3/24/21,B.1.526.2,PRL,-
NY-PRL-2021_0329_01F02,EPI_ISL_1470812,3/24/21,B.1.526.2,PRL,-
NY-PRL-2021_0329_00P21,EPI_ISL_1470821,3/24/21,B.1.526,PRL,+
NY-PRL-2021_0329_01L05,EPI_ISL_1470843,3/24/21,B.1.526.2,PRL,-
NY-PRL-2021_0329_01I04,EPI_ISL_1470850,3/24/21,B.1.526,PRL,-
NY-PRL-2021_0329_01H21,EPI_ISL_1470857,3/24/21,B.1.526.2,PRL,-
NY-PRL-2021_0329_01F23,EPI_ISL_1470860,3/24/21,B.1.526,PRL,+
NY-PRL-2021_0329_01D18,EPI_ISL_1470866,3/24/21,B.1.526,PRL,-
NY-PRL-2021_0329_01I09,EPI_ISL_1470871,3/24/21,B.1.526.2,PRL,-
NY-PRL-2021_0329_01H22,EPI_ISL_1470873,3/24/21,B.1.526,PRL,+
NY-PRL-2021_0329_01C19,EPI_ISL_1470874,3/24/21,B.1.526,PRL,+
NY-PRL-2021_0329_01G21,EPI_ISL_1470876,3/24/21,B.1.526.2,PRL,-
NY-PRL-2021_0329_01L03,EPI_ISL_1470881,3/24/21,B.1.526.2,PRL,-
NY-PRL-2021_0329_01M23,EPI_ISL_1470895,3/24/21,B.1.526.2,PRL,-
NY-PRL-2021_0329_01J07,EPI_ISL_1470897,3/24/21,B.1.526.2,PRL,-
NY-PRL-2021_0329_01H06,EPI_ISL_1470899,3/24/21,B.1.526,PRL,+
NY-PRL-2021_0329_01G04,EPI_ISL_1470900,3/24/21,B.1.526,PRL,+
NY-PRL-2021_0329_01I11,EPI_ISL_1470917,3/24/21,B.1.526.2,PRL,-
NY-PRL-2021_0329_01G06,EPI_ISL_1470921,3/24/21,B.1.526,PRL,+
NY-PRL-2021_0329_01G11,EPI_ISL_1470943,3/24/21,B.1.526.2,PRL,-
NY-PRL-2021_0329_01M22,EPI_ISL_1470945,3/24/21,B.1.526,PRL,+
NY-PRL-2021_0329_01M19,EPI_ISL_1470954,3/24/21,B.1.526,PRL,+
NY-PRL-2021_0329_01L14,EPI_ISL_1470963,3/24/21,B.1.526,PRL,+
NY-PRL-2021_0329_01N01,EPI_ISL_1470969,3/24/21,B.1.526.2,PRL,-
NY-PRL-2021_0329_01E19,EPI_ISL_1470983,3/24/21,B.1.526.2,PRL,-
NY-PRL-2021_0329_01H01,EPI_ISL_1470988,3/24/21,B.1.526,PRL,+
NY-PRL-2021_0329_01F22,EPI_ISL_1470996,3/24/21,B.1.526,PRL,+
NY-PRL-2021_0329_01J18,EPI_ISL_1471008,3/24/21,B.1.526.2,PRL,-
NY-PRL-2021_0329_01H09,EPI_ISL_1471012,3/24/21,B.1.526,PRL,+
NY-PRL-2021_0329_01L20,EPI_ISL_1471015,3/24/21,B.1.526,PRL,-
NY-PRL-2021_0329_01G24,EPI_ISL_1471022,3/24/21,B.1.526,PRL,-
NY-PRL-2021_0329_01L15,EPI_ISL_1471026,3/24/21,B.1.526,PRL,-
NY-PRL-2021_0329_01F03,EPI_ISL_1471028,3/24/21,B.1.526,PRL,+
NY-PRL-2021_0329_01G09,EPI_ISL_1471030,3/24/21,B.1.526,PRL,+
NY-PRL-2021_0329_01G12,EPI_ISL_1471048,3/24/21,B.1.526,PRL,+
NY-PRL-2021_0329_01I24,EPI_ISL_1471051,3/24/21,B.1.526,PRL,+
NY-PRL-2021_0329_01K23,EPI_ISL_1471053,3/24/21,B.1.526.2,PRL,-
NY-PRL-2021_0329_04J09,EPI_ISL_1471581,3/24/21,B.1.526,PRL,+
NY-PRL-2021_0329_04E10,EPI_ISL_1471778,3/24/21,B.1.526.2,PRL,-
NY-PRL-2021_0329_04H21,EPI_ISL_1471804,3/24/21,B.1.526,PRL,+
NY-PRL-2021_0329_04J24,EPI_ISL_1471846,3/24/21,B.1.526.2,PRL,-
NY-NYCPHL-004065,EPI_ISL_2262499,3/24/21,B.1.526,PHL,+
NY-PRL-2021_0329_04G05,#N/A,3/25/21,B.1.526.2,PRL,-
NY-PRL-2021_0329_03G07,#N/A,3/25/21,B.1.526,PRL,+
NY-PRL-2021_0329_00O17,#N/A,3/25/21,B.1.526,PRL,-
NY-NYCPHL-004084,#N/A,3/25/21,B.1.526,PHL,+
NY-NYCPHL-004085,#N/A,3/25/21,B.1.526,PHL,+
NY-NYCPHL-004086,#N/A,3/25/21,B.1.526.2,PHL,-
NY-NYCPHL-004089,#N/A,3/25/21,B.1.526,PHL,+
NY-NYCPHL-004096,EPI_ISL_1447095,3/25/21,B.1.526,PHL,+
NY-NYCPHL-004103,EPI_ISL_1447106,3/25/21,B.1.526,PHL,+
NY-PRL-2021_0329_00M13,EPI_ISL_1470744,3/25/21,B.1.526,PRL,+
NY-PRL-2021_0329_00N21,EPI_ISL_1470751,3/25/21,B.1.526.2,PRL,-
NY-PRL-2021_0329_01E06,EPI_ISL_1470754,3/25/21,B.1.526.2,PRL,-
NY-PRL-2021_0329_01C14,EPI_ISL_1470757,3/25/21,B.1.526,PRL,+
NY-PRL-2021_0329_00M22,EPI_ISL_1470760,3/25/21,B.1.526,PRL,-
NY-PRL-2021_0329_01C04,EPI_ISL_1470766,3/25/21,B.1.526,PRL,+
NY-PRL-2021_0329_01E12,EPI_ISL_1470769,3/25/21,B.1.526.2,PRL,-
NY-PRL-2021_0329_01J15,EPI_ISL_1470787,3/25/21,B.1.526,PRL,+
NY-PRL-2021_0329_00N14,EPI_ISL_1470803,3/25/21,B.1.526.2,PRL,-
NY-PRL-2021_0329_00L15,EPI_ISL_1470811,3/25/21,B.1.526,PRL,+
NY-PRL-2021_0329_00O06,EPI_ISL_1470813,3/25/21,B.1.526,PRL,+
NY-PRL-2021_0329_01J10,EPI_ISL_1470815,3/25/21,B.1.526.2,PRL,-
NY-PRL-2021_0329_01J13,EPI_ISL_1470816,3/25/21,B.1.526,PRL,+
NY-PRL-2021_0329_01C10,EPI_ISL_1470822,3/25/21,B.1.526,PRL,+
NY-PRL-2021_0329_00N15,EPI_ISL_1470826,3/25/21,B.1.526.2,PRL,-
NY-PRL-2021_0329_01J16,EPI_ISL_1470834,3/25/21,B.1.526,PRL,+
NY-PRL-2021_0329_00M23,EPI_ISL_1470853,3/25/21,B.1.526,PRL,+
NY-PRL-2021_0329_00L09,EPI_ISL_1470875,3/25/21,B.1.526,PRL,+
NY-PRL-2021_0329_00N19,EPI_ISL_1470880,3/25/21,B.1.526.2,PRL,-
NY-PRL-2021_0329_00L05,EPI_ISL_1470882,3/25/21,B.1.526,PRL,+
NY-PRL-2021_0329_01B11,EPI_ISL_1470883,3/25/21,B.1.526,PRL,+
NY-PRL-2021_0329_00P19,EPI_ISL_1470902,3/25/21,B.1.526,PRL,+
NY-PRL-2021_0329_00O15,EPI_ISL_1470903,3/25/21,B.1.526,PRL,+
NY-PRL-2021_0329_00O19,EPI_ISL_1470904,3/25/21,B.1.526,PRL,+
NY-PRL-2021_0329_00M24,EPI_ISL_1470916,3/25/21,B.1.526,PRL,+
NY-PRL-2021_0329_00O11,EPI_ISL_1470919,3/25/21,B.1.526.2,PRL,-
NY-PRL-2021_0329_00L23,EPI_ISL_1470924,3/25/21,B.1.526,PRL,+
NY-PRL-2021_0329_00L14,EPI_ISL_1470931,3/25/21,B.1.526.2,PRL,-
NY-PRL-2021_0329_01A17,EPI_ISL_1470940,3/25/21,B.1.526,PRL,+
NY-PRL-2021_0329_01B21,EPI_ISL_1470944,3/25/21,B.1.526,PRL,-
NY-PRL-2021_0329_00M04,EPI_ISL_1470947,3/25/21,B.1.526,PRL,+
NY-PRL-2021_0329_01B10,EPI_ISL_1470949,3/25/21,B.1.526,PRL,+
NY-PRL-2021_0329_01D02,EPI_ISL_1470968,3/25/21,B.1.526,PRL,+
NY-PRL-2021_0329_00O23,EPI_ISL_1470972,3/25/21,B.1.526,PRL,+
NY-PRL-2021_0329_01A23,EPI_ISL_1470975,3/25/21,B.1.526.2,PRL,-
NY-PRL-2021_0329_01D09,EPI_ISL_1470976,3/25/21,B.1.526,PRL,+
NY-PRL-2021_0329_01C09,EPI_ISL_1470979,3/25/21,B.1.526,PRL,+
NY-PRL-2021_0329_01E08,EPI_ISL_1470990,3/25/21,B.1.526,PRL,+
NY-PRL-2021_0329_00M19,EPI_ISL_1470998,3/25/21,B.1.526.2,PRL,-
NY-PRL-2021_0329_00O14,EPI_ISL_1471000,3/25/21,B.1.526.2,PRL,-
NY-PRL-2021_0329_00O12,EPI_ISL_1471002,3/25/21,B.1.526.2,PRL,-
NY-PRL-2021_0329_01A13,EPI_ISL_1471004,3/25/21,B.1.526.2,PRL,-
NY-PRL-2021_0329_00P18,EPI_ISL_1471009,3/25/21,B.1.526,PRL,+
NY-PRL-2021_0329_01B12,EPI_ISL_1471010,3/25/21,B.1.526.2,PRL,-
NY-PRL-2021_0329_01A08,EPI_ISL_1471017,3/25/21,B.1.526.2,PRL,-
NY-PRL-2021_0329_01A24,EPI_ISL_1471037,3/25/21,B.1.526.2,PRL,-
NY-PRL-2021_0329_00N16,EPI_ISL_1471045,3/25/21,B.1.526.2,PRL,-
NY-PRL-2021_0329_01E13,EPI_ISL_1471050,3/25/21,B.1.526,PRL,+
NY-PRL-2021_0329_00P16,EPI_ISL_1471055,3/25/21,B.1.526.2,PRL,-
NY-PRL-2021_0329_00O08,EPI_ISL_1471059,3/25/21,B.1.526.2,PRL,-
NY-PRL-2021_0329_03G08,EPI_ISL_1471072,3/25/21,B.1.526,PRL,-
NY-PRL-2021_0329_03J17,EPI_ISL_1471089,3/25/21,B.1.526,PRL,+
NY-PRL-2021_0329_03E10,EPI_ISL_1471091,3/25/21,B.1.526.2,PRL,-
NY-PRL-2021_0329_03G22,EPI_ISL_1471111,3/25/21,B.1.526,PRL,-
NY-PRL-2021_0329_03D16,EPI_ISL_1471112,3/25/21,B.1.526,PRL,+
NY-PRL-2021_0329_03D22,EPI_ISL_1471129,3/25/21,B.1.526,PRL,+
NY-PRL-2021_0329_03O21,EPI_ISL_1471137,3/25/21,B.1.526,PRL,+
NY-PRL-2021_0329_03O18,EPI_ISL_1471156,3/25/21,B.1.526.2,PRL,-
NY-PRL-2021_0329_03M08,EPI_ISL_1471176,3/25/21,B.1.526,PRL,-
NY-PRL-2021_0329_03F13,EPI_ISL_1471190,3/25/21,B.1.526,PRL,+
NY-PRL-2021_0329_03J23,EPI_ISL_1471216,3/25/21,B.1.526,PRL,+
NY-PRL-2021_0329_03O17,EPI_ISL_1471223,3/25/21,B.1.526.2,PRL,-
NY-PRL-2021_0329_03J19,EPI_ISL_1471241,3/25/21,B.1.526.2,PRL,-
NY-PRL-2021_0329_03E11,EPI_ISL_1471242,3/25/21,B.1.526.2,PRL,-
NY-PRL-2021_0329_03O24,EPI_ISL_1471257,3/25/21,B.1.526,PRL,+
NY-PRL-2021_0329_03G16,EPI_ISL_1471258,3/25/21,B.1.526,PRL,-
NY-PRL-2021_0329_03L14,EPI_ISL_1471262,3/25/21,B.1.526,PRL,+
NY-PRL-2021_0329_03L09,EPI_ISL_1471293,3/25/21,B.1.526.2,PRL,-
NY-PRL-2021_0329_03G12,EPI_ISL_1471295,3/25/21,B.1.526,PRL,+
NY-PRL-2021_0329_03C24,EPI_ISL_1471298,3/25/21,B.1.526,PRL,+
NY-PRL-2021_0329_03O06,EPI_ISL_1471309,3/25/21,B.1.526,PRL,+
NY-PRL-2021_0329_03G09,EPI_ISL_1471332,3/25/21,B.1.526,PRL,-
NY-PRL-2021_0329_03O11,EPI_ISL_1471336,3/25/21,B.1.526,PRL,+
NY-PRL-2021_0329_03O12,EPI_ISL_1471339,3/25/21,B.1.526.2,PRL,-
NY-PRL-2021_0329_03N22,EPI_ISL_1471365,3/25/21,B.1.526.2,PRL,-
NY-PRL-2021_0329_03J10,EPI_ISL_1471375,3/25/21,B.1.526,PRL,+
NY-PRL-2021_0329_03G18,EPI_ISL_1471396,3/25/21,B.1.526,PRL,+
NY-PRL-2021_0329_03G14,EPI_ISL_1471413,3/25/21,B.1.526,PRL,+
NY-PRL-2021_0329_03G17,EPI_ISL_1471425,3/25/21,B.1.526.2,PRL,-
NY-PRL-2021_0329_03J15,EPI_ISL_1471427,3/25/21,B.1.526.2,PRL,-
NY-PRL-2021_0329_03L04,EPI_ISL_1471434,3/25/21,B.1.526,PRL,+
NY-PRL-2021_0329_04J15,EPI_ISL_1471454,3/25/21,B.1.526.2,PRL,-
NY-PRL-2021_0329_04F06,EPI_ISL_1471463,3/25/21,B.1.526,PRL,+
NY-PRL-2021_0329_04E15,EPI_ISL_1471464,3/25/21,B.1.526.2,PRL,-
NY-PRL-2021_0329_04C21,EPI_ISL_1471474,3/25/21,B.1.526.2,PRL,-
NY-PRL-2021_0329_04L20,EPI_ISL_1471482,3/25/21,B.1.526.2,PRL,-
NY-PRL-2021_0329_04G02,EPI_ISL_1471496,3/25/21,B.1.526,PRL,+
NY-PRL-2021_0329_04H14,EPI_ISL_1471510,3/25/21,B.1.526,PRL,+
NY-PRL-2021_0329_04I19,EPI_ISL_1471520,3/25/21,B.1.526,PRL,+
NY-PRL-2021_0329_04J05,EPI_ISL_1471524,3/25/21,B.1.526,PRL,+
NY-PRL-2021_0329_04H04,EPI_ISL_1471537,3/25/21,B.1.526,PRL,+
NY-PRL-2021_0329_04L05,EPI_ISL_1471543,3/25/21,B.1.526.2,PRL,-
NY-PRL-2021_0329_04K14,EPI_ISL_1471552,3/25/21,B.1.526,PRL,+
NY-PRL-2021_0329_04K17,EPI_ISL_1471564,3/25/21,B.1.526.2,PRL,-
NY-PRL-2021_0329_04L01,EPI_ISL_1471582,3/25/21,B.1.526,PRL,+
NY-PRL-2021_0329_04E22,EPI_ISL_1471590,3/25/21,B.1.526,PRL,+
NY-PRL-2021_0329_04E13,EPI_ISL_1471633,3/25/21,B.1.526,PRL,-
NY-PRL-2021_0329_04L08,EPI_ISL_1471639,3/25/21,B.1.526.2,PRL,-
NY-PRL-2021_0329_04I23,EPI_ISL_1471646,3/25/21,B.1.526,PRL,+
NY-PRL-2021_0329_04J01,EPI_ISL_1471650,3/25/21,B.1.526.2,PRL,-
NY-PRL-2021_0329_04B24,EPI_ISL_1471658,3/25/21,B.1.526.2,PRL,-
NY-PRL-2021_0329_04D24,EPI_ISL_1471669,3/25/21,B.1.526,PRL,+
NY-PRL-2021_0329_04L13,EPI_ISL_1471676,3/25/21,B.1.526,PRL,-
NY-PRL-2021_0329_04C20,EPI_ISL_1471677,3/25/21,B.1.526.2,PRL,-
NY-PRL-2021_0329_04I24,EPI_ISL_1471679,3/25/21,B.1.526,PRL,+
NY-PRL-2021_0329_04K19,EPI_ISL_1471680,3/25/21,B.1.526,PRL,+
NY-PRL-2021_0329_04H01,EPI_ISL_1471693,3/25/21,B.1.526.2,PRL,-
NY-PRL-2021_0329_04D17,EPI_ISL_1471706,3/25/21,B.1.526,PRL,-
NY-PRL-2021_0329_04B20,EPI_ISL_1471710,3/25/21,B.1.526.2,PRL,-
NY-PRL-2021_0329_04L04,EPI_ISL_1471724,3/25/21,B.1.526,PRL,+
NY-PRL-2021_0329_04D22,EPI_ISL_1471725,3/25/21,B.1.526,PRL,+
NY-PRL-2021_0329_04K24,EPI_ISL_1471768,3/25/21,B.1.526,PRL,+
NY-PRL-2021_0329_04C07,EPI_ISL_1471769,3/25/21,B.1.526,PRL,+
NY-PRL-2021_0329_04K15,EPI_ISL_1471806,3/25/21,B.1.526,PRL,+
NY-PRL-2021_0329_04H13,EPI_ISL_1471817,3/25/21,B.1.526.2,PRL,-
NY-PRL-2021_0329_04D05,EPI_ISL_1471821,3/25/21,B.1.526,PRL,+
NY-PRL-2021_0329_04H07,EPI_ISL_1471832,3/25/21,B.1.526,PRL,+
NY-PRL-2021_0329_02P21,#N/A,3/26/21,B.1.526,PRL,+
NY-PRL-2021_0329_03K09,#N/A,3/26/21,B.1.526,PRL,+
NY-PRL-2021_0329_02P17,#N/A,3/26/21,B.1.526,PRL,+
NY-NYCPHL-004108,#N/A,3/26/21,B.1.526.2,PHL,-
NY-NYCPHL-004110,EPI_ISL_1447153,3/26/21,B.1.526,PHL,+
NY-NYCPHL-004111,EPI_ISL_1447154,3/26/21,B.1.526,PHL,+
NY-NYCPHL-004117,EPI_ISL_1447180,3/26/21,B.1.526,PHL,+
NY-PRL-2021_0329_01N08,EPI_ISL_1470825,3/26/21,B.1.526,PRL,+
NY-PRL-2021_0329_01O05,EPI_ISL_1470827,3/26/21,B.1.526,PRL,+
NY-PRL-2021_0329_02J14,EPI_ISL_1471070,3/26/21,B.1.526,PRL,+
NY-PRL-2021_0329_02L05,EPI_ISL_1471071,3/26/21,B.1.526.2,PRL,-
NY-PRL-2021_0329_02O04,EPI_ISL_1471076,3/26/21,B.1.526.2,PRL,-
NY-PRL-2021_0329_02J05,EPI_ISL_1471078,3/26/21,B.1.526,PRL,+
NY-PRL-2021_0329_02F21,EPI_ISL_1471079,3/26/21,B.1.526.2,PRL,-
NY-PRL-2021_0329_03N09,EPI_ISL_1471081,3/26/21,B.1.526,PRL,+
NY-PRL-2021_0329_03K18,EPI_ISL_1471082,3/26/21,B.1.526,PRL,+
NY-PRL-2021_0329_02B07,EPI_ISL_1471083,3/26/21,B.1.526,PRL,+
NY-PRL-2021_0329_02G01,EPI_ISL_1471087,3/26/21,B.1.526,PRL,+
NY-PRL-2021_0329_02J19,EPI_ISL_1471088,3/26/21,B.1.526.2,PRL,-
NY-PRL-2021_0329_03N06,EPI_ISL_1471094,3/26/21,B.1.526,PRL,+
NY-PRL-2021_0329_03H09,EPI_ISL_1471099,3/26/21,B.1.526,PRL,+
NY-PRL-2021_0329_02I22,EPI_ISL_1471100,3/26/21,B.1.526,PRL,+
NY-PRL-2021_0329_03N07,EPI_ISL_1471103,3/26/21,B.1.526,PRL,+
NY-PRL-2021_0329_02M09,EPI_ISL_1471105,3/26/21,B.1.526,PRL,+
NY-PRL-2021_0329_02I06,EPI_ISL_1471107,3/26/21,B.1.526,PRL,+
NY-PRL-2021_0329_03H20,EPI_ISL_1471109,3/26/21,B.1.526.2,PRL,-
NY-PRL-2021_0329_02L06,EPI_ISL_1471118,3/26/21,B.1.526.2,PRL,-
NY-PRL-2021_0329_02O23,EPI_ISL_1471122,3/26/21,B.1.526,PRL,-
NY-PRL-2021_0329_02L20,EPI_ISL_1471124,3/26/21,B.1.526,PRL,+
NY-PRL-2021_0329_03D10,EPI_ISL_1471127,3/26/21,B.1.526,PRL,+
NY-PRL-2021_0329_03I03,EPI_ISL_1471134,3/26/21,B.1.526,PRL,+
NY-PRL-2021_0329_03B07,EPI_ISL_1471135,3/26/21,B.1.526,PRL,-
NY-PRL-2021_0329_02P12,EPI_ISL_1471141,3/26/21,B.1.526,PRL,+
NY-PRL-2021_0329_02M12,EPI_ISL_1471142,3/26/21,B.1.526,PRL,-
NY-PRL-2021_0329_03B12,EPI_ISL_1471145,3/26/21,B.1.526.2,PRL,-
NY-PRL-2021_0329_02M24,EPI_ISL_1471155,3/26/21,B.1.526,PRL,+
NY-PRL-2021_0329_02M10,EPI_ISL_1471163,3/26/21,B.1.526,PRL,+
NY-PRL-2021_0329_02J11,EPI_ISL_1471166,3/26/21,B.1.526,PRL,+
NY-PRL-2021_0329_03D03,EPI_ISL_1471169,3/26/21,B.1.526,PRL,+
NY-PRL-2021_0329_03K20,EPI_ISL_1471170,3/26/21,B.1.526.2,PRL,-
NY-PRL-2021_0329_02L24,EPI_ISL_1471174,3/26/21,B.1.526,PRL,+
NY-PRL-2021_0329_02K17,EPI_ISL_1471179,3/26/21,B.1.526.2,PRL,-
NY-PRL-2021_0329_03A11,EPI_ISL_1471181,3/26/21,B.1.526,PRL,+
NY-PRL-2021_0329_02K13,EPI_ISL_1471184,3/26/21,B.1.526,PRL,+
NY-PRL-2021_0329_03I08,EPI_ISL_1471185,3/26/21,B.1.526,PRL,+
NY-PRL-2021_0329_02J22,EPI_ISL_1471189,3/26/21,B.1.526,PRL,+
NY-PRL-2021_0329_02N03,EPI_ISL_1471191,3/26/21,B.1.526,PRL,+
NY-PRL-2021_0329_03I10,EPI_ISL_1471197,3/26/21,B.1.526,PRL,-
NY-PRL-2021_0329_03H15,EPI_ISL_1471204,3/26/21,B.1.526.2,PRL,-
NY-PRL-2021_0329_02I13,EPI_ISL_1471206,3/26/21,B.1.526.2,PRL,-
NY-PRL-2021_0329_02K04,EPI_ISL_1471213,3/26/21,B.1.526.2,PRL,-
NY-PRL-2021_0329_03D13,EPI_ISL_1471220,3/26/21,B.1.526,PRL,+
NY-PRL-2021_0329_03C03,EPI_ISL_1471221,3/26/21,B.1.526,PRL,-
NY-PRL-2021_0329_03H08,EPI_ISL_1471222,3/26/21,B.1.526,PRL,+
NY-PRL-2021_0329_02O02,EPI_ISL_1471224,3/26/21,B.1.526.2,PRL,-
NY-PRL-2021_0329_03B05,EPI_ISL_1471227,3/26/21,B.1.526,PRL,-
NY-PRL-2021_0329_03C19,EPI_ISL_1471229,3/26/21,B.1.526.2,PRL,-
NY-PRL-2021_0329_02P18,EPI_ISL_1471231,3/26/21,B.1.526,PRL,+
NY-PRL-2021_0329_02F03,EPI_ISL_1471237,3/26/21,B.1.526,PRL,+
NY-PRL-2021_0329_03P06,EPI_ISL_1471238,3/26/21,B.1.526,PRL,-
NY-PRL-2021_0329_03H18,EPI_ISL_1471244,3/26/21,B.1.526.2,PRL,-
NY-PRL-2021_0329_03N05,EPI_ISL_1471250,3/26/21,B.1.526,PRL,+
NY-PRL-2021_0329_03A20,EPI_ISL_1471251,3/26/21,B.1.526.2,PRL,-
NY-PRL-2021_0329_02G07,EPI_ISL_1471253,3/26/21,B.1.526.2,PRL,-
NY-PRL-2021_0329_03P10,EPI_ISL_1471254,3/26/21,B.1.526,PRL,+
NY-PRL-2021_0329_02J12,EPI_ISL_1471263,3/26/21,B.1.526,PRL,-
NY-PRL-2021_0329_02N04,EPI_ISL_1471264,3/26/21,B.1.526.2,PRL,-
NY-PRL-2021_0329_02N10,EPI_ISL_1471266,3/26/21,B.1.526,PRL,+
NY-PRL-2021_0329_03G23,EPI_ISL_1471267,3/26/21,B.1.526,PRL,+
NY-PRL-2021_0329_03B22,EPI_ISL_1471268,3/26/21,B.1.526,PRL,+
NY-PRL-2021_0329_03H13,EPI_ISL_1471269,3/26/21,B.1.526,PRL,+
NY-PRL-2021_0329_02M04,EPI_ISL_1471270,3/26/21,B.1.526,PRL,-
NY-PRL-2021_0329_02B09,EPI_ISL_1471273,3/26/21,B.1.526.2,PRL,-
NY-PRL-2021_0329_03P18,EPI_ISL_1471279,3/26/21,B.1.526,PRL,-
NY-PRL-2021_0329_02O16,EPI_ISL_1471282,3/26/21,B.1.526,PRL,+
NY-PRL-2021_0329_02K20,EPI_ISL_1471284,3/26/21,B.1.526,PRL,+
NY-PRL-2021_0329_02E14,EPI_ISL_1471285,3/26/21,B.1.526,PRL,+
NY-PRL-2021_0329_02K10,EPI_ISL_1471296,3/26/21,B.1.526.2,PRL,-
NY-PRL-2021_0329_03F06,EPI_ISL_1471301,3/26/21,B.1.526,PRL,+
NY-PRL-2021_0329_02G20,EPI_ISL_1471308,3/26/21,B.1.526,PRL,+
NY-PRL-2021_0329_03D07,EPI_ISL_1471310,3/26/21,B.1.526.2,PRL,-
NY-PRL-2021_0329_03M11,EPI_ISL_1471313,3/26/21,B.1.526,PRL,+
NY-PRL-2021_0329_03B10,EPI_ISL_1471319,3/26/21,B.1.526,PRL,+
NY-PRL-2021_0329_03F23,EPI_ISL_1471322,3/26/21,B.1.526.2,PRL,-
NY-PRL-2021_0329_02P05,EPI_ISL_1471323,3/26/21,B.1.526,PRL,+
NY-PRL-2021_0329_03A19,EPI_ISL_1471324,3/26/21,B.1.526,PRL,+
NY-PRL-2021_0329_02O09,EPI_ISL_1471325,3/26/21,B.1.526,PRL,+
NY-PRL-2021_0329_02P14,EPI_ISL_1471328,3/26/21,B.1.526,PRL,+
NY-PRL-2021_0329_03L03,EPI_ISL_1471331,3/26/21,B.1.526,PRL,+
NY-PRL-2021_0329_02O15,EPI_ISL_1471334,3/26/21,B.1.526,PRL,+
NY-PRL-2021_0329_02K08,EPI_ISL_1471338,3/26/21,B.1.526,PRL,+
NY-PRL-2021_0329_03P13,EPI_ISL_1471342,3/26/21,B.1.526,PRL,+
NY-PRL-2021_0329_02N15,EPI_ISL_1471348,3/26/21,B.1.526,PRL,-
NY-PRL-2021_0329_02N08,EPI_ISL_1471362,3/26/21,B.1.526.2,PRL,-
NY-PRL-2021_0329_03C02,EPI_ISL_1471366,3/26/21,B.1.526,PRL,+
NY-PRL-2021_0329_03B08,EPI_ISL_1471370,3/26/21,B.1.526,PRL,+
NY-PRL-2021_0329_03M16,EPI_ISL_1471377,3/26/21,B.1.526,PRL,+
NY-PRL-2021_0329_03C20,EPI_ISL_1471380,3/26/21,B.1.526,PRL,+
NY-PRL-2021_0329_02J17,EPI_ISL_1471383,3/26/21,B.1.526,PRL,-
NY-PRL-2021_0329_02H09,EPI_ISL_1471385,3/26/21,B.1.526,PRL,+
NY-PRL-2021_0329_03B09,EPI_ISL_1471389,3/26/21,B.1.526,PRL,+
NY-PRL-2021_0329_02G11,EPI_ISL_1471394,3/26/21,B.1.526,PRL,+
NY-PRL-2021_0329_03K23,EPI_ISL_1471395,3/26/21,B.1.526.2,PRL,-
NY-PRL-2021_0329_03I17,EPI_ISL_1471400,3/26/21,B.1.526.2,PRL,-
NY-PRL-2021_0329_02H19,EPI_ISL_1471402,3/26/21,B.1.526,PRL,+
NY-PRL-2021_0329_03B15,EPI_ISL_1471405,3/26/21,B.1.526,PRL,+
NY-PRL-2021_0329_03M12,EPI_ISL_1471406,3/26/21,B.1.526,PRL,-
NY-PRL-2021_0329_02O22,EPI_ISL_1471408,3/26/21,B.1.526,PRL,-
NY-PRL-2021_0329_03I18,EPI_ISL_1471409,3/26/21,B.1.526,PRL,+
NY-PRL-2021_0329_03A12,EPI_ISL_1471411,3/26/21,B.1.526,PRL,+
NY-PRL-2021_0329_03B11,EPI_ISL_1471421,3/26/21,B.1.526,PRL,+
NY-PRL-2021_0329_02M14,EPI_ISL_1471424,3/26/21,B.1.526,PRL,+
NY-PRL-2021_0329_02P07,EPI_ISL_1471426,3/26/21,B.1.526,PRL,+
NY-PRL-2021_0329_02O07,EPI_ISL_1471429,3/26/21,B.1.526.2,PRL,-
NY-PRL-2021_0329_02O06,EPI_ISL_1471431,3/26/21,B.1.526,PRL,+
NY-PRL-2021_0329_02I05,EPI_ISL_1471436,3/26/21,B.1.526.2,PRL,-
NY-PRL-2021_0329_03N11,EPI_ISL_1471443,3/26/21,B.1.526.2,PRL,-
NY-PRL-2021_0329_03A21,EPI_ISL_1471446,3/26/21,B.1.526,PRL,-
NY-PRL-2021_0329_04O17,EPI_ISL_1471453,3/26/21,B.1.526,PRL,+
NY-PRL-2021_0329_04F13,EPI_ISL_1471481,3/26/21,B.1.526,PRL,+
NY-PRL-2021_0329_04F15,EPI_ISL_1471525,3/26/21,B.1.526,PRL,+
NY-PRL-2021_0329_04B13,EPI_ISL_1471560,3/26/21,B.1.526,PRL,-
NY-PRL-2021_0329_04A11,EPI_ISL_1471593,3/26/21,B.1.526.2,PRL,-
NY-PRL-2021_0329_04A22,EPI_ISL_1471688,3/26/21,B.1.526.2,PRL,-
NY-PRL-2021_0329_04O21,EPI_ISL_1471698,3/26/21,B.1.526,PRL,+
NY-PRL-2021_0329_04B19,EPI_ISL_1471704,3/26/21,B.1.526.2,PRL,-
NY-PRL-2021_0329_04B05,EPI_ISL_1471720,3/26/21,B.1.526,PRL,+
NY-PRL-2021_0329_04A10,EPI_ISL_1471730,3/26/21,B.1.526.2,PRL,-
NY-PRL-2021_0329_04A06,EPI_ISL_1471793,3/26/21,B.1.526,PRL,+
NY-PRL-2021_0331_00E04,EPI_ISL_1471825,3/26/21,B.1.526.2,PRL,-
NY-PRL-2021_0329_04A07,EPI_ISL_1471843,3/26/21,B.1.526.2,PRL,-
NY-PRL-2021_0329_02D06,#N/A,3/27/21,B.1.526,PRL,+
NY-PRL-2021_0329_02E06,#N/A,3/27/21,B.1.526,PRL,+
NY-PRL-2021_0329_01N18,#N/A,3/27/21,B.1.526,PRL,-
NY-PRL-2021_0329_01N16,#N/A,3/27/21,B.1.526.2,PRL,-
NY-PRL-2021_0329_04N03,#N/A,3/27/21,B.1.526,PRL,+
NY-PRL-2021_0329_01O18,EPI_ISL_1470745,3/27/21,B.1.526,PRL,+
NY-PRL-2021_0329_01N20,EPI_ISL_1470802,3/27/21,B.1.526.2,PRL,-
NY-PRL-2021_0329_01O01,EPI_ISL_1470832,3/27/21,B.1.526.2,PRL,-
NY-PRL-2021_0329_01N10,EPI_ISL_1470837,3/27/21,B.1.526.2,PRL,-
NY-PRL-2021_0329_01O12,EPI_ISL_1470847,3/27/21,B.1.526.2,PRL,-
NY-PRL-2021_0329_01O23,EPI_ISL_1470858,3/27/21,B.1.526,PRL,+
NY-PRL-2021_0329_01P11,EPI_ISL_1470909,3/27/21,B.1.526.2,PRL,-
NY-PRL-2021_0329_01O13,EPI_ISL_1470986,3/27/21,B.1.526,PRL,+
NY-PRL-2021_0329_01O19,EPI_ISL_1470989,3/27/21,B.1.526,PRL,+
NY-PRL-2021_0329_01N04,EPI_ISL_1471007,3/27/21,B.1.526,PRL,+
NY-PRL-2021_0329_01O03,EPI_ISL_1471016,3/27/21,B.1.526,PRL,-
NY-PRL-2021_0329_01N05,EPI_ISL_1471021,3/27/21,B.1.526,PRL,+
NY-PRL-2021_0329_01P05,EPI_ISL_1471052,3/27/21,B.1.526,PRL,+
NY-PRL-2021_0329_02D13,EPI_ISL_1471130,3/27/21,B.1.526,PRL,+
NY-PRL-2021_0329_02A21,EPI_ISL_1471150,3/27/21,B.1.526,PRL,+
NY-PRL-2021_0329_02A14,EPI_ISL_1471168,3/27/21,B.1.526.2,PRL,-
NY-PRL-2021_0329_02E08,EPI_ISL_1471172,3/27/21,B.1.526.2,PRL,-
NY-PRL-2021_0329_02B23,EPI_ISL_1471173,3/27/21,B.1.526,PRL,+
NY-PRL-2021_0329_02B04,EPI_ISL_1471178,3/27/21,B.1.526,PRL,+
NY-PRL-2021_0329_02B03,EPI_ISL_1471207,3/27/21,B.1.526,PRL,+
NY-PRL-2021_0329_02A03,EPI_ISL_1471208,3/27/21,B.1.526,PRL,+
NY-PRL-2021_0329_02B22,EPI_ISL_1471236,3/27/21,B.1.526.2,PRL,-
NY-PRL-2021_0329_02C20,EPI_ISL_1471240,3/27/21,B.1.526,PRL,+
NY-PRL-2021_0329_02D14,EPI_ISL_1471243,3/27/21,B.1.526,PRL,+
NY-PRL-2021_0329_02E11,EPI_ISL_1471249,3/27/21,B.1.526.2,PRL,-
NY-PRL-2021_0329_02D23,EPI_ISL_1471274,3/27/21,B.1.526,PRL,+
NY-PRL-2021_0329_02C16,EPI_ISL_1471280,3/27/21,B.1.526,PRL,+
NY-PRL-2021_0329_02E12,EPI_ISL_1471305,3/27/21,B.1.526,PRL,+
NY-PRL-2021_0329_02E04,EPI_ISL_1471314,3/27/21,B.1.526,PRL,+
NY-PRL-2021_0329_02C19,EPI_ISL_1471329,3/27/21,B.1.526,PRL,-
NY-PRL-2021_0329_02D12,EPI_ISL_1471340,3/27/21,B.1.526,PRL,+
NY-PRL-2021_0329_02B11,EPI_ISL_1471350,3/27/21,B.1.526,PRL,+
NY-PRL-2021_0329_02E15,EPI_ISL_1471403,3/27/21,B.1.526,PRL,+
NY-PRL-2021_0329_02A12,EPI_ISL_1471433,3/27/21,B.1.526,PRL,+
NY-PRL-2021_0329_02A05,EPI_ISL_1471439,3/27/21,B.1.526,PRL,+
NY-PRL-2021_0329_02A10,EPI_ISL_1471445,3/27/21,B.1.526,PRL,+
NY-PRL-2021_0329_04N02,EPI_ISL_1471452,3/27/21,B.1.526,PRL,+
NY-PRL-2021_0331_00E02,EPI_ISL_1471465,3/27/21,B.1.526.2,PRL,-
NY-PRL-2021_0331_00C16,EPI_ISL_1471473,3/27/21,B.1.526,PRL,+
NY-PRL-2021_0331_00D07,EPI_ISL_1471513,3/27/21,B.1.526.2,PRL,-
NY-PRL-2021_0331_00A08,EPI_ISL_1471518,3/27/21,B.1.526,PRL,-
NY-PRL-2021_0331_00C14,EPI_ISL_1471530,3/27/21,B.1.526,PRL,+
NY-PRL-2021_0329_04M22,EPI_ISL_1471534,3/27/21,B.1.526.2,PRL,-
NY-PRL-2021_0331_00E20,EPI_ISL_1471555,3/27/21,B.1.526,PRL,+
NY-PRL-2021_0329_04N16,EPI_ISL_1471580,3/27/21,B.1.526,PRL,+
NY-PRL-2021_0331_00D12,EPI_ISL_1471588,3/27/21,B.1.526,PRL,+
NY-PRL-2021_0329_04N14,EPI_ISL_1471598,3/27/21,B.1.526,PRL,+
NY-PRL-2021_0329_04M16,EPI_ISL_1471602,3/27/21,B.1.526,PRL,+
NY-PRL-2021_0331_00E24,EPI_ISL_1471604,3/27/21,B.1.526,PRL,+
NY-PRL-2021_0331_00C01,EPI_ISL_1471614,3/27/21,B.1.526,PRL,+
NY-PRL-2021_0329_04M11,EPI_ISL_1471618,3/27/21,B.1.526.2,PRL,-
NY-PRL-2021_0331_00E07,EPI_ISL_1471627,3/27/21,B.1.526,PRL,+
NY-PRL-2021_0329_04N09,EPI_ISL_1471631,3/27/21,B.1.526.2,PRL,-
NY-PRL-2021_0331_00D13,EPI_ISL_1471636,3/27/21,B.1.526.2,PRL,-
NY-PRL-2021_0329_04P03,EPI_ISL_1471653,3/27/21,B.1.526,PRL,+
NY-PRL-2021_0331_00B23,EPI_ISL_1471656,3/27/21,B.1.526,PRL,+
NY-PRL-2021_0331_00D23,EPI_ISL_1471671,3/27/21,B.1.526,PRL,+
NY-PRL-2021_0329_04P16,EPI_ISL_1471672,3/27/21,B.1.526,PRL,+
NY-PRL-2021_0329_04M18,EPI_ISL_1471684,3/27/21,B.1.526.2,PRL,-
NY-PRL-2021_0331_00A18,EPI_ISL_1471712,3/27/21,B.1.526.2,PRL,-
NY-PRL-2021_0331_00E10,EPI_ISL_1471713,3/27/21,B.1.526.2,PRL,-
NY-PRL-2021_0331_00D16,EPI_ISL_1471717,3/27/21,B.1.526,PRL,+
NY-PRL-2021_0329_04O22,EPI_ISL_1471718,3/27/21,B.1.526,PRL,+
NY-PRL-2021_0331_00C22,EPI_ISL_1471734,3/27/21,B.1.526.2,PRL,-
NY-PRL-2021_0331_00A16,EPI_ISL_1471739,3/27/21,B.1.526,PRL,+
NY-PRL-2021_0331_00D02,EPI_ISL_1471756,3/27/21,B.1.526.2,PRL,-
NY-PRL-2021_0331_00F03,EPI_ISL_1471765,3/27/21,B.1.526,PRL,+
NY-PRL-2021_0331_00A19,EPI_ISL_1471788,3/27/21,B.1.526,PRL,+
NY-PRL-2021_0329_04N18,EPI_ISL_1471789,3/27/21,B.1.526,PRL,+
NY-PRL-2021_0331_00C13,EPI_ISL_1471801,3/27/21,B.1.526.2,PRL,-
NY-PRL-2021_0329_04O24,EPI_ISL_1471813,3/27/21,B.1.526,PRL,+
NY-PRL-2021_0329_04N12,EPI_ISL_1471815,3/27/21,B.1.526,PRL,+
NY-PRL-2021_0331_00E08,EPI_ISL_1471816,3/27/21,B.1.526,PRL,-
NY-PRL-2021_0329_04O03,EPI_ISL_1471827,3/27/21,B.1.526,PRL,+
NY-PRL-2021_0331_00D09,EPI_ISL_1471854,3/27/21,B.1.526,PRL,+
NY-PRL-2021_0331_00F21,EPI_ISL_1471456,3/28/21,B.1.526,PRL,+
NY-PRL-2021_0331_00H02,EPI_ISL_1471461,3/28/21,B.1.526,PRL,+
NY-PRL-2021_0331_00K04,EPI_ISL_1471493,3/28/21,B.1.526,PRL,+
NY-PRL-2021_0331_00G19,EPI_ISL_1471512,3/28/21,B.1.526.2,PRL,-
NY-PRL-2021_0331_00G14,EPI_ISL_1471532,3/28/21,B.1.526.2,PRL,-
NY-PRL-2021_0331_00L18,EPI_ISL_1471546,3/28/21,B.1.526.2,PRL,-
NY-PRL-2021_0331_00L05,EPI_ISL_1471559,3/28/21,B.1.526,PRL,+
NY-PRL-2021_0331_00L02,EPI_ISL_1471571,3/28/21,B.1.526,PRL,+
NY-PRL-2021_0331_00G03,EPI_ISL_1471577,3/28/21,B.1.526,PRL,+
NY-PRL-2021_0331_00F16,EPI_ISL_1471587,3/28/21,B.1.526,PRL,+
NY-PRL-2021_0331_00F17,EPI_ISL_1471592,3/28/21,B.1.526.2,PRL,-
NY-PRL-2021_0331_00G12,EPI_ISL_1471625,3/28/21,B.1.526.2,PRL,-
NY-PRL-2021_0331_00A24,EPI_ISL_1471634,3/28/21,B.1.526.2,PRL,-
NY-PRL-2021_0331_00F15,EPI_ISL_1471635,3/28/21,B.1.526.2,PRL,+
NY-PRL-2021_0331_00L14,EPI_ISL_1471644,3/28/21,B.1.526,PRL,-
NY-PRL-2021_0331_00F12,EPI_ISL_1471666,3/28/21,B.1.526.2,PRL,-
NY-PRL-2021_0331_00N01,EPI_ISL_1471667,3/28/21,B.1.526.2,PRL,-
NY-PRL-2021_0331_00F07,EPI_ISL_1471686,3/28/21,B.1.526,PRL,+
NY-PRL-2021_0331_00B06,EPI_ISL_1471690,3/28/21,B.1.526,PRL,+
NY-PRL-2021_0331_00M18,EPI_ISL_1471692,3/28/21,B.1.526,PRL,+
NY-PRL-2021_0331_00J23,EPI_ISL_1471707,3/28/21,B.1.526.2,PRL,-
NY-PRL-2021_0331_00B15,EPI_ISL_1471708,3/28/21,B.1.526.2,PRL,-
NY-PRL-2021_0331_00M23,EPI_ISL_1471709,3/28/21,B.1.526.2,PRL,-
NY-PRL-2021_0331_00G16,EPI_ISL_1471716,3/28/21,B.1.526,PRL,-
NY-PRL-2021_0331_00B07,EPI_ISL_1471728,3/28/21,B.1.526,PRL,-
NY-PRL-2021_0331_00C11,EPI_ISL_1471729,3/28/21,B.1.526,PRL,+
NY-PRL-2021_0331_00B11,EPI_ISL_1471736,3/28/21,B.1.526,PRL,-
NY-PRL-2021_0331_00B14,EPI_ISL_1471749,3/28/21,B.1.526,PRL,+
NY-PRL-2021_0331_00G07,EPI_ISL_1471752,3/28/21,B.1.526,PRL,+
NY-PRL-2021_0331_00C09,EPI_ISL_1471772,3/28/21,B.1.526,PRL,+
NY-PRL-2021_0331_00F18,EPI_ISL_1471807,3/28/21,B.1.526,PRL,+
NY-PRL-2021_0331_00F14,EPI_ISL_1471810,3/28/21,B.1.526,PRL,+
NY-PRL-2021_0331_00A23,EPI_ISL_1471812,3/28/21,B.1.526,PRL,+
NY-PRL-2021_0331_00L11,EPI_ISL_1471824,3/28/21,B.1.526,PRL,+
NY-PRL-2021_0331_00J17,EPI_ISL_1471836,3/28/21,B.1.526,PRL,+
NY-PRL-2021_0331_00L19,EPI_ISL_1471838,3/28/21,B.1.526.2,PRL,-
NY-PRL-2021_0331_00F01,EPI_ISL_1471847,3/28/21,B.1.526.2,PRL,-
NY-PRL-2021_0331_00P13,EPI_ISL_1471850,3/28/21,B.1.526,PRL,+
NY-PRL-2021_0331_00K05,EPI_ISL_1471852,3/28/21,B.1.526.2,PRL,-
NY-PRL-2021_0401_00C23,EPI_ISL_1471868,3/28/21,B.1.526,PRL,+
NY-PRL-2021_0401_00K08,EPI_ISL_1471876,3/28/21,B.1.526,PRL,+
NY-PRL-2021_0401_00B03,EPI_ISL_1471942,3/28/21,B.1.526,PRL,+
NY-PRL-2021_0401_00E23,EPI_ISL_1471945,3/28/21,B.1.526,PRL,+
NY-PRL-2021_0401_00A22,EPI_ISL_1472004,3/28/21,B.1.526,PRL,+
NY-PRL-2021_0401_00I16,EPI_ISL_1472021,3/28/21,B.1.526.2,PRL,-
NY-PRL-2021_0401_00H16,EPI_ISL_1472026,3/28/21,B.1.526.2,PRL,-
NY-PRL-2021_0401_00C13,EPI_ISL_1472033,3/28/21,B.1.526,PRL,+
NY-PRL-2021_0401_00I02,EPI_ISL_1472054,3/28/21,B.1.526,PRL,+
NY-PRL-2021_0401_00E24,EPI_ISL_1472055,3/28/21,B.1.526,PRL,+
NY-PRL-2021_0401_00I19,#N/A,3/29/21,B.1.526,PRL,+
NY-PRL-2021_0401_00J20,#N/A,3/29/21,B.1.526,PRL,+
NY-NYCPHL-004123,#N/A,3/29/21,B.1.526,PHL,+
NY-NYCPHL-004128,#N/A,3/29/21,B.1.526.2,PHL,-
NY-NYCPHL-004130,#N/A,3/29/21,B.1.526.2,PHL,-
NY-NYCPHL-004131,#N/A,3/29/21,B.1.526.2,PHL,-
NY-NYCPHL-004133,#N/A,3/29/21,B.1.526,PHL,+
NY-NYCPHL-004135,#N/A,3/29/21,B.1.526,PHL,+
NY-NYCPHL-004136,#N/A,3/29/21,B.1.526,PHL,+
NY-NYCPHL-004137,#N/A,3/29/21,B.1.526.2,PHL,-
NY-NYCPHL-004139,#N/A,3/29/21,B.1.526.2,PHL,-
NY-NYCPHL-004141,#N/A,3/29/21,B.1.526,PHL,+
NY-NYCPHL-004142,#N/A,3/29/21,B.1.526,PHL,+
NY-NYCPHL-004145,#N/A,3/29/21,B.1.526,PHL,+
NY-NYCPHL-004147,#N/A,3/29/21,B.1.526,PHL,+
NY-NYCPHL-004148,#N/A,3/29/21,B.1.526,PHL,+
NY-NYCPHL-004149,#N/A,3/29/21,B.1.526,PHL,+
NY-NYCPHL-004151,#N/A,3/29/21,B.1.526,PHL,+
NY-NYCPHL-004152,#N/A,3/29/21,B.1.526.2,PHL,-
NY-NYCPHL-004153,#N/A,3/29/21,B.1.526,PHL,+
NY-NYCPHL-004125,EPI_ISL_1447181,3/29/21,B.1.526.2,PHL,-
NY-NYCPHL-004150,EPI_ISL_1447191,3/29/21,B.1.526,PHL,+
NY-PRL-2021_0331_00H21,EPI_ISL_1471455,3/29/21,B.1.526,PRL,+
NY-PRL-2021_0331_00K19,EPI_ISL_1471462,3/29/21,B.1.526.2,PRL,-
NY-PRL-2021_0331_00K20,EPI_ISL_1471470,3/29/21,B.1.526,PRL,-
NY-PRL-2021_0331_00O13,EPI_ISL_1471504,3/29/21,B.1.526.2,PRL,-
NY-PRL-2021_0331_00K24,EPI_ISL_1471507,3/29/21,B.1.526.2,PRL,-
NY-PRL-2021_0331_00I03,EPI_ISL_1471509,3/29/21,B.1.526.2,PRL,-
NY-PRL-2021_0331_00I18,EPI_ISL_1471511,3/29/21,B.1.526,PRL,+
NY-PRL-2021_0331_00H05,EPI_ISL_1471539,3/29/21,B.1.526,PRL,+
NY-PRL-2021_0331_00O03,EPI_ISL_1471540,3/29/21,B.1.526.2,PRL,-
NY-PRL-2021_0331_00I24,EPI_ISL_1471549,3/29/21,B.1.526.2,PRL,-
NY-PRL-2021_0331_00M05,EPI_ISL_1471556,3/29/21,B.1.526,PRL,+
NY-PRL-2021_0331_00H10,EPI_ISL_1471567,3/29/21,B.1.526.2,PRL,-
NY-PRL-2021_0331_00J14,EPI_ISL_1471572,3/29/21,B.1.526.2,PRL,-
NY-PRL-2021_0331_00J09,EPI_ISL_1471576,3/29/21,B.1.526,PRL,+
NY-PRL-2021_0331_00J03,EPI_ISL_1471579,3/29/21,B.1.526,PRL,+
NY-PRL-2021_0331_00H09,EPI_ISL_1471589,3/29/21,B.1.526,PRL,+
NY-PRL-2021_0331_00O05,EPI_ISL_1471600,3/29/21,B.1.526,PRL,+
NY-PRL-2021_0331_00H07,EPI_ISL_1471601,3/29/21,B.1.526,PRL,+
NY-PRL-2021_0331_00H23,EPI_ISL_1471619,3/29/21,B.1.526,PRL,+
NY-PRL-2021_0331_00I17,EPI_ISL_1471620,3/29/21,B.1.526,PRL,-
NY-PRL-2021_0331_00P15,EPI_ISL_1471697,3/29/21,B.1.526.2,PRL,-
NY-PRL-2021_0331_00I14,EPI_ISL_1471714,3/29/21,B.1.526,PRL,+
NY-PRL-2021_0331_00I15,EPI_ISL_1471748,3/29/21,B.1.526,PRL,-
NY-PRL-2021_0331_00I20,EPI_ISL_1471760,3/29/21,B.1.526,PRL,-
NY-PRL-2021_0331_00I23,EPI_ISL_1471808,3/29/21,B.1.526,PRL,+
NY-PRL-2021_0331_00H24,EPI_ISL_1471845,3/29/21,B.1.526,PRL,-
NY-PRL-2021_0401_00K16,EPI_ISL_1471860,3/29/21,B.1.526,PRL,+
NY-PRL-2021_0401_00E15,EPI_ISL_1471861,3/29/21,B.1.526,PRL,+
NY-PRL-2021_0401_00E17,EPI_ISL_1471865,3/29/21,B.1.526,PRL,+
NY-PRL-2021_0401_00F13,EPI_ISL_1471866,3/29/21,B.1.526,PRL,+
NY-PRL-2021_0401_00D13,EPI_ISL_1471872,3/29/21,B.1.526.2,PRL,-
NY-PRL-2021_0401_00C09,EPI_ISL_1471873,3/29/21,B.1.526,PRL,-
NY-PRL-2021_0401_00B20,EPI_ISL_1471879,3/29/21,B.1.526,PRL,+
NY-PRL-2021_0401_00J02,EPI_ISL_1471885,3/29/21,B.1.526,PRL,+
NY-PRL-2021_0401_00K01,EPI_ISL_1471886,3/29/21,B.1.526,PRL,+
NY-PRL-2021_0401_00K03,EPI_ISL_1471889,3/29/21,B.1.526.2,PRL,-
NY-PRL-2021_0401_00A04,EPI_ISL_1471896,3/29/21,B.1.526,PRL,+
NY-PRL-2021_0401_00D11,EPI_ISL_1471897,3/29/21,B.1.526,PRL,+
NY-PRL-2021_0401_00H10,EPI_ISL_1471912,3/29/21,B.1.526,PRL,+
NY-PRL-2021_0401_00G16,EPI_ISL_1471913,3/29/21,B.1.526.2,PRL,-
NY-PRL-2021_0401_00A01,EPI_ISL_1471914,3/29/21,B.1.526,PRL,+
NY-PRL-2021_0401_00D21,EPI_ISL_1471915,3/29/21,B.1.526,PRL,+
NY-PRL-2021_0401_00C10,EPI_ISL_1471916,3/29/21,B.1.526.2,PRL,-
NY-PRL-2021_0401_00A08,EPI_ISL_1471921,3/29/21,B.1.526,PRL,+
NY-PRL-2021_0401_00F03,EPI_ISL_1471927,3/29/21,B.1.526.2,PRL,-
NY-PRL-2021_0401_00D18,EPI_ISL_1471931,3/29/21,B.1.526,PRL,+
NY-PRL-2021_0401_00H18,EPI_ISL_1471933,3/29/21,B.1.526.2,PRL,-
NY-PRL-2021_0401_00E11,EPI_ISL_1471939,3/29/21,B.1.526,PRL,-
NY-PRL-2021_0401_00F09,EPI_ISL_1471946,3/29/21,B.1.526,PRL,+
NY-PRL-2021_0401_00J05,EPI_ISL_1471956,3/29/21,B.1.526,PRL,+
NY-PRL-2021_0401_00E21,EPI_ISL_1471957,3/29/21,B.1.526,PRL,+
NY-PRL-2021_0401_00G22,EPI_ISL_1471960,3/29/21,B.1.526,PRL,+
NY-PRL-2021_0401_00I14,EPI_ISL_1471966,3/29/21,B.1.526,PRL,+
NY-PRL-2021_0401_00G09,EPI_ISL_1471969,3/29/21,B.1.526,PRL,+
NY-PRL-2021_0401_00C04,EPI_ISL_1471977,3/29/21,B.1.526,PRL,+
NY-PRL-2021_0401_00H11,EPI_ISL_1471980,3/29/21,B.1.526,PRL,+
NY-PRL-2021_0401_00I20,EPI_ISL_1471983,3/29/21,B.1.526,PRL,+
NY-PRL-2021_0401_00J01,EPI_ISL_1471988,3/29/21,B.1.526.2,PRL,-
NY-PRL-2021_0401_00D24,EPI_ISL_1471999,3/29/21,B.1.526,PRL,+
NY-PRL-2021_0401_00I11,EPI_ISL_1472012,3/29/21,B.1.526,PRL,-
NY-PRL-2021_0401_00G15,EPI_ISL_1472014,3/29/21,B.1.526,PRL,+
NY-PRL-2021_0401_00F23,EPI_ISL_1472016,3/29/21,B.1.526.2,PRL,-
NY-PRL-2021_0401_00J21,EPI_ISL_1472018,3/29/21,B.1.526.2,PRL,-
NY-PRL-2021_0401_00J24,EPI_ISL_1472020,3/29/21,B.1.526.2,PRL,-
NY-PRL-2021_0401_00J12,EPI_ISL_1472024,3/29/21,B.1.526,PRL,+
NY-PRL-2021_0401_00J07,EPI_ISL_1472028,3/29/21,B.1.526.2,PRL,-
NY-PRL-2021_0401_00H20,EPI_ISL_1472035,3/29/21,B.1.526,PRL,+
NY-PRL-2021_0401_00F07,EPI_ISL_1472039,3/29/21,B.1.526.2,PRL,-
NY-PRL-2021_0401_00G19,EPI_ISL_1472041,3/29/21,B.1.526,PRL,-
NY-PRL-2021_0401_00G06,EPI_ISL_1472042,3/29/21,B.1.526,PRL,-
NY-PRL-2021_0401_00E10,EPI_ISL_1472047,3/29/21,B.1.526,PRL,+
NY-PRL-2021_0401_00B06,EPI_ISL_1472053,3/29/21,B.1.526.2,PRL,-
NY-PRL-2021_0401_00C01,EPI_ISL_1472066,3/29/21,B.1.526,PRL,+
NY-PRL-2021_0401_00B13,EPI_ISL_1472069,3/29/21,B.1.526,PRL,+
NY-PRL-2021_0401_00I18,EPI_ISL_1472071,3/29/21,B.1.526.2,PRL,-
NY-PRL-2021_0401_00I06,EPI_ISL_1472073,3/29/21,B.1.526,PRL,+
NY-PRL-2021_0405_00F18,EPI_ISL_1542925,3/29/21,B.1.526,PRL,+
NY-PRL-2021_0405_00F16,EPI_ISL_1543031,3/29/21,B.1.526,PRL,+
NY-PRL-2021_0405_00G18,EPI_ISL_1543081,3/29/21,B.1.526,PRL,+
NY-NYCPHL-004158,EPI_ISL_1694696,3/29/21,B.1.526,PHL,+
NY-NYCPHL-004127,EPI_ISL_2262517,3/29/21,B.1.526,PHL,+
NY-NYCPHL-004140,EPI_ISL_2262521,3/29/21,B.1.526,PHL,+
NY-NYCPHL-004146,EPI_ISL_2262522,3/29/21,B.1.526,PHL,+
NY-PRL-2021_0405_00C23,#N/A,3/30/21,B.1.526,PRL,+
NY-PRL-2021_0405_00I11,#N/A,3/30/21,B.1.526.2,PRL,-
NY-PRL-2021_0405_00E01,#N/A,3/30/21,B.1.526,PRL,+
NY-NYCPHL-004166,#N/A,3/30/21,B.1.526,PHL,-
NY-NYCPHL-004167,#N/A,3/30/21,B.1.526.2,PHL,-
NY-NYCPHL-004170,#N/A,3/30/21,B.1.526,PHL,-
NY-NYCPHL-004171,#N/A,3/30/21,B.1.526.2,PHL,-
NY-NYCPHL-004174,#N/A,3/30/21,B.1.526,PHL,+
NY-NYCPHL-004178,EPI_ISL_1447100,3/30/21,B.1.526.2,PHL,-
NY-PRL-2021_0401_00M16,EPI_ISL_1471908,3/30/21,B.1.526.2,PRL,-
NY-PRL-2021_0401_00M15,EPI_ISL_1471919,3/30/21,B.1.526,PRL,+
NY-PRL-2021_0401_00M10,EPI_ISL_1471992,3/30/21,B.1.526,PRL,+
NY-PRL-2021_0401_00M12,EPI_ISL_1471996,3/30/21,B.1.526.2,PRL,-
NY-PRL-2021_0405_02E23,EPI_ISL_1542199,3/30/21,B.1.526,PRL,-
NY-PRL-2021_0405_00H23,EPI_ISL_1542902,3/30/21,B.1.526,PRL,+
NY-PRL-2021_0405_00I13,EPI_ISL_1542906,3/30/21,B.1.526,PRL,+
NY-PRL-2021_0405_00D24,EPI_ISL_1542910,3/30/21,B.1.526,PRL,+
NY-PRL-2021_0405_00A23,EPI_ISL_1542915,3/30/21,B.1.526,PRL,+
NY-PRL-2021_0405_00H07,EPI_ISL_1542928,3/30/21,B.1.526,PRL,+
NY-PRL-2021_0405_00E17,EPI_ISL_1542940,3/30/21,B.1.526,PRL,-
NY-PRL-2021_0405_00H18,EPI_ISL_1542945,3/30/21,B.1.526,PRL,+
NY-PRL-2021_0405_00H08,EPI_ISL_1542946,3/30/21,B.1.526,PRL,+
NY-PRL-2021_0405_00F04,EPI_ISL_1542949,3/30/21,B.1.526.2,PRL,-
NY-PRL-2021_0405_00I07,EPI_ISL_1542958,3/30/21,B.1.526,PRL,+
NY-PRL-2021_0405_00H13,EPI_ISL_1542961,3/30/21,B.1.526,PRL,+
NY-PRL-2021_0405_00H14,EPI_ISL_1542964,3/30/21,B.1.526.2,PRL,-
NY-PRL-2021_0405_00D04,EPI_ISL_1542968,3/30/21,B.1.526,PRL,-
NY-PRL-2021_0405_00H02,EPI_ISL_1542974,3/30/21,B.1.526.2,PRL,-
NY-PRL-2021_0405_00F20,EPI_ISL_1542975,3/30/21,B.1.526.2,PRL,-
NY-PRL-2021_0405_00F05,EPI_ISL_1542981,3/30/21,B.1.526,PRL,+
NY-PRL-2021_0405_00G02,EPI_ISL_1542985,3/30/21,B.1.526.2,PRL,-
NY-PRL-2021_0405_00C24,EPI_ISL_1542987,3/30/21,B.1.526.2,PRL,-
NY-PRL-2021_0405_00G22,EPI_ISL_1542988,3/30/21,B.1.526.2,PRL,-
NY-PRL-2021_0405_00I05,EPI_ISL_1542990,3/30/21,B.1.526,PRL,+
NY-PRL-2021_0405_00F07,EPI_ISL_1543016,3/30/21,B.1.526.2,PRL,-
NY-PRL-2021_0405_00D18,EPI_ISL_1543022,3/30/21,B.1.526,PRL,+
NY-PRL-2021_0405_00D21,EPI_ISL_1543023,3/30/21,B.1.526,PRL,+
NY-PRL-2021_0405_00C13,EPI_ISL_1543030,3/30/21,B.1.526.2,PRL,-
NY-PRL-2021_0405_00G14,EPI_ISL_1543032,3/30/21,B.1.526,PRL,-
NY-PRL-2021_0405_00A18,EPI_ISL_1543041,3/30/21,B.1.526,PRL,+
NY-PRL-2021_0405_00F23,EPI_ISL_1543043,3/30/21,B.1.526,PRL,+
NY-PRL-2021_0405_00F03,EPI_ISL_1543051,3/30/21,B.1.526,PRL,-
NY-PRL-2021_0405_00D02,EPI_ISL_1543072,3/30/21,B.1.526,PRL,+
NY-PRL-2021_0405_00I15,EPI_ISL_1543085,3/30/21,B.1.526,PRL,+
NY-PRL-2021_0405_00F02,EPI_ISL_1543090,3/30/21,B.1.526.2,PRL,-
NY-PRL-2021_0405_00A19,EPI_ISL_1543094,3/30/21,B.1.526.2,PRL,-
NY-PRL-2021_0405_00G03,EPI_ISL_1543105,3/30/21,B.1.526,PRL,+
NY-PRL-2021_0405_00D06,EPI_ISL_1543106,3/30/21,B.1.526,PRL,+
NY-PRL-2021_0405_00D19,EPI_ISL_1543107,3/30/21,B.1.526,PRL,+
NY-PRL-2021_0405_00H01,EPI_ISL_1543111,3/30/21,B.1.526.2,PRL,-
NY-PRL-2021_0405_00G19,EPI_ISL_1543118,3/30/21,B.1.526,PRL,+
NY-NYCPHL-004169,EPI_ISL_2262539,3/30/21,B.1.526,PHL,+
NY-PRL-2021_0401_00M04,#N/A,3/31/21,B.1.526,PRL,+
NY-PRL-2021_0405_00M21,#N/A,3/31/21,B.1.526,PRL,+
NY-NYCPHL-004202,#N/A,3/31/21,B.1.526,PHL,+
NY-NYCPHL-004208,#N/A,3/31/21,B.1.526,PHL,+
NY-NYCPHL-004240,#N/A,3/31/21,B.1.526,PHL,+
NY-NYCPHL-004241,#N/A,3/31/21,B.1.526,PHL,+
NY-PRL-2021_0401_00N19,EPI_ISL_1471859,3/31/21,B.1.526.2,PRL,-
NY-PRL-2021_0401_00P12,EPI_ISL_1471870,3/31/21,B.1.526.2,PRL,-
NY-PRL-2021_0401_00N20,EPI_ISL_1471880,3/31/21,B.1.526,PRL,+
NY-PRL-2021_0401_00M06,EPI_ISL_1471895,3/31/21,B.1.526.2,PRL,-
NY-PRL-2021_0401_00L21,EPI_ISL_1471898,3/31/21,B.1.526,PRL,+
NY-PRL-2021_0401_00N24,EPI_ISL_1471900,3/31/21,B.1.526,PRL,-
NY-PRL-2021_0401_00M24,EPI_ISL_1471901,3/31/21,B.1.526.2,PRL,-
NY-PRL-2021_0401_00N04,EPI_ISL_1471903,3/31/21,B.1.526,PRL,+
NY-PRL-2021_0401_00P15,EPI_ISL_1471904,3/31/21,B.1.526,PRL,+
NY-PRL-2021_0401_00L04,EPI_ISL_1471911,3/31/21,B.1.526,PRL,+
NY-PRL-2021_0401_00N15,EPI_ISL_1471925,3/31/21,B.1.526,PRL,-
NY-PRL-2021_0401_00P10,EPI_ISL_1471929,3/31/21,B.1.526.2,PRL,-
NY-PRL-2021_0401_00O06,EPI_ISL_1471943,3/31/21,B.1.526,PRL,+
NY-PRL-2021_0401_00L15,EPI_ISL_1471971,3/31/21,B.1.526.2,PRL,-
NY-PRL-2021_0401_00O01,EPI_ISL_1471975,3/31/21,B.1.526,PRL,+
NY-PRL-2021_0401_00L13,EPI_ISL_1471984,3/31/21,B.1.526,PRL,+
NY-PRL-2021_0401_00M01,EPI_ISL_1471986,3/31/21,B.1.526.2,PRL,-
NY-PRL-2021_0401_00O04,EPI_ISL_1471989,3/31/21,B.1.526,PRL,+
NY-PRL-2021_0401_00L17,EPI_ISL_1471994,3/31/21,B.1.526,PRL,+
NY-PRL-2021_0401_00N07,EPI_ISL_1472002,3/31/21,B.1.526,PRL,+
NY-PRL-2021_0401_00N11,EPI_ISL_1472009,3/31/21,B.1.526,PRL,-
NY-PRL-2021_0401_00M09,EPI_ISL_1472023,3/31/21,B.1.526,PRL,+
NY-PRL-2021_0401_00N10,EPI_ISL_1472034,3/31/21,B.1.526,PRL,+
NY-PRL-2021_0401_00L24,EPI_ISL_1472045,3/31/21,B.1.526,PRL,+
NY-PRL-2021_0401_00N08,EPI_ISL_1472051,3/31/21,B.1.526,PRL,+
NY-PRL-2021_0401_00O09,EPI_ISL_1472057,3/31/21,B.1.526,PRL,+
NY-PRL-2021_0401_00P21,EPI_ISL_1472059,3/31/21,B.1.526,PRL,+
NY-PRL-2021_0401_00O17,EPI_ISL_1472061,3/31/21,B.1.526,PRL,-
NY-PRL-2021_0401_00L18,EPI_ISL_1472068,3/31/21,B.1.526.2,PRL,-
NY-PRL-2021_0401_00O19,EPI_ISL_1472072,3/31/21,B.1.526,PRL,+
NY-PRL-2021_0405_01A11,EPI_ISL_1542168,3/31/21,B.1.526.2,PRL,-
NY-PRL-2021_0405_01A05,EPI_ISL_1542823,3/31/21,B.1.526.2,PRL,-
NY-PRL-2021_0405_00M20,EPI_ISL_1542913,3/31/21,B.1.526,PRL,+
NY-PRL-2021_0405_00G12,EPI_ISL_1542922,3/31/21,B.1.526.2,PRL,-
NY-PRL-2021_0405_00N21,EPI_ISL_1542933,3/31/21,B.1.526,PRL,+
NY-PRL-2021_0405_00L06,EPI_ISL_1542934,3/31/21,B.1.526,PRL,+
NY-PRL-2021_0405_00B18,EPI_ISL_1542935,3/31/21,B.1.526.2,PRL,-
NY-PRL-2021_0405_00E12,EPI_ISL_1542937,3/31/21,B.1.526,PRL,+
NY-PRL-2021_0405_00J13,EPI_ISL_1542939,3/31/21,B.1.526,PRL,-
NY-PRL-2021_0405_00P19,EPI_ISL_1542941,3/31/21,B.1.526,PRL,+
NY-PRL-2021_0405_00J21,EPI_ISL_1542944,3/31/21,B.1.526,PRL,-
NY-PRL-2021_0405_00E10,EPI_ISL_1542957,3/31/21,B.1.526,PRL,+
NY-PRL-2021_0405_00M14,EPI_ISL_1542971,3/31/21,B.1.526.2,PRL,-
NY-PRL-2021_0405_00O14,EPI_ISL_1542972,3/31/21,B.1.526,PRL,+
NY-PRL-2021_0405_00E11,EPI_ISL_1542973,3/31/21,B.1.526.2,PRL,-
NY-PRL-2021_0405_00E08,EPI_ISL_1542980,3/31/21,B.1.526,PRL,+
NY-PRL-2021_0405_00O21,EPI_ISL_1542983,3/31/21,B.1.526,PRL,-
NY-PRL-2021_0405_00J17,EPI_ISL_1542986,3/31/21,B.1.526.2,PRL,-
NY-PRL-2021_0405_00C01,EPI_ISL_1542991,3/31/21,B.1.526,PRL,+
NY-PRL-2021_0405_00L03,EPI_ISL_1542992,3/31/21,B.1.526,PRL,+
NY-PRL-2021_0405_00O16,EPI_ISL_1542997,3/31/21,B.1.526,PRL,+
NY-PRL-2021_0405_00M04,EPI_ISL_1543001,3/31/21,B.1.526,PRL,+
NY-PRL-2021_0405_00L13,EPI_ISL_1543003,3/31/21,B.1.526,PRL,+
NY-PRL-2021_0405_00L16,EPI_ISL_1543005,3/31/21,B.1.526,PRL,+
NY-PRL-2021_0405_00O09,EPI_ISL_1543011,3/31/21,B.1.526,PRL,+
NY-PRL-2021_0405_00N19,EPI_ISL_1543015,3/31/21,B.1.526,PRL,+
NY-PRL-2021_0405_00A15,EPI_ISL_1543017,3/31/21,B.1.526.2,PRL,-
NY-PRL-2021_0405_00N16,EPI_ISL_1543019,3/31/21,B.1.526,PRL,+
NY-PRL-2021_0405_00P02,EPI_ISL_1543020,3/31/21,B.1.526,PRL,+
NY-PRL-2021_0405_00L19,EPI_ISL_1543024,3/31/21,B.1.526,PRL,+
NY-PRL-2021_0405_00O22,EPI_ISL_1543026,3/31/21,B.1.526,PRL,+
NY-PRL-2021_0405_00E04,EPI_ISL_1543033,3/31/21,B.1.526,PRL,+
NY-PRL-2021_0405_00L18,EPI_ISL_1543035,3/31/21,B.1.526,PRL,+
NY-PRL-2021_0405_00L15,EPI_ISL_1543039,3/31/21,B.1.526,PRL,+
NY-PRL-2021_0405_00B19,EPI_ISL_1543040,3/31/21,B.1.526,PRL,+
NY-PRL-2021_0405_00O05,EPI_ISL_1543047,3/31/21,B.1.526.2,PRL,-
NY-PRL-2021_0405_00B24,EPI_ISL_1543050,3/31/21,B.1.526,PRL,+
NY-PRL-2021_0405_00L22,EPI_ISL_1543054,3/31/21,B.1.526.2,PRL,-
NY-PRL-2021_0405_00K23,EPI_ISL_1543059,3/31/21,B.1.526,PRL,+
NY-PRL-2021_0405_00E06,EPI_ISL_1543060,3/31/21,B.1.526,PRL,+
NY-PRL-2021_0405_00P12,EPI_ISL_1543064,3/31/21,B.1.526,PRL,+
NY-PRL-2021_0405_00P17,EPI_ISL_1543065,3/31/21,B.1.526,PRL,+
NY-PRL-2021_0405_00E09,EPI_ISL_1543066,3/31/21,B.1.526,PRL,+
NY-PRL-2021_0405_00C17,EPI_ISL_1543074,3/31/21,B.1.526,PRL,+
NY-PRL-2021_0405_00C04,EPI_ISL_1543079,3/31/21,B.1.526,PRL,+
NY-PRL-2021_0405_00L21,EPI_ISL_1543088,3/31/21,B.1.526.2,PRL,-
NY-PRL-2021_0405_00P11,EPI_ISL_1543096,3/31/21,B.1.526,PRL,-
NY-PRL-2021_0405_00C02,EPI_ISL_1543097,3/31/21,B.1.526.2,PRL,-
NY-PRL-2021_0405_00P18,EPI_ISL_1543098,3/31/21,B.1.526,PRL,+
NY-PRL-2021_0405_00P14,EPI_ISL_1543102,3/31/21,B.1.526,PRL,-
NY-PRL-2021_0405_00M06,EPI_ISL_1543104,3/31/21,B.1.526,PRL,+
NY-PRL-2021_0405_00E13,EPI_ISL_1543114,3/31/21,B.1.526,PRL,+
NY-PRL-2021_0405_00L17,EPI_ISL_1543116,3/31/21,B.1.526,PRL,+
NY-NYCPHL-004198,EPI_ISL_1694697,3/31/21,B.1.526,PHL,+
NY-NYCPHL-004199,EPI_ISL_1694698,3/31/21,B.1.526.2,PHL,-
NY-NYCPHL-004201,EPI_ISL_1694699,3/31/21,B.1.526,PHL,+
NY-NYCPHL-004205,EPI_ISL_1694701,3/31/21,B.1.526,PHL,+
NY-NYCPHL-004207,EPI_ISL_1694703,3/31/21,B.1.526,PHL,+
NY-NYCPHL-004209,EPI_ISL_1694704,3/31/21,B.1.526,PHL,-
NY-PRL-2021_0405_02E21,#N/A,4/1/21,B.1.526,PRL,+
NY-PRL-2021_0405_02I04,#N/A,4/1/21,B.1.526,PRL,+
NY-NYCPHL-004218,#N/A,4/1/21,B.1.526.2,PHL,-
NY-NYCPHL-004219,#N/A,4/1/21,B.1.526,PHL,+
NY-NYCPHL-004243,#N/A,4/1/21,B.1.526,PHL,+
NY-PRL-2021_0406_00B13,EPI_ISL_1542083,4/1/21,B.1.526.2,PRL,-
NY-PRL-2021_0405_01M03,EPI_ISL_1542085,4/1/21,B.1.526,PRL,-
NY-PRL-2021_0405_02D18,EPI_ISL_1542090,4/1/21,B.1.526.2,PRL,-
NY-PRL-2021_0405_01M06,EPI_ISL_1542104,4/1/21,B.1.526.2,PRL,-
NY-PRL-2021_0405_02E18,EPI_ISL_1542107,4/1/21,B.1.526.2,PRL,-
NY-PRL-2021_0405_01P17,EPI_ISL_1542117,4/1/21,B.1.526,PRL,+
NY-PRL-2021_0405_01P19,EPI_ISL_1542119,4/1/21,B.1.526.2,PRL,-
NY-PRL-2021_0406_00D04,EPI_ISL_1542125,4/1/21,B.1.526,PRL,+
NY-PRL-2021_0405_01N09,EPI_ISL_1542129,4/1/21,B.1.526.2,PRL,-
NY-PRL-2021_0405_02D02,EPI_ISL_1542146,4/1/21,B.1.526,PRL,+
NY-PRL-2021_0405_02M21,EPI_ISL_1542173,4/1/21,B.1.526,PRL,-
NY-PRL-2021_0405_02F18,EPI_ISL_1542179,4/1/21,B.1.526,PRL,-
NY-PRL-2021_0405_02F05,EPI_ISL_1542250,4/1/21,B.1.526.2,PRL,-
NY-PRL-2021_0405_02K24,EPI_ISL_1542269,4/1/21,B.1.526,PRL,+
NY-PRL-2021_0405_02H24,EPI_ISL_1542281,4/1/21,B.1.526,PRL,+
NY-PRL-2021_0405_02K17,EPI_ISL_1542287,4/1/21,B.1.526,PRL,+
NY-PRL-2021_0405_02F08,EPI_ISL_1542299,4/1/21,B.1.526,PRL,+
NY-PRL-2021_0405_02G02,EPI_ISL_1542311,4/1/21,B.1.526,PRL,+
NY-PRL-2021_0405_02K16,EPI_ISL_1542349,4/1/21,B.1.526,PRL,+
NY-PRL-2021_0405_01N13,EPI_ISL_1542365,4/1/21,B.1.526,PRL,+
NY-PRL-2021_0405_02M20,EPI_ISL_1542376,4/1/21,B.1.526,PRL,+
NY-PRL-2021_0405_02K03,EPI_ISL_1542381,4/1/21,B.1.526.2,PRL,-
NY-PRL-2021_0405_01D04,EPI_ISL_1542391,4/1/21,B.1.526,PRL,+
NY-PRL-2021_0405_02I18,EPI_ISL_1542396,4/1/21,B.1.526,PRL,+
NY-PRL-2021_0405_02L23,EPI_ISL_1542431,4/1/21,B.1.526.2,PRL,-
NY-PRL-2021_0406_00D05,EPI_ISL_1542433,4/1/21,B.1.526.2,PRL,-
NY-PRL-2021_0405_02L15,EPI_ISL_1542451,4/1/21,B.1.526,PRL,-
NY-PRL-2021_0405_02D22,EPI_ISL_1542465,4/1/21,B.1.526,PRL,+
NY-PRL-2021_0405_02H11,EPI_ISL_1542477,4/1/21,B.1.526,PRL,+
NY-PRL-2021_0405_02C21,EPI_ISL_1542480,4/1/21,B.1.526,PRL,+
NY-PRL-2021_0406_00D09,EPI_ISL_1542487,4/1/21,B.1.526.2,PRL,-
NY-PRL-2021_0406_00D03,EPI_ISL_1542488,4/1/21,B.1.526,PRL,+
NY-PRL-2021_0405_02I08,EPI_ISL_1542501,4/1/21,B.1.526,PRL,+
NY-PRL-2021_0405_02C16,EPI_ISL_1542508,4/1/21,B.1.526,PRL,+
NY-PRL-2021_0405_02F12,EPI_ISL_1542532,4/1/21,B.1.526,PRL,+
NY-PRL-2021_0405_02I11,EPI_ISL_1542584,4/1/21,B.1.526.2,PRL,-
NY-PRL-2021_0405_01M07,EPI_ISL_1542624,4/1/21,B.1.526.2,PRL,-
NY-PRL-2021_0405_02I02,EPI_ISL_1542656,4/1/21,B.1.526,PRL,+
NY-PRL-2021_0405_02O20,EPI_ISL_1542693,4/1/21,B.1.526.2,PRL,-
NY-PRL-2021_0405_02M18,EPI_ISL_1542714,4/1/21,B.1.526,PRL,+
NY-PRL-2021_0405_02K20,EPI_ISL_1542722,4/1/21,B.1.526,PRL,+
NY-PRL-2021_0405_02E19,EPI_ISL_1542738,4/1/21,B.1.526,PRL,-
NY-PRL-2021_0405_02C14,EPI_ISL_1542751,4/1/21,B.1.526,PRL,+
NY-PRL-2021_0405_02I14,EPI_ISL_1542762,4/1/21,B.1.526.2,PRL,-
NY-PRL-2021_0406_00D10,EPI_ISL_1542775,4/1/21,B.1.526,PRL,+
NY-PRL-2021_0406_00C03,EPI_ISL_1542795,4/1/21,B.1.526,PRL,+
NY-PRL-2021_0405_01N06,EPI_ISL_1542833,4/1/21,B.1.526,PRL,+
NY-PRL-2021_0405_02G10,EPI_ISL_1542878,4/1/21,B.1.526,PRL,+
NY-PRL-2021_0405_01D13,EPI_ISL_1542880,4/1/21,B.1.526,PRL,+
NY-PRL-2021_0405_02H13,EPI_ISL_1542882,4/1/21,B.1.526,PRL,+
NY-PRL-2021_0406_00B23,EPI_ISL_1542886,4/1/21,B.1.526.2,PRL,-
NY-PRL-2021_0405_00J08,EPI_ISL_1542998,4/1/21,B.1.526,PRL,+
NY-PRL-2021_0405_00K02,EPI_ISL_1543091,4/1/21,B.1.526,PRL,+
NY-PRL-2021_0405_00J11,EPI_ISL_1543112,4/1/21,B.1.526,PRL,+
NY-NYCPHL-004215,EPI_ISL_1694708,4/1/21,B.1.526,PHL,-
NY-NYCPHL-004223,EPI_ISL_2262559,4/1/21,B.1.526,PHL,+
NY-NYCPHL-004231,#N/A,4/2/21,B.1.526,PHL,+
NY-NYCPHL-004225,EPI_ISL_1447179,4/2/21,B.1.526.2,PHL,-
NY-PRL-2021_0406_00A20,EPI_ISL_1542080,4/2/21,B.1.526.2,PRL,-
NY-PRL-2021_0405_01O05,EPI_ISL_1542098,4/2/21,B.1.526.2,PRL,-
NY-PRL-2021_0405_01L12,EPI_ISL_1542135,4/2/21,B.1.526,PRL,-
NY-PRL-2021_0405_02K11,EPI_ISL_1542148,4/2/21,B.1.526,PRL,+
NY-PRL-2021_0405_01P14,EPI_ISL_1542150,4/2/21,B.1.526,PRL,+
NY-PRL-2021_0406_00B17,EPI_ISL_1542151,4/2/21,B.1.526,PRL,+
NY-PRL-2021_0405_02J22,EPI_ISL_1542161,4/2/21,B.1.526,PRL,+
NY-PRL-2021_0405_02P09,EPI_ISL_1542182,4/2/21,B.1.526,PRL,+
NY-PRL-2021_0405_01N20,EPI_ISL_1542183,4/2/21,B.1.526,PRL,+
NY-PRL-2021_0405_02N03,EPI_ISL_1542191,4/2/21,B.1.526,PRL,+
NY-PRL-2021_0405_01D07,EPI_ISL_1542192,4/2/21,B.1.526.2,PRL,-
NY-PRL-2021_0405_01M17,EPI_ISL_1542194,4/2/21,B.1.526,PRL,+
NY-PRL-2021_0405_02J02,EPI_ISL_1542202,4/2/21,B.1.526.2,PRL,-
NY-PRL-2021_0405_02J11,EPI_ISL_1542219,4/2/21,B.1.526,PRL,+
NY-PRL-2021_0405_02F17,EPI_ISL_1542225,4/2/21,B.1.526,PRL,-
NY-PRL-2021_0405_02P02,EPI_ISL_1542240,4/2/21,B.1.526,PRL,+
NY-PRL-2021_0406_00B18,EPI_ISL_1542253,4/2/21,B.1.526,PRL,+
NY-PRL-2021_0405_01O08,EPI_ISL_1542258,4/2/21,B.1.526,PRL,+
NY-PRL-2021_0406_00C13,EPI_ISL_1542262,4/2/21,B.1.526,PRL,+
NY-PRL-2021_0405_01M24,EPI_ISL_1542275,4/2/21,B.1.526,PRL,+
NY-PRL-2021_0405_02J06,EPI_ISL_1542279,4/2/21,B.1.526.2,PRL,-
NY-PRL-2021_0405_02B17,EPI_ISL_1542282,4/2/21,B.1.526,PRL,+
NY-PRL-2021_0405_01M15,EPI_ISL_1542338,4/2/21,B.1.526.2,PRL,-
NY-PRL-2021_0405_01N16,EPI_ISL_1542348,4/2/21,B.1.526,PRL,-
NY-PRL-2021_0405_02J10,EPI_ISL_1542353,4/2/21,B.1.526,PRL,+
NY-PRL-2021_0405_01E23,EPI_ISL_1542355,4/2/21,B.1.526,PRL,+
NY-PRL-2021_0405_01L11,EPI_ISL_1542364,4/2/21,B.1.526,PRL,+
NY-PRL-2021_0406_00A02,EPI_ISL_1542368,4/2/21,B.1.526,PRL,+
NY-PRL-2021_0406_00A01,EPI_ISL_1542400,4/2/21,B.1.526.2,PRL,-
NY-PRL-2021_0406_00B15,EPI_ISL_1542408,4/2/21,B.1.526,PRL,-
NY-PRL-2021_0405_01O15,EPI_ISL_1542413,4/2/21,B.1.526,PRL,+
NY-PRL-2021_0405_02F16,EPI_ISL_1542420,4/2/21,B.1.526,PRL,+
NY-PRL-2021_0405_01F11,EPI_ISL_1542425,4/2/21,B.1.526,PRL,+
NY-PRL-2021_0405_02L21,EPI_ISL_1542426,4/2/21,B.1.526,PRL,+
NY-PRL-2021_0405_01M18,EPI_ISL_1542434,4/2/21,B.1.526,PRL,+
NY-PRL-2021_0405_02I22,EPI_ISL_1542435,4/2/21,B.1.526,PRL,+
NY-PRL-2021_0405_01C04,EPI_ISL_1542437,4/2/21,B.1.526,PRL,-
NY-PRL-2021_0405_01O19,EPI_ISL_1542440,4/2/21,B.1.526,PRL,+
NY-PRL-2021_0405_02J03,EPI_ISL_1542452,4/2/21,B.1.526,PRL,+
NY-PRL-2021_0405_02G17,EPI_ISL_1542457,4/2/21,B.1.526,PRL,+
NY-PRL-2021_0405_02H18,EPI_ISL_1542461,4/2/21,B.1.526,PRL,-
NY-PRL-2021_0405_01O03,EPI_ISL_1542463,4/2/21,B.1.526.2,PRL,-
NY-PRL-2021_0405_02O17,EPI_ISL_1542466,4/2/21,B.1.526,PRL,+
NY-PRL-2021_0405_01L18,EPI_ISL_1542482,4/2/21,B.1.526,PRL,+
NY-PRL-2021_0405_02B08,EPI_ISL_1542494,4/2/21,B.1.526.2,PRL,-
NY-PRL-2021_0405_02P23,EPI_ISL_1542513,4/2/21,B.1.526,PRL,+
NY-PRL-2021_0405_01P06,EPI_ISL_1542534,4/2/21,B.1.526.2,PRL,-
NY-PRL-2021_0405_02P21,EPI_ISL_1542539,4/2/21,B.1.526,PRL,+
NY-PRL-2021_0405_02P08,EPI_ISL_1542555,4/2/21,B.1.526,PRL,+
NY-PRL-2021_0406_00A23,EPI_ISL_1542564,4/2/21,B.1.526,PRL,+
NY-PRL-2021_0405_01L14,EPI_ISL_1542567,4/2/21,B.1.526,PRL,+
NY-PRL-2021_0405_02H02,EPI_ISL_1542618,4/2/21,B.1.526,PRL,+
NY-PRL-2021_0405_01K07,EPI_ISL_1542636,4/2/21,B.1.526,PRL,+
NY-PRL-2021_0406_00E15,EPI_ISL_1542637,4/2/21,B.1.526.2,PRL,-
NY-PRL-2021_0406_00B16,EPI_ISL_1542648,4/2/21,B.1.526,PRL,+
NY-PRL-2021_0405_01E20,EPI_ISL_1542658,4/2/21,B.1.526,PRL,+
NY-PRL-2021_0405_01C05,EPI_ISL_1542666,4/2/21,B.1.526.2,PRL,-
NY-PRL-2021_0405_01E21,EPI_ISL_1542673,4/2/21,B.1.526.2,PRL,-
NY-PRL-2021_0405_01N01,EPI_ISL_1542675,4/2/21,B.1.526,PRL,+
NY-PRL-2021_0405_01L10,EPI_ISL_1542683,4/2/21,B.1.526,PRL,+
NY-PRL-2021_0405_01H03,EPI_ISL_1542687,4/2/21,B.1.526.2,PRL,-
NY-PRL-2021_0405_01O20,EPI_ISL_1542703,4/2/21,B.1.526.2,PRL,-
NY-PRL-2021_0405_01L17,EPI_ISL_1542704,4/2/21,B.1.526.2,PRL,-
NY-PRL-2021_0405_01K21,EPI_ISL_1542707,4/2/21,B.1.526,PRL,+
NY-PRL-2021_0405_01M19,EPI_ISL_1542719,4/2/21,B.1.526,PRL,-
NY-PRL-2021_0405_01H01,EPI_ISL_1542802,4/2/21,B.1.526,PRL,-
NY-PRL-2021_0405_02F19,EPI_ISL_1542828,4/2/21,B.1.526,PRL,-
NY-PRL-2021_0405_02B07,EPI_ISL_1542836,4/2/21,B.1.526,PRL,+
NY-PRL-2021_0405_02A11,EPI_ISL_1542838,4/2/21,B.1.526,PRL,+
NY-PRL-2021_0406_00E11,EPI_ISL_1542840,4/2/21,B.1.526.2,PRL,-
NY-PRL-2021_0405_01K17,EPI_ISL_1542842,4/2/21,B.1.526,PRL,+
NY-PRL-2021_0405_02H20,EPI_ISL_1542846,4/2/21,B.1.526,PRL,+
NY-PRL-2021_0405_01C02,EPI_ISL_1542872,4/2/21,B.1.526,PRL,+
NY-PRL-2021_0405_01P04,EPI_ISL_1542883,4/2/21,B.1.526,PRL,-
NY-PRL-2021_0405_02A12,EPI_ISL_1542901,4/2/21,B.1.526,PRL,+
NY-NYCPHL-004232,EPI_ISL_1694710,4/2/21,B.1.526,PHL,-
NY-NYCPHL-004300,EPI_ISL_1694722,4/2/21,B.1.526,PHL,+
NY-NYCPHL-004301,EPI_ISL_1694723,4/2/21,B.1.526,PHL,+
NY-NYCPHL-004304,EPI_ISL_1694726,4/2/21,B.1.526,PHL,+
NY-PRL-2021_0405_01C21,#N/A,4/3/21,B.1.526.2,PRL,-
NY-PRL-2021_0405_01H24,#N/A,4/3/21,B.1.526.2,PRL,-
NY-PRL-2021_0406_00A04,#N/A,4/3/21,B.1.526.2,PRL,-
NY-PRL-2021_0405_02B20,#N/A,4/3/21,B.1.526,PRL,+
NY-PRL-2021_0406_00F02,EPI_ISL_1542074,4/3/21,B.1.526,PRL,+
NY-PRL-2021_0405_02M14,EPI_ISL_1542084,4/3/21,B.1.526,PRL,+
NY-PRL-2021_0406_00D24,EPI_ISL_1542088,4/3/21,B.1.526,PRL,+
NY-PRL-2021_0406_00C20,EPI_ISL_1542100,4/3/21,B.1.526,PRL,+
NY-PRL-2021_0405_01H20,EPI_ISL_1542115,4/3/21,B.1.526.2,PRL,-
NY-PRL-2021_0405_01I15,EPI_ISL_1542122,4/3/21,B.1.526,PRL,-
NY-PRL-2021_0405_02A08,EPI_ISL_1542126,4/3/21,B.1.526,PRL,+
NY-PRL-2021_0405_01G05,EPI_ISL_1542128,4/3/21,B.1.526,PRL,+
NY-PRL-2021_0405_01E09,EPI_ISL_1542132,4/3/21,B.1.526.2,PRL,-
NY-PRL-2021_0405_01I19,EPI_ISL_1542159,4/3/21,B.1.526.2,PRL,-
NY-PRL-2021_0405_02A07,EPI_ISL_1542167,4/3/21,B.1.526.2,PRL,-
NY-PRL-2021_0405_01B22,EPI_ISL_1542169,4/3/21,B.1.526,PRL,+
NY-PRL-2021_0405_01H14,EPI_ISL_1542189,4/3/21,B.1.526.2,PRL,-
NY-PRL-2021_0406_00A09,EPI_ISL_1542197,4/3/21,B.1.526.2,PRL,-
NY-PRL-2021_0405_01H22,EPI_ISL_1542210,4/3/21,B.1.526,PRL,+
NY-PRL-2021_0406_00K13,EPI_ISL_1542215,4/3/21,B.1.526,PRL,-
NY-PRL-2021_0405_01H10,EPI_ISL_1542223,4/3/21,B.1.526.2,PRL,-
NY-PRL-2021_0405_01F01,EPI_ISL_1542224,4/3/21,B.1.526,PRL,+
NY-PRL-2021_0405_01G06,EPI_ISL_1542241,4/3/21,B.1.526,PRL,-
NY-PRL-2021_0405_01I11,EPI_ISL_1542245,4/3/21,B.1.526,PRL,-
NY-PRL-2021_0405_01B11,EPI_ISL_1542252,4/3/21,B.1.526.2,PRL,-
NY-PRL-2021_0405_01G08,EPI_ISL_1542271,4/3/21,B.1.526,PRL,-
NY-PRL-2021_0405_01C20,EPI_ISL_1542272,4/3/21,B.1.526.2,PRL,-
NY-PRL-2021_0405_01H13,EPI_ISL_1542277,4/3/21,B.1.526,PRL,+
NY-PRL-2021_0405_01I22,EPI_ISL_1542284,4/3/21,B.1.526,PRL,+
NY-PRL-2021_0405_01E02,EPI_ISL_1542290,4/3/21,B.1.526,PRL,+
NY-PRL-2021_0405_01G07,EPI_ISL_1542291,4/3/21,B.1.526,PRL,-
NY-PRL-2021_0405_02L09,EPI_ISL_1542297,4/3/21,B.1.526,PRL,+
NY-PRL-2021_0405_01C15,EPI_ISL_1542298,4/3/21,B.1.526,PRL,+
NY-PRL-2021_0405_01K02,EPI_ISL_1542300,4/3/21,B.1.526,PRL,-
NY-PRL-2021_0405_01K08,EPI_ISL_1542305,4/3/21,B.1.526.2,PRL,-
NY-PRL-2021_0405_01H23,EPI_ISL_1542320,4/3/21,B.1.526.2,PRL,-
NY-PRL-2021_0405_01C14,EPI_ISL_1542321,4/3/21,B.1.526,PRL,+
NY-PRL-2021_0405_01F07,EPI_ISL_1542324,4/3/21,B.1.526,PRL,+
NY-PRL-2021_0405_01I02,EPI_ISL_1542326,4/3/21,B.1.526,PRL,-
NY-PRL-2021_0405_02A10,EPI_ISL_1542327,4/3/21,B.1.526,PRL,+
NY-PRL-2021_0405_01F05,EPI_ISL_1542345,4/3/21,B.1.526.2,PRL,-
NY-PRL-2021_0405_01H05,EPI_ISL_1542346,4/3/21,B.1.526,PRL,+
NY-PRL-2021_0405_01H15,EPI_ISL_1542367,4/3/21,B.1.526,PRL,+
NY-PRL-2021_0405_01D10,EPI_ISL_1542384,4/3/21,B.1.526,PRL,+
NY-PRL-2021_0405_01E16,EPI_ISL_1542389,4/3/21,B.1.526,PRL,+
NY-PRL-2021_0405_01F17,EPI_ISL_1542392,4/3/21,B.1.526,PRL,+
NY-PRL-2021_0405_01C24,EPI_ISL_1542404,4/3/21,B.1.526.2,PRL,-
NY-PRL-2021_0405_02A05,EPI_ISL_1542423,4/3/21,B.1.526,PRL,+
NY-PRL-2021_0405_01I06,EPI_ISL_1542429,4/3/21,B.1.526,PRL,+
NY-PRL-2021_0405_01B07,EPI_ISL_1542441,4/3/21,B.1.526,PRL,+
NY-PRL-2021_0405_01G09,EPI_ISL_1542445,4/3/21,B.1.526,PRL,+
NY-PRL-2021_0405_02N15,EPI_ISL_1542450,4/3/21,B.1.526.2,PRL,-
NY-PRL-2021_0405_02B05,EPI_ISL_1542471,4/3/21,B.1.526,PRL,+
NY-PRL-2021_0405_02A04,EPI_ISL_1542472,4/3/21,B.1.526.2,PRL,-
NY-PRL-2021_0405_01F04,EPI_ISL_1542479,4/3/21,B.1.526.2,PRL,-
NY-PRL-2021_0405_01B06,EPI_ISL_1542483,4/3/21,B.1.526.2,PRL,-
NY-PRL-2021_0405_02N17,EPI_ISL_1542498,4/3/21,B.1.526,PRL,+
NY-PRL-2021_0405_01D19,EPI_ISL_1542503,4/3/21,B.1.526,PRL,+
NY-PRL-2021_0405_01E07,EPI_ISL_1542518,4/3/21,B.1.526.2,PRL,-
NY-PRL-2021_0405_01I23,EPI_ISL_1542519,4/3/21,B.1.526.2,PRL,-
NY-PRL-2021_0405_01I17,EPI_ISL_1542527,4/3/21,B.1.526,PRL,-
NY-PRL-2021_0405_01A24,EPI_ISL_1542528,4/3/21,B.1.526.2,PRL,-
NY-PRL-2021_0405_01H06,EPI_ISL_1542551,4/3/21,B.1.526.2,PRL,-
NY-PRL-2021_0405_01H17,EPI_ISL_1542556,4/3/21,B.1.526,PRL,+
NY-PRL-2021_0405_01I13,EPI_ISL_1542558,4/3/21,B.1.526,PRL,-
NY-PRL-2021_0405_01G20,EPI_ISL_1542568,4/3/21,B.1.526.2,PRL,-
NY-PRL-2021_0405_01K01,EPI_ISL_1542580,4/3/21,B.1.526,PRL,+
NY-PRL-2021_0406_00A08,EPI_ISL_1542587,4/3/21,B.1.526,PRL,+
NY-PRL-2021_0405_02A06,EPI_ISL_1542590,4/3/21,B.1.526,PRL,+
NY-PRL-2021_0405_01D20,EPI_ISL_1542592,4/3/21,B.1.526,PRL,+
NY-PRL-2021_0406_00A14,EPI_ISL_1542603,4/3/21,B.1.526.2,PRL,-
NY-PRL-2021_0406_00A12,EPI_ISL_1542610,4/3/21,B.1.526,PRL,+
NY-PRL-2021_0405_01B05,EPI_ISL_1542621,4/3/21,B.1.526,PRL,+
NY-PRL-2021_0405_01B19,EPI_ISL_1542633,4/3/21,B.1.526,PRL,+
NY-PRL-2021_0406_00E22,EPI_ISL_1542638,4/3/21,B.1.526,PRL,+
NY-PRL-2021_0405_01K11,EPI_ISL_1542639,4/3/21,B.1.526,PRL,+
NY-PRL-2021_0406_00F06,EPI_ISL_1542643,4/3/21,B.1.526,PRL,+
NY-PRL-2021_0405_01H09,EPI_ISL_1542646,4/3/21,B.1.526.2,PRL,-
NY-PRL-2021_0405_01E15,EPI_ISL_1542663,4/3/21,B.1.526,PRL,+
NY-PRL-2021_0405_01J24,EPI_ISL_1542668,4/3/21,B.1.526,PRL,+
NY-PRL-2021_0405_01A19,EPI_ISL_1542672,4/3/21,B.1.526,PRL,+
NY-PRL-2021_0405_02A09,EPI_ISL_1542678,4/3/21,B.1.526,PRL,+
NY-PRL-2021_0405_01E11,EPI_ISL_1542717,4/3/21,B.1.526.2,PRL,-
NY-PRL-2021_0406_00F03,EPI_ISL_1542733,4/3/21,B.1.526,PRL,+
NY-PRL-2021_0405_01H21,EPI_ISL_1542736,4/3/21,B.1.526,PRL,-
NY-PRL-2021_0405_02L06,EPI_ISL_1542743,4/3/21,B.1.526,PRL,+
NY-PRL-2021_0405_01I10,EPI_ISL_1542744,4/3/21,B.1.526,PRL,+
NY-PRL-2021_0405_01I24,EPI_ISL_1542773,4/3/21,B.1.526.2,PRL,-
NY-PRL-2021_0405_01G13,EPI_ISL_1542776,4/3/21,B.1.526.2,PRL,-
NY-PRL-2021_0405_02M13,EPI_ISL_1542792,4/3/21,B.1.526,PRL,+
NY-PRL-2021_0405_01P23,EPI_ISL_1542796,4/3/21,B.1.526,PRL,+
NY-PRL-2021_0405_01E13,EPI_ISL_1542801,4/3/21,B.1.526.2,PRL,-
NY-PRL-2021_0405_02B18,EPI_ISL_1542812,4/3/21,B.1.526.2,PRL,-
NY-PRL-2021_0405_01B15,EPI_ISL_1542814,4/3/21,B.1.526,PRL,+
NY-PRL-2021_0405_01B09,EPI_ISL_1542821,4/3/21,B.1.526.2,PRL,-
NY-PRL-2021_0405_02C05,EPI_ISL_1542835,4/3/21,B.1.526.2,PRL,-
NY-PRL-2021_0405_01K09,EPI_ISL_1542844,4/3/21,B.1.526,PRL,+
NY-PRL-2021_0406_00G21,EPI_ISL_1542855,4/3/21,B.1.526,PRL,+
NY-PRL-2021_0405_01F16,EPI_ISL_1542860,4/3/21,B.1.526.2,PRL,-
NY-PRL-2021_0405_01B08,EPI_ISL_1542870,4/3/21,B.1.526.2,PRL,-
NY-PRL-2021_0405_02B21,EPI_ISL_1542891,4/3/21,B.1.526,PRL,+
NY-PRL-2021_0405_01E06,EPI_ISL_1542892,4/3/21,B.1.526.2,PRL,-
NY-PRL-2021_0405_01B14,EPI_ISL_1542893,4/3/21,B.1.526,PRL,+
NY-PRL-2021_0405_02E04,#N/A,4/4/21,B.1.526,PRL,+
NY-PRL-2021_0406_00G08,EPI_ISL_1542133,4/4/21,B.1.526,PRL,+
NY-PRL-2021_0406_00B05,EPI_ISL_1542172,4/4/21,B.1.526,PRL,+
NY-PRL-2021_0406_00C23,EPI_ISL_1542216,4/4/21,B.1.526,PRL,+
NY-PRL-2021_0405_02O02,EPI_ISL_1542222,4/4/21,B.1.526,PRL,+
NY-PRL-2021_0406_00D01,EPI_ISL_1542248,4/4/21,B.1.526,PRL,+
NY-PRL-2021_0406_00B09,EPI_ISL_1542263,4/4/21,B.1.526,PRL,+
NY-PRL-2021_0406_00E19,EPI_ISL_1542265,4/4/21,B.1.526.2,PRL,-
NY-PRL-2021_0406_00G12,EPI_ISL_1542276,4/4/21,B.1.526,PRL,+
NY-PRL-2021_0406_00H18,EPI_ISL_1542286,4/4/21,B.1.526,PRL,+
NY-PRL-2021_0406_00H17,EPI_ISL_1542336,4/4/21,B.1.526.2,PRL,-
NY-PRL-2021_0406_00I17,EPI_ISL_1542361,4/4/21,B.1.526.2,PRL,-
NY-PRL-2021_0406_00J20,EPI_ISL_1542375,4/4/21,B.1.526,PRL,+
NY-PRL-2021_0405_02O08,EPI_ISL_1542377,4/4/21,B.1.526.2,PRL,-
NY-PRL-2021_0406_00H11,EPI_ISL_1542378,4/4/21,B.1.526,PRL,+
NY-PRL-2021_0405_02E03,EPI_ISL_1542382,4/4/21,B.1.526,PRL,+
NY-PRL-2021_0405_02N23,EPI_ISL_1542402,4/4/21,B.1.526,PRL,+
NY-PRL-2021_0406_00H20,EPI_ISL_1542403,4/4/21,B.1.526,PRL,+
NY-PRL-2021_0406_00G05,EPI_ISL_1542419,4/4/21,B.1.526,PRL,+
NY-PRL-2021_0406_00L12,EPI_ISL_1542439,4/4/21,B.1.526,PRL,+
NY-PRL-2021_0406_00I20,EPI_ISL_1542502,4/4/21,B.1.526,PRL,+
NY-PRL-2021_0405_02E11,EPI_ISL_1542559,4/4/21,B.1.526.2,PRL,-
NY-PRL-2021_0405_02N22,EPI_ISL_1542595,4/4/21,B.1.526.2,PRL,-
NY-PRL-2021_0406_00G10,EPI_ISL_1542598,4/4/21,B.1.526,PRL,+
NY-PRL-2021_0406_00L13,EPI_ISL_1542599,4/4/21,B.1.526,PRL,+
NY-PRL-2021_0405_02N09,EPI_ISL_1542602,4/4/21,B.1.526,PRL,+
NY-PRL-2021_0406_00G03,EPI_ISL_1542613,4/4/21,B.1.526,PRL,+
NY-PRL-2021_0405_02N08,EPI_ISL_1542623,4/4/21,B.1.526,PRL,+
NY-PRL-2021_0406_00L03,EPI_ISL_1542629,4/4/21,B.1.526.2,PRL,-
NY-PRL-2021_0406_00E18,EPI_ISL_1542632,4/4/21,B.1.526,PRL,-
NY-PRL-2021_0406_00C24,EPI_ISL_1542641,4/4/21,B.1.526,PRL,+
NY-PRL-2021_0406_00D02,EPI_ISL_1542659,4/4/21,B.1.526,PRL,+
NY-PRL-2021_0406_00E05,EPI_ISL_1542682,4/4/21,B.1.526,PRL,+
NY-PRL-2021_0406_00G06,EPI_ISL_1542691,4/4/21,B.1.526.2,PRL,-
NY-PRL-2021_0406_00I15,EPI_ISL_1542723,4/4/21,B.1.526.2,PRL,-
NY-PRL-2021_0406_00H14,EPI_ISL_1542742,4/4/21,B.1.526,PRL,+
NY-PRL-2021_0405_02E10,EPI_ISL_1542787,4/4/21,B.1.526.2,PRL,-
NY-PRL-2021_0406_00G02,EPI_ISL_1542798,4/4/21,B.1.526,PRL,+
NY-PRL-2021_0405_02O04,EPI_ISL_1542811,4/4/21,B.1.526,PRL,+
NY-PRL-2021_0406_00C21,EPI_ISL_1542813,4/4/21,B.1.526,PRL,-
NY-PRL-2021_0405_02E12,EPI_ISL_1542826,4/4/21,B.1.526,PRL,+
NY-PRL-2021_0406_00E17,EPI_ISL_1542850,4/4/21,B.1.526,PRL,+
NY-PRL-2021_0406_00E20,EPI_ISL_1542888,4/4/21,B.1.526.2,PRL,-
NY-PRL-2021_0407_00E23,#N/A,4/5/21,B.1.526.2,PRL,-
NY-PRL-2021_0406_00I05,#N/A,4/5/21,B.1.526,PRL,+
NY-PRL-2021_0407_00N14,#N/A,4/5/21,B.1.526,PRL,+
NY-PRL-2021_0406_00O03,#N/A,4/5/21,B.1.526,PRL,+
NY-PRL-2021_0406_00I04,#N/A,4/5/21,B.1.526,PRL,+
NY-PRL-2021_0406_00N24,#N/A,4/5/21,B.1.526,PRL,+
NY-NYCPHL-004244,#N/A,4/5/21,B.1.526,PHL,+
NY-NYCPHL-004248,#N/A,4/5/21,B.1.526,PHL,+
NY-NYCPHL-004251,#N/A,4/5/21,B.1.526,PHL,+
NY-NYCPHL-004253,#N/A,4/5/21,B.1.526,PHL,-
NY-NYCPHL-004258,#N/A,4/5/21,B.1.526,PHL,+
NY-NYCPHL-004371,#N/A,4/5/21,B.1.526,PHL,+
NY-PRL-2021_0406_00M19,EPI_ISL_1542075,4/5/21,B.1.526,PRL,+
NY-PRL-2021_0406_00K07,EPI_ISL_1542095,4/5/21,B.1.526,PRL,+
NY-PRL-2021_0406_00P05,EPI_ISL_1542110,4/5/21,B.1.526,PRL,+
NY-PRL-2021_0406_00M15,EPI_ISL_1542130,4/5/21,B.1.526,PRL,+
NY-PRL-2021_0406_00O16,EPI_ISL_1542156,4/5/21,B.1.526.2,PRL,-
NY-PRL-2021_0406_00I09,EPI_ISL_1542174,4/5/21,B.1.526,PRL,+
NY-PRL-2021_0406_00O08,EPI_ISL_1542203,4/5/21,B.1.526,PRL,+
NY-PRL-2021_0406_00O13,EPI_ISL_1542208,4/5/21,B.1.526,PRL,-
NY-PRL-2021_0406_00M10,EPI_ISL_1542229,4/5/21,B.1.526,PRL,-
NY-PRL-2021_0406_00K05,EPI_ISL_1542238,4/5/21,B.1.526,PRL,+
NY-PRL-2021_0406_00N13,EPI_ISL_1542255,4/5/21,B.1.526.2,PRL,-
NY-PRL-2021_0406_00P20,EPI_ISL_1542260,4/5/21,B.1.526,PRL,+
NY-PRL-2021_0406_00M23,EPI_ISL_1542285,4/5/21,B.1.526,PRL,+
NY-PRL-2021_0406_00N08,EPI_ISL_1542293,4/5/21,B.1.526.2,PRL,-
NY-PRL-2021_0406_00K23,EPI_ISL_1542303,4/5/21,B.1.526.2,PRL,-
NY-PRL-2021_0406_00N22,EPI_ISL_1542307,4/5/21,B.1.526,PRL,+
NY-PRL-2021_0406_00O18,EPI_ISL_1542312,4/5/21,B.1.526.2,PRL,-
NY-PRL-2021_0406_00O11,EPI_ISL_1542318,4/5/21,B.1.526,PRL,+
NY-PRL-2021_0406_00L17,EPI_ISL_1542332,4/5/21,B.1.526.2,PRL,-
NY-PRL-2021_0406_00P18,EPI_ISL_1542333,4/5/21,B.1.526.2,PRL,-
NY-PRL-2021_0406_00I12,EPI_ISL_1542357,4/5/21,B.1.526.2,PRL,-
NY-PRL-2021_0406_00M01,EPI_ISL_1542366,4/5/21,B.1.526.2,PRL,-
NY-PRL-2021_0406_00J16,EPI_ISL_1542371,4/5/21,B.1.526,PRL,+
NY-PRL-2021_0406_00K06,EPI_ISL_1542393,4/5/21,B.1.526,PRL,-
NY-PRL-2021_0406_00O22,EPI_ISL_1542397,4/5/21,B.1.526,PRL,+
NY-PRL-2021_0406_00M12,EPI_ISL_1542422,4/5/21,B.1.526,PRL,+
NY-PRL-2021_0406_00O20,EPI_ISL_1542430,4/5/21,B.1.526,PRL,+
NY-PRL-2021_0406_00J14,EPI_ISL_1542443,4/5/21,B.1.526,PRL,+
NY-PRL-2021_0406_00J03,EPI_ISL_1542446,4/5/21,B.1.526.2,PRL,-
NY-PRL-2021_0406_00M06,EPI_ISL_1542500,4/5/21,B.1.526.2,PRL,-
NY-PRL-2021_0406_00L02,EPI_ISL_1542504,4/5/21,B.1.526,PRL,+
NY-PRL-2021_0406_00N09,EPI_ISL_1542506,4/5/21,B.1.526.2,PRL,-
NY-PRL-2021_0406_00L05,EPI_ISL_1542543,4/5/21,B.1.526,PRL,+
NY-PRL-2021_0406_00L08,EPI_ISL_1542545,4/5/21,B.1.526.2,PRL,-
NY-PRL-2021_0406_00N11,EPI_ISL_1542591,4/5/21,B.1.526,PRL,+
NY-PRL-2021_0406_00F18,EPI_ISL_1542604,4/5/21,B.1.526.2,PRL,-
NY-PRL-2021_0406_00M13,EPI_ISL_1542616,4/5/21,B.1.526,PRL,+
NY-PRL-2021_0406_00J24,EPI_ISL_1542645,4/5/21,B.1.526,PRL,+
NY-PRL-2021_0406_00F19,EPI_ISL_1542652,4/5/21,B.1.526,PRL,-
NY-PRL-2021_0406_00I23,EPI_ISL_1542670,4/5/21,B.1.526,PRL,+
NY-PRL-2021_0406_00I11,EPI_ISL_1542706,4/5/21,B.1.526.2,PRL,+
NY-PRL-2021_0406_00F12,EPI_ISL_1542718,4/5/21,B.1.526.2,PRL,-
NY-PRL-2021_0406_00J13,EPI_ISL_1542724,4/5/21,B.1.526,PRL,+
NY-PRL-2021_0406_00F14,EPI_ISL_1542727,4/5/21,B.1.526,PRL,+
NY-PRL-2021_0406_00K04,EPI_ISL_1542745,4/5/21,B.1.526.2,PRL,-
NY-PRL-2021_0406_00O14,EPI_ISL_1542766,4/5/21,B.1.526.2,PRL,-
NY-PRL-2021_0406_00J05,EPI_ISL_1542819,4/5/21,B.1.526,PRL,+
NY-PRL-2021_0406_00I24,EPI_ISL_1542820,4/5/21,B.1.526,PRL,+
NY-PRL-2021_0407_00L16,EPI_ISL_1543127,4/5/21,B.1.526,PRL,+
NY-PRL-2021_0407_00F07,EPI_ISL_1543131,4/5/21,B.1.526.2,PRL,-
NY-PRL-2021_0407_00L02,EPI_ISL_1543135,4/5/21,B.1.526.2,PRL,-
NY-PRL-2021_0407_00O17,EPI_ISL_1543137,4/5/21,B.1.526,PRL,+
NY-PRL-2021_0407_00P10,EPI_ISL_1543141,4/5/21,B.1.526,PRL,+
NY-PRL-2021_0407_00L15,EPI_ISL_1543150,4/5/21,B.1.526,PRL,+
NY-PRL-2021_0407_00H15,EPI_ISL_1543152,4/5/21,B.1.526,PRL,+
NY-PRL-2021_0407_00G14,EPI_ISL_1543153,4/5/21,B.1.526.2,PRL,-
NY-PRL-2021_0407_00L18,EPI_ISL_1543154,4/5/21,B.1.526,PRL,+
NY-PRL-2021_0407_00A03,EPI_ISL_1543157,4/5/21,B.1.526,PRL,+
NY-PRL-2021_0407_00O09,EPI_ISL_1543161,4/5/21,B.1.526,PRL,+
NY-PRL-2021_0407_00I07,EPI_ISL_1543162,4/5/21,B.1.526,PRL,+
NY-PRL-2021_0407_00K09,EPI_ISL_1543166,4/5/21,B.1.526.2,PRL,-
NY-PRL-2021_0407_00M07,EPI_ISL_1543168,4/5/21,B.1.526,PRL,+
NY-PRL-2021_0407_00P09,EPI_ISL_1543172,4/5/21,B.1.526.2,PRL,-
NY-PRL-2021_0407_00F24,EPI_ISL_1543177,4/5/21,B.1.526.2,PRL,-
NY-PRL-2021_0407_00A05,EPI_ISL_1543192,4/5/21,B.1.526,PRL,+
NY-PRL-2021_0407_00P01,EPI_ISL_1543193,4/5/21,B.1.526.2,PRL,-
NY-PRL-2021_0407_00P06,EPI_ISL_1543198,4/5/21,B.1.526.2,PRL,-
NY-PRL-2021_0407_00F16,EPI_ISL_1543201,4/5/21,B.1.526,PRL,+
NY-PRL-2021_0407_00G18,EPI_ISL_1543204,4/5/21,B.1.526,PRL,+
NY-PRL-2021_0407_00D03,EPI_ISL_1543213,4/5/21,B.1.526.2,PRL,-
NY-PRL-2021_0407_00K24,EPI_ISL_1543215,4/5/21,B.1.526.2,PRL,-
NY-PRL-2021_0407_00M16,EPI_ISL_1543216,4/5/21,B.1.526,PRL,-
NY-PRL-2021_0407_00N18,EPI_ISL_1543221,4/5/21,B.1.526,PRL,+
NY-PRL-2021_0407_00J15,EPI_ISL_1543227,4/5/21,B.1.526,PRL,+
NY-PRL-2021_0407_00M01,EPI_ISL_1543232,4/5/21,B.1.526.2,PRL,-
NY-PRL-2021_0407_00G10,EPI_ISL_1543234,4/5/21,B.1.526,PRL,+
NY-PRL-2021_0407_00O12,EPI_ISL_1543235,4/5/21,B.1.526.2,PRL,-
NY-PRL-2021_0407_00A17,EPI_ISL_1543241,4/5/21,B.1.526.2,PRL,-
NY-PRL-2021_0407_00A01,EPI_ISL_1543245,4/5/21,B.1.526,PRL,+
NY-PRL-2021_0407_00H08,EPI_ISL_1543253,4/5/21,B.1.526,PRL,-
NY-PRL-2021_0407_00P15,EPI_ISL_1543265,4/5/21,B.1.526,PRL,+
NY-PRL-2021_0407_00A16,EPI_ISL_1543267,4/5/21,B.1.526,PRL,+
NY-PRL-2021_0407_00A24,EPI_ISL_1543269,4/5/21,B.1.526.2,PRL,-
NY-PRL-2021_0407_00A18,EPI_ISL_1543285,4/5/21,B.1.526.2,PRL,-
NY-PRL-2021_0407_00M22,EPI_ISL_1543290,4/5/21,B.1.526,PRL,+
NY-PRL-2021_0407_00I23,EPI_ISL_1543294,4/5/21,B.1.526.2,PRL,-
NY-PRL-2021_0407_00H05,EPI_ISL_1543296,4/5/21,B.1.526,PRL,+
NY-PRL-2021_0407_00C07,EPI_ISL_1543300,4/5/21,B.1.526,PRL,+
NY-PRL-2021_0407_00P03,EPI_ISL_1543301,4/5/21,B.1.526.2,PRL,-
NY-PRL-2021_0407_00B05,EPI_ISL_1543302,4/5/21,B.1.526,PRL,+
NY-PRL-2021_0407_00O16,EPI_ISL_1543304,4/5/21,B.1.526,PRL,-
NY-PRL-2021_0407_00A21,EPI_ISL_1543308,4/5/21,B.1.526.2,PRL,-
NY-PRL-2021_0407_00L01,EPI_ISL_1543314,4/5/21,B.1.526,PRL,+
NY-PRL-2021_0407_00H04,EPI_ISL_1543325,4/5/21,B.1.526,PRL,+
NY-PRL-2021_0407_00K20,EPI_ISL_1543326,4/5/21,B.1.526,PRL,+
NY-PRL-2021_0407_00J21,EPI_ISL_1543330,4/5/21,B.1.526.2,PRL,-
NY-PRL-2021_0407_00M06,EPI_ISL_1543332,4/5/21,B.1.526,PRL,+
NY-PRL-2021_0407_00I01,EPI_ISL_1543335,4/5/21,B.1.526.2,PRL,-
NY-PRL-2021_0407_00K05,EPI_ISL_1543339,4/5/21,B.1.526,PRL,+
NY-PRL-2021_0407_00D01,EPI_ISL_1543348,4/5/21,B.1.526,PRL,+
NY-PRL-2021_0407_00J19,EPI_ISL_1543349,4/5/21,B.1.526,PRL,+
NY-PRL-2021_0407_00P12,EPI_ISL_1543350,4/5/21,B.1.526,PRL,-
NY-PRL-2021_0407_00I04,EPI_ISL_1543355,4/5/21,B.1.526.2,PRL,-
NY-PRL-2021_0407_00G16,EPI_ISL_1543356,4/5/21,B.1.526.2,PRL,-
NY-PRL-2021_0407_00O04,EPI_ISL_1543362,4/5/21,B.1.526,PRL,+
NY-PRL-2021_0407_00A12,EPI_ISL_1543369,4/5/21,B.1.526,PRL,+
NY-PRL-2021_0407_00D02,EPI_ISL_1543373,4/5/21,B.1.526,PRL,+
NY-PRL-2021_0407_00P02,EPI_ISL_1543374,4/5/21,B.1.526,PRL,+
NY-PRL-2021_0407_00K19,EPI_ISL_1543378,4/5/21,B.1.526.2,PRL,-
NY-PRL-2021_0407_00G17,EPI_ISL_1543379,4/5/21,B.1.526,PRL,+
NY-PRL-2021_0407_00O24,EPI_ISL_1543383,4/5/21,B.1.526.2,PRL,-
NY-PRL-2021_0407_00G23,EPI_ISL_1543386,4/5/21,B.1.526,PRL,+
NY-PRL-2021_0407_00P05,EPI_ISL_1543388,4/5/21,B.1.526.2,PRL,-
NY-PRL-2021_0407_00A06,EPI_ISL_1543390,4/5/21,B.1.526,PRL,+
NY-PRL-2021_0408_00P20,EPI_ISL_1543512,4/5/21,B.1.526,PRL,+
NY-PRL-2021_0408_00H09,EPI_ISL_1543810,4/5/21,B.1.526,PRL,+
NY-NYCPHL-004255,EPI_ISL_1694712,4/5/21,B.1.526.2,PHL,-
NY-NYCPHL-004260,EPI_ISL_1694713,4/5/21,B.1.526,PHL,+
NY-PRL-2021_0408_00C24,#N/A,4/6/21,B.1.526,PRL,+
NY-PRL-2021_0409_00N04,#N/A,4/6/21,B.1.526.2,PRL,-
NY-PRL-2021_0408_00L16,#N/A,4/6/21,B.1.526,PRL,+
NY-PRL-2021_0407_00B21,#N/A,4/6/21,B.1.526,PRL,+
NY-NYCPHL-004272,#N/A,4/6/21,B.1.526,PHL,-
NY-PRL-2021_0407_00I17,EPI_ISL_1543128,4/6/21,B.1.526,PRL,-
NY-PRL-2021_0407_00J13,EPI_ISL_1543169,4/6/21,B.1.526,PRL,+
NY-PRL-2021_0407_00E08,EPI_ISL_1543183,4/6/21,B.1.526,PRL,+
NY-PRL-2021_0407_00B13,EPI_ISL_1543184,4/6/21,B.1.526,PRL,+
NY-PRL-2021_0407_00B16,EPI_ISL_1543187,4/6/21,B.1.526,PRL,+
NY-PRL-2021_0407_00C10,EPI_ISL_1543188,4/6/21,B.1.526,PRL,+
NY-PRL-2021_0407_00J14,EPI_ISL_1543205,4/6/21,B.1.526,PRL,+
NY-PRL-2021_0407_00D15,EPI_ISL_1543211,4/6/21,B.1.526,PRL,+
NY-PRL-2021_0407_00H22,EPI_ISL_1543217,4/6/21,B.1.526,PRL,+
NY-PRL-2021_0407_00I16,EPI_ISL_1543229,4/6/21,B.1.526,PRL,+
NY-PRL-2021_0407_00J09,EPI_ISL_1543233,4/6/21,B.1.526,PRL,+
NY-PRL-2021_0407_00G20,EPI_ISL_1543236,4/6/21,B.1.526.2,PRL,-
NY-PRL-2021_0407_00F14,EPI_ISL_1543242,4/6/21,B.1.526,PRL,+
NY-PRL-2021_0407_00C02,EPI_ISL_1543255,4/6/21,B.1.526,PRL,-
NY-PRL-2021_0407_00B11,EPI_ISL_1543258,4/6/21,B.1.526,PRL,+
NY-PRL-2021_0407_00I18,EPI_ISL_1543260,4/6/21,B.1.526.2,PRL,-
NY-PRL-2021_0407_00J10,EPI_ISL_1543261,4/6/21,B.1.526.2,PRL,-
NY-PRL-2021_0407_00D09,EPI_ISL_1543263,4/6/21,B.1.526,PRL,+
NY-PRL-2021_0407_00G19,EPI_ISL_1543266,4/6/21,B.1.526.2,PRL,-
NY-PRL-2021_0407_00B14,EPI_ISL_1543270,4/6/21,B.1.526.2,PRL,-
NY-PRL-2021_0407_00C16,EPI_ISL_1543271,4/6/21,B.1.526,PRL,+
NY-PRL-2021_0407_00E02,EPI_ISL_1543272,4/6/21,B.1.526.2,PRL,-
NY-PRL-2021_0407_00C14,EPI_ISL_1543274,4/6/21,B.1.526,PRL,+
NY-PRL-2021_0407_00H18,EPI_ISL_1543276,4/6/21,B.1.526,PRL,+
NY-PRL-2021_0407_00E15,EPI_ISL_1543283,4/6/21,B.1.526,PRL,+
NY-PRL-2021_0407_00B12,EPI_ISL_1543309,4/6/21,B.1.526,PRL,+
NY-PRL-2021_0407_00E13,EPI_ISL_1543317,4/6/21,B.1.526,PRL,+
NY-PRL-2021_0407_00C01,EPI_ISL_1543319,4/6/21,B.1.526,PRL,+
NY-PRL-2021_0407_00H21,EPI_ISL_1543324,4/6/21,B.1.526,PRL,+
NY-PRL-2021_0407_00C05,EPI_ISL_1543333,4/6/21,B.1.526,PRL,+
NY-PRL-2021_0407_00C06,EPI_ISL_1543337,4/6/21,B.1.526.2,PRL,-
NY-PRL-2021_0407_00B22,EPI_ISL_1543340,4/6/21,B.1.526.2,PRL,-
NY-PRL-2021_0407_00G22,EPI_ISL_1543343,4/6/21,B.1.526.2,PRL,-
NY-PRL-2021_0407_00C23,EPI_ISL_1543384,4/6/21,B.1.526,PRL,+
NY-PRL-2021_0407_00C17,EPI_ISL_1543391,4/6/21,B.1.526.2,PRL,-
NY-PRL-2021_0408_00M12,EPI_ISL_1543394,4/6/21,B.1.526,PRL,+
NY-PRL-2021_0409_00D02,EPI_ISL_1543400,4/6/21,B.1.526.2,PRL,-
NY-PRL-2021_0408_00G08,EPI_ISL_1543405,4/6/21,B.1.526.2,PRL,-
NY-PRL-2021_0408_00F24,EPI_ISL_1543407,4/6/21,B.1.526,PRL,+
NY-PRL-2021_0408_00J17,EPI_ISL_1543413,4/6/21,B.1.526.2,PRL,-
NY-PRL-2021_0408_00I04,EPI_ISL_1543420,4/6/21,B.1.526.2,PRL,-
NY-PRL-2021_0408_00J11,EPI_ISL_1543424,4/6/21,B.1.526,PRL,+
NY-PRL-2021_0408_00C18,EPI_ISL_1543431,4/6/21,B.1.526,PRL,+
NY-PRL-2021_0408_00J12,EPI_ISL_1543439,4/6/21,B.1.526,PRL,-
NY-PRL-2021_0408_00F12,EPI_ISL_1543455,4/6/21,B.1.526,PRL,+
NY-PRL-2021_0408_00D19,EPI_ISL_1543464,4/6/21,B.1.526,PRL,+
NY-PRL-2021_0408_00K07,EPI_ISL_1543467,4/6/21,B.1.526.2,PRL,-
NY-PRL-2021_0408_00M01,EPI_ISL_1543469,4/6/21,B.1.526.2,PRL,-
NY-PRL-2021_0408_00I19,EPI_ISL_1543476,4/6/21,B.1.526.2,PRL,-
NY-PRL-2021_0408_00B05,EPI_ISL_1543478,4/6/21,B.1.526,PRL,+
NY-PRL-2021_0408_00F19,EPI_ISL_1543481,4/6/21,B.1.526,PRL,+
NY-PRL-2021_0408_00L23,EPI_ISL_1543492,4/6/21,B.1.526,PRL,+
NY-PRL-2021_0408_00N04,EPI_ISL_1543501,4/6/21,B.1.526,PRL,+
NY-PRL-2021_0408_00D23,EPI_ISL_1543503,4/6/21,B.1.526.2,PRL,-
NY-PRL-2021_0408_00J20,EPI_ISL_1543505,4/6/21,B.1.526,PRL,+
NY-PRL-2021_0408_00J23,EPI_ISL_1543515,4/6/21,B.1.526,PRL,+
NY-PRL-2021_0409_00A13,EPI_ISL_1543519,4/6/21,B.1.526.2,PRL,-
NY-PRL-2021_0408_00A22,EPI_ISL_1543530,4/6/21,B.1.526,PRL,-
NY-PRL-2021_0408_00I12,EPI_ISL_1543536,4/6/21,B.1.526,PRL,+
NY-PRL-2021_0408_00C21,EPI_ISL_1543558,4/6/21,B.1.526,PRL,+
NY-PRL-2021_0408_00I06,EPI_ISL_1543559,4/6/21,B.1.526,PRL,+
NY-PRL-2021_0408_00P11,EPI_ISL_1543568,4/6/21,B.1.526.2,PRL,-
NY-PRL-2021_0408_00I01,EPI_ISL_1543577,4/6/21,B.1.526,PRL,+
NY-PRL-2021_0408_00H15,EPI_ISL_1543581,4/6/21,B.1.526.2,PRL,-
NY-PRL-2021_0408_00G21,EPI_ISL_1543583,4/6/21,B.1.526,PRL,+
NY-PRL-2021_0408_00K21,EPI_ISL_1543584,4/6/21,B.1.526.2,PRL,-
NY-PRL-2021_0408_00A17,EPI_ISL_1543592,4/6/21,B.1.526.2,PRL,-
NY-PRL-2021_0408_00F16,EPI_ISL_1543600,4/6/21,B.1.526,PRL,+
NY-PRL-2021_0408_00C12,EPI_ISL_1543610,4/6/21,B.1.526.2,PRL,-
NY-PRL-2021_0408_00L08,EPI_ISL_1543611,4/6/21,B.1.526.2,PRL,-
NY-PRL-2021_0408_00E19,EPI_ISL_1543612,4/6/21,B.1.526,PRL,-
NY-PRL-2021_0408_00C02,EPI_ISL_1543613,4/6/21,B.1.526,PRL,+
NY-PRL-2021_0408_00L02,EPI_ISL_1543632,4/6/21,B.1.526,PRL,-
NY-PRL-2021_0408_00A20,EPI_ISL_1543633,4/6/21,B.1.526.2,PRL,-
NY-PRL-2021_0408_00H22,EPI_ISL_1543637,4/6/21,B.1.526.2,PRL,-
NY-PRL-2021_0408_00P06,EPI_ISL_1543638,4/6/21,B.1.526,PRL,+
NY-PRL-2021_0408_00P14,EPI_ISL_1543652,4/6/21,B.1.526,PRL,-
NY-PRL-2021_0408_00N01,EPI_ISL_1543657,4/6/21,B.1.526.2,PRL,-
NY-PRL-2021_0408_00G07,EPI_ISL_1543659,4/6/21,B.1.526.2,PRL,-
NY-PRL-2021_0408_00C19,EPI_ISL_1543661,4/6/21,B.1.526,PRL,+
NY-PRL-2021_0408_00I10,EPI_ISL_1543668,4/6/21,B.1.526.2,PRL,-
NY-PRL-2021_0408_00K04,EPI_ISL_1543671,4/6/21,B.1.526.2,PRL,-
NY-PRL-2021_0408_00C05,EPI_ISL_1543685,4/6/21,B.1.526,PRL,+
NY-PRL-2021_0408_00D16,EPI_ISL_1543688,4/6/21,B.1.526,PRL,+
NY-PRL-2021_0408_00I11,EPI_ISL_1543692,4/6/21,B.1.526,PRL,+
NY-PRL-2021_0408_00H01,EPI_ISL_1543693,4/6/21,B.1.526,PRL,+
NY-PRL-2021_0408_00H04,EPI_ISL_1543702,4/6/21,B.1.526,PRL,+
NY-PRL-2021_0408_00J24,EPI_ISL_1543711,4/6/21,B.1.526,PRL,+
NY-PRL-2021_0408_00J08,EPI_ISL_1543722,4/6/21,B.1.526,PRL,+
NY-PRL-2021_0408_00P07,EPI_ISL_1543725,4/6/21,B.1.526.2,PRL,-
NY-PRL-2021_0408_00I17,EPI_ISL_1543727,4/6/21,B.1.526.2,PRL,-
NY-PRL-2021_0408_00L07,EPI_ISL_1543745,4/6/21,B.1.526,PRL,+
NY-PRL-2021_0408_00A08,EPI_ISL_1543762,4/6/21,B.1.526,PRL,-
NY-PRL-2021_0408_00M24,EPI_ISL_1543765,4/6/21,B.1.526.2,PRL,-
NY-PRL-2021_0408_00B23,EPI_ISL_1543766,4/6/21,B.1.526,PRL,-
NY-PRL-2021_0408_00E12,EPI_ISL_1543771,4/6/21,B.1.526.2,PRL,-
NY-PRL-2021_0408_00L01,EPI_ISL_1543781,4/6/21,B.1.526,PRL,+
NY-PRL-2021_0408_00P10,EPI_ISL_1543793,4/6/21,B.1.526,PRL,-
NY-PRL-2021_0408_00E14,EPI_ISL_1543799,4/6/21,B.1.526,PRL,+
NY-PRL-2021_0408_00F13,EPI_ISL_1543812,4/6/21,B.1.526.2,PRL,-
NY-PRL-2021_0408_00D24,EPI_ISL_1543813,4/6/21,B.1.526.2,PRL,-
NY-PRL-2021_0408_00A21,EPI_ISL_1543815,4/6/21,B.1.526.2,PRL,-
NY-PRL-2021_0408_00E22,EPI_ISL_1543816,4/6/21,B.1.526.2,PRL,-
NY-PRL-2021_0408_00H21,EPI_ISL_1543823,4/6/21,B.1.526,PRL,+
NY-PRL-2021_0408_00I18,EPI_ISL_1543824,4/6/21,B.1.526,PRL,+
NY-PRL-2021_0408_00C14,EPI_ISL_1543827,4/6/21,B.1.526,PRL,+
NY-PRL-2021_0408_00G23,EPI_ISL_1543831,4/6/21,B.1.526,PRL,+
NY-PRL-2021_0408_00F20,EPI_ISL_1543839,4/6/21,B.1.526.2,PRL,-
NY-PRL-2021_0408_00G14,EPI_ISL_1543843,4/6/21,B.1.526.2,PRL,-
NY-PRL-2021_0408_00F15,EPI_ISL_1543849,4/6/21,B.1.526,PRL,-
NY-PRL-2021_0408_00F14,EPI_ISL_1543855,4/6/21,B.1.526.2,PRL,-
NY-PRL-2021_0408_00B18,EPI_ISL_1543856,4/6/21,B.1.526,PRL,-
NY-PRL-2021_0408_00I07,EPI_ISL_1543859,4/6/21,B.1.526,PRL,+
NY-PRL-2021_0408_00D09,EPI_ISL_1543860,4/6/21,B.1.526,PRL,+
NY-PRL-2021_0408_00M21,EPI_ISL_1543861,4/6/21,B.1.526,PRL,-
NY-PRL-2021_0408_00D03,EPI_ISL_1543867,4/6/21,B.1.526,PRL,+
NY-PRL-2021_0408_00L04,EPI_ISL_1543868,4/6/21,B.1.526.2,PRL,-
NY-PRL-2021_0408_00M07,EPI_ISL_1543877,4/6/21,B.1.526,PRL,+
NY-PRL-2021_0408_00M05,EPI_ISL_1543883,4/6/21,B.1.526.2,PRL,-
NY-PRL-2021_0408_00L10,EPI_ISL_1543886,4/6/21,B.1.526.2,PRL,-
NY-PRL-2021_0408_00L09,EPI_ISL_1543889,4/6/21,B.1.526,PRL,+
NY-PRL-2021_0408_00G01,EPI_ISL_1543890,4/6/21,B.1.526,PRL,+
NY-PRL-2021_0408_00L05,EPI_ISL_1543894,4/6/21,B.1.526.2,PRL,-
NY-PRL-2021_0408_00L22,EPI_ISL_1543901,4/6/21,B.1.526.2,PRL,-
NY-PRL-2021_0408_00I05,EPI_ISL_1543902,4/6/21,B.1.526,PRL,+
NY-PRL-2021_0408_00A06,EPI_ISL_1543917,4/6/21,B.1.526,PRL,+
NY-NYCPHL-004267,EPI_ISL_1694714,4/6/21,B.1.526,PHL,+
NY-NYCPHL-004279,EPI_ISL_1694719,4/6/21,B.1.526.2,PHL,-
NY-NYCPHL-004313,EPI_ISL_2262581,4/6/21,B.1.526.2,PHL,-
NY-PRL-2021_0409_00D04,#N/A,4/7/21,B.1.526.2,PRL,-
NY-PRL-2021_0409_00P06,#N/A,4/7/21,B.1.526.2,PRL,-
NY-NYCPHL-004310,#N/A,4/7/21,B.1.526.2,PHL,-
NY-NYCPHL-004323,#N/A,4/7/21,B.1.526,PHL,+
NY-PRL-2021_0409_00L20,EPI_ISL_1543397,4/7/21,B.1.526.2,PRL,-
NY-PRL-2021_0409_00N20,EPI_ISL_1543399,4/7/21,B.1.526,PRL,+
NY-PRL-2021_0409_00P14,EPI_ISL_1543401,4/7/21,B.1.526,PRL,+
NY-PRL-2021_0408_00B20,EPI_ISL_1543402,4/7/21,B.1.526,PRL,+
NY-PRL-2021_0409_00P01,EPI_ISL_1543404,4/7/21,B.1.526,PRL,+
NY-PRL-2021_0408_00B14,EPI_ISL_1543415,4/7/21,B.1.526,PRL,+
NY-PRL-2021_0409_00H15,EPI_ISL_1543426,4/7/21,B.1.526.2,PRL,-
NY-PRL-2021_0409_00A01,EPI_ISL_1543427,4/7/21,B.1.526,PRL,+
NY-PRL-2021_0409_00K10,EPI_ISL_1543428,4/7/21,B.1.526,PRL,-
NY-PRL-2021_0409_00D01,EPI_ISL_1543444,4/7/21,B.1.526,PRL,+
NY-PRL-2021_0409_00J20,EPI_ISL_1543449,4/7/21,B.1.526.2,PRL,-
NY-PRL-2021_0409_00P04,EPI_ISL_1543451,4/7/21,B.1.526,PRL,+
NY-PRL-2021_0408_00P17,EPI_ISL_1543452,4/7/21,B.1.526,PRL,+
NY-PRL-2021_0409_00O14,EPI_ISL_1543482,4/7/21,B.1.526,PRL,+
NY-PRL-2021_0409_00P13,EPI_ISL_1543483,4/7/21,B.1.526,PRL,+
NY-PRL-2021_0408_00N21,EPI_ISL_1543485,4/7/21,B.1.526,PRL,+
NY-PRL-2021_0409_00H10,EPI_ISL_1543491,4/7/21,B.1.526,PRL,+
NY-PRL-2021_0409_00G24,EPI_ISL_1543499,4/7/21,B.1.526,PRL,+
NY-PRL-2021_0408_00P16,EPI_ISL_1543504,4/7/21,B.1.526,PRL,+
NY-PRL-2021_0408_00N08,EPI_ISL_1543507,4/7/21,B.1.526.2,PRL,-
NY-PRL-2021_0408_00B03,EPI_ISL_1543523,4/7/21,B.1.526.2,PRL,-
NY-PRL-2021_0409_00I12,EPI_ISL_1543543,4/7/21,B.1.526,PRL,+
NY-PRL-2021_0408_00I14,EPI_ISL_1543545,4/7/21,B.1.526,PRL,-
NY-PRL-2021_0409_00O16,EPI_ISL_1543546,4/7/21,B.1.526,PRL,+
NY-PRL-2021_0409_00J06,EPI_ISL_1543548,4/7/21,B.1.526.2,PRL,-
NY-PRL-2021_0409_00L04,EPI_ISL_1543554,4/7/21,B.1.526,PRL,+
NY-PRL-2021_0408_00I13,EPI_ISL_1543560,4/7/21,B.1.526,PRL,-
NY-PRL-2021_0409_00K21,EPI_ISL_1543573,4/7/21,B.1.526.2,PRL,-
NY-PRL-2021_0409_00J02,EPI_ISL_1543574,4/7/21,B.1.526,PRL,+
NY-PRL-2021_0408_00M22,EPI_ISL_1543576,4/7/21,B.1.526.2,PRL,-
NY-PRL-2021_0408_00O20,EPI_ISL_1543586,4/7/21,B.1.526,PRL,+
NY-PRL-2021_0409_00P09,EPI_ISL_1543589,4/7/21,B.1.526.2,PRL,-
NY-PRL-2021_0409_00F04,EPI_ISL_1543591,4/7/21,B.1.526,PRL,-
NY-PRL-2021_0408_00K22,EPI_ISL_1543596,4/7/21,B.1.526,PRL,+
NY-PRL-2021_0408_00O15,EPI_ISL_1543607,4/7/21,B.1.526,PRL,+
NY-PRL-2021_0409_00K12,EPI_ISL_1543609,4/7/21,B.1.526,PRL,+
NY-PRL-2021_0408_00N12,EPI_ISL_1543619,4/7/21,B.1.526.2,PRL,-
NY-PRL-2021_0409_00O24,EPI_ISL_1543630,4/7/21,B.1.526,PRL,+
NY-PRL-2021_0409_00I02,EPI_ISL_1543643,4/7/21,B.1.526,PRL,+
NY-PRL-2021_0409_00A16,EPI_ISL_1543649,4/7/21,B.1.526,PRL,+
NY-PRL-2021_0408_00K24,EPI_ISL_1543650,4/7/21,B.1.526,PRL,+
NY-PRL-2021_0409_00O04,EPI_ISL_1543651,4/7/21,B.1.526.2,PRL,-
NY-PRL-2021_0409_00H20,EPI_ISL_1543672,4/7/21,B.1.526.2,PRL,-
NY-PRL-2021_0408_00J02,EPI_ISL_1543675,4/7/21,B.1.526,PRL,+
NY-PRL-2021_0409_00L24,EPI_ISL_1543684,4/7/21,B.1.526,PRL,+
NY-PRL-2021_0409_00P11,EPI_ISL_1543691,4/7/21,B.1.526,PRL,+
NY-PRL-2021_0408_00N06,EPI_ISL_1543703,4/7/21,B.1.526,PRL,+
NY-PRL-2021_0409_00J05,EPI_ISL_1543704,4/7/21,B.1.526,PRL,+
NY-PRL-2021_0409_00N09,EPI_ISL_1543707,4/7/21,B.1.526.2,PRL,-
NY-PRL-2021_0409_00P20,EPI_ISL_1543708,4/7/21,B.1.526.2,PRL,-
NY-PRL-2021_0409_00J21,EPI_ISL_1543712,4/7/21,B.1.526,PRL,+
NY-PRL-2021_0409_00N19,EPI_ISL_1543713,4/7/21,B.1.526,PRL,+
NY-PRL-2021_0409_00K01,EPI_ISL_1543714,4/7/21,B.1.526,PRL,+
NY-PRL-2021_0409_00N02,EPI_ISL_1543718,4/7/21,B.1.526,PRL,+
NY-PRL-2021_0408_00M11,EPI_ISL_1543721,4/7/21,B.1.526,PRL,+
NY-PRL-2021_0408_00O18,EPI_ISL_1543726,4/7/21,B.1.526.2,PRL,-
NY-PRL-2021_0409_00N24,EPI_ISL_1543738,4/7/21,B.1.526,PRL,+
NY-PRL-2021_0409_00P17,EPI_ISL_1543740,4/7/21,B.1.526,PRL,+
NY-PRL-2021_0409_00L14,EPI_ISL_1543742,4/7/21,B.1.526.2,PRL,-
NY-PRL-2021_0408_00O13,EPI_ISL_1543744,4/7/21,B.1.526,PRL,+
NY-PRL-2021_0409_00I03,EPI_ISL_1543757,4/7/21,B.1.526,PRL,+
NY-PRL-2021_0409_00G22,EPI_ISL_1543764,4/7/21,B.1.526.2,PRL,-
NY-PRL-2021_0408_00O05,EPI_ISL_1543767,4/7/21,B.1.526,PRL,+
NY-PRL-2021_0409_00I13,EPI_ISL_1543772,4/7/21,B.1.526,PRL,+
NY-PRL-2021_0408_00K20,EPI_ISL_1543776,4/7/21,B.1.526,PRL,+
NY-PRL-2021_0409_00C20,EPI_ISL_1543777,4/7/21,B.1.526,PRL,+
NY-PRL-2021_0409_00J01,EPI_ISL_1543783,4/7/21,B.1.526.2,PRL,-
NY-PRL-2021_0409_00H06,EPI_ISL_1543791,4/7/21,B.1.526,PRL,+
NY-PRL-2021_0408_00O14,EPI_ISL_1543798,4/7/21,B.1.526,PRL,+
NY-PRL-2021_0409_00P16,EPI_ISL_1543800,4/7/21,B.1.526,PRL,+
NY-PRL-2021_0409_00N22,EPI_ISL_1543819,4/7/21,B.1.526.2,PRL,-
NY-PRL-2021_0409_00M21,EPI_ISL_1543834,4/7/21,B.1.526,PRL,+
NY-PRL-2021_0409_00J09,EPI_ISL_1543835,4/7/21,B.1.526,PRL,-
NY-PRL-2021_0408_00J01,EPI_ISL_1543846,4/7/21,B.1.526,PRL,+
NY-PRL-2021_0409_00K06,EPI_ISL_1543848,4/7/21,B.1.526,PRL,+
NY-PRL-2021_0409_00F05,EPI_ISL_1543852,4/7/21,B.1.526.2,PRL,-
NY-PRL-2021_0409_00A07,EPI_ISL_1543871,4/7/21,B.1.526,PRL,+
NY-PRL-2021_0408_00O19,EPI_ISL_1543879,4/7/21,B.1.526,PRL,+
NY-PRL-2021_0409_00L22,EPI_ISL_1543881,4/7/21,B.1.526,PRL,+
NY-PRL-2021_0409_00G19,EPI_ISL_1543897,4/7/21,B.1.526,PRL,+
NY-PRL-2021_0409_00O05,EPI_ISL_1543898,4/7/21,B.1.526,PRL,-
NY-PRL-2021_0408_00B06,EPI_ISL_1543912,4/7/21,B.1.526,PRL,+
NY-PRL-2021_0409_00O12,EPI_ISL_1543915,4/7/21,B.1.526,PRL,+
NY-PRL-2021_0409_00M22,EPI_ISL_1543916,4/7/21,B.1.526,PRL,+
NY-PRL-2021_0409_00I04,EPI_ISL_1543918,4/7/21,B.1.526,PRL,+
NY-PRL-2021_0409_00N14,EPI_ISL_1543920,4/7/21,B.1.526.2,PRL,-
NY-PRL-2021_0412_00F15,EPI_ISL_1635518,4/7/21,B.1.526,PRL,+
NY-PRL-2021_0412_00D06,EPI_ISL_1635579,4/7/21,B.1.526,PRL,+
NY-PRL-2021_0412_00A07,EPI_ISL_1635601,4/7/21,B.1.526,PRL,+
NY-PRL-2021_0412_00A09,EPI_ISL_1635758,4/7/21,B.1.526,PRL,+
NY-PRL-2021_0412_00A03,EPI_ISL_1635898,4/7/21,B.1.526.2,PRL,-
NY-PRL-2021_0412_00A01,EPI_ISL_1635900,4/7/21,B.1.526,PRL,-
NY-PRL-2021_0413_00A17,EPI_ISL_1636252,4/7/21,B.1.526.2,PRL,-
NY-PRL-2021_0412_00F05,#N/A,4/8/21,B.1.526,PRL,+
NY-PRL-2021_0412_00K23,#N/A,4/8/21,B.1.526,PRL,+
NY-PRL-2021_0409_00C14,#N/A,4/8/21,B.1.526,PRL,+
NY-NYCPHL-004331,#N/A,4/8/21,B.1.526,PHL,+
NY-NYCPHL-004337,#N/A,4/8/21,B.1.526.2,PHL,-
NY-NYCPHL-004343,#N/A,4/8/21,B.1.526,PHL,+
NY-PRL-2021_0409_00G16,EPI_ISL_1543409,4/8/21,B.1.526,PRL,+
NY-PRL-2021_0409_00B06,EPI_ISL_1543437,4/8/21,B.1.526,PRL,+
NY-PRL-2021_0409_00C13,EPI_ISL_1543450,4/8/21,B.1.526,PRL,+
NY-PRL-2021_0409_00C05,EPI_ISL_1543458,4/8/21,B.1.526.2,PRL,-
NY-PRL-2021_0409_00G08,EPI_ISL_1543465,4/8/21,B.1.526.2,PRL,-
NY-PRL-2021_0409_00A24,EPI_ISL_1543470,4/8/21,B.1.526,PRL,+
NY-PRL-2021_0409_00C09,EPI_ISL_1543502,4/8/21,B.1.526.2,PRL,-
NY-PRL-2021_0409_00B14,EPI_ISL_1543508,4/8/21,B.1.526,PRL,+
NY-PRL-2021_0409_00G18,EPI_ISL_1543509,4/8/21,B.1.526,PRL,+
NY-PRL-2021_0409_00C02,EPI_ISL_1543541,4/8/21,B.1.526,PRL,-
NY-PRL-2021_0409_00B16,EPI_ISL_1543542,4/8/21,B.1.526,PRL,+
NY-PRL-2021_0409_00F18,EPI_ISL_1543555,4/8/21,B.1.526.2,PRL,-
NY-PRL-2021_0409_00D15,EPI_ISL_1543557,4/8/21,B.1.526,PRL,+
NY-PRL-2021_0409_00D16,EPI_ISL_1543565,4/8/21,B.1.526,PRL,+
NY-PRL-2021_0409_00F01,EPI_ISL_1543599,4/8/21,B.1.526,PRL,+
NY-PRL-2021_0409_00B08,EPI_ISL_1543601,4/8/21,B.1.526,PRL,-
NY-PRL-2021_0409_00C06,EPI_ISL_1543605,4/8/21,B.1.526,PRL,+
NY-PRL-2021_0409_00G15,EPI_ISL_1543614,4/8/21,B.1.526,PRL,+
NY-PRL-2021_0409_00B09,EPI_ISL_1543620,4/8/21,B.1.526,PRL,+
NY-PRL-2021_0409_00C01,EPI_ISL_1543635,4/8/21,B.1.526,PRL,-
NY-PRL-2021_0409_00D03,EPI_ISL_1543646,4/8/21,B.1.526,PRL,+
NY-PRL-2021_0409_00C11,EPI_ISL_1543658,4/8/21,B.1.526.2,PRL,-
NY-PRL-2021_0409_00C08,EPI_ISL_1543663,4/8/21,B.1.526.2,PRL,-
NY-PRL-2021_0409_00E20,EPI_ISL_1543756,4/8/21,B.1.526.2,PRL,-
NY-PRL-2021_0409_00B15,EPI_ISL_1543822,4/8/21,B.1.526,PRL,+
NY-PRL-2021_0409_00C03,EPI_ISL_1543829,4/8/21,B.1.526,PRL,+
NY-PRL-2021_0409_00E08,EPI_ISL_1543833,4/8/21,B.1.526,PRL,+
NY-PRL-2021_0409_00B11,EPI_ISL_1543840,4/8/21,B.1.526,PRL,+
NY-PRL-2021_0409_00C07,EPI_ISL_1543841,4/8/21,B.1.526,PRL,+
NY-PRL-2021_0409_00J15,EPI_ISL_1543862,4/8/21,B.1.526,PRL,+
NY-PRL-2021_0409_00D23,EPI_ISL_1543864,4/8/21,B.1.526,PRL,+
NY-PRL-2021_0409_00F08,EPI_ISL_1543878,4/8/21,B.1.526,PRL,+
NY-PRL-2021_0409_00F23,EPI_ISL_1543880,4/8/21,B.1.526,PRL,+
NY-PRL-2021_0409_00D08,EPI_ISL_1543910,4/8/21,B.1.526,PRL,+
NY-PRL-2021_0412_00L16,EPI_ISL_1635437,4/8/21,B.1.526,PRL,+
NY-PRL-2021_0412_00C03,EPI_ISL_1635442,4/8/21,B.1.526,PRL,+
NY-PRL-2021_0412_00H16,EPI_ISL_1635446,4/8/21,B.1.526,PRL,+
NY-PRL-2021_0412_00J03,EPI_ISL_1635460,4/8/21,B.1.526,PRL,+
NY-PRL-2021_0412_00I24,EPI_ISL_1635463,4/8/21,B.1.526,PRL,+
NY-PRL-2021_0412_00H17,EPI_ISL_1635471,4/8/21,B.1.526.2,PRL,-
NY-PRL-2021_0412_00E11,EPI_ISL_1635475,4/8/21,B.1.526,PRL,+
NY-PRL-2021_0412_00I01,EPI_ISL_1635478,4/8/21,B.1.526.2,PRL,-
NY-PRL-2021_0412_00B01,EPI_ISL_1635494,4/8/21,B.1.526,PRL,-
NY-PRL-2021_0412_00H04,EPI_ISL_1635500,4/8/21,B.1.526,PRL,+
NY-PRL-2021_0412_00K21,EPI_ISL_1635511,4/8/21,B.1.526,PRL,+
NY-PRL-2021_0412_00J21,EPI_ISL_1635520,4/8/21,B.1.526,PRL,+
NY-PRL-2021_0412_00K08,EPI_ISL_1635544,4/8/21,B.1.526.2,PRL,-
NY-PRL-2021_0412_00I04,EPI_ISL_1635553,4/8/21,B.1.526,PRL,+
NY-PRL-2021_0412_00I23,EPI_ISL_1635563,4/8/21,B.1.526,PRL,+
NY-PRL-2021_0412_00C09,EPI_ISL_1635573,4/8/21,B.1.526,PRL,+
NY-PRL-2021_0412_00C20,EPI_ISL_1635581,4/8/21,B.1.526,PRL,+
NY-PRL-2021_0412_00D14,EPI_ISL_1635587,4/8/21,B.1.526.2,PRL,-
NY-PRL-2021_0412_00I03,EPI_ISL_1635605,4/8/21,B.1.526,PRL,+
NY-PRL-2021_0412_00G05,EPI_ISL_1635614,4/8/21,B.1.526,PRL,-
NY-PRL-2021_0412_00C21,EPI_ISL_1635624,4/8/21,B.1.526,PRL,+
NY-PRL-2021_0412_00J08,EPI_ISL_1635641,4/8/21,B.1.526.2,PRL,-
NY-PRL-2021_0412_00A14,EPI_ISL_1635657,4/8/21,B.1.526.2,PRL,-
NY-PRL-2021_0412_00B03,EPI_ISL_1635679,4/8/21,B.1.526,PRL,-
NY-PRL-2021_0412_00H23,EPI_ISL_1635682,4/8/21,B.1.526,PRL,+
NY-PRL-2021_0412_00L04,EPI_ISL_1635692,4/8/21,B.1.526,PRL,+
NY-PRL-2021_0412_00D10,EPI_ISL_1635693,4/8/21,B.1.526,PRL,+
NY-PRL-2021_0412_00K13,EPI_ISL_1635711,4/8/21,B.1.526,PRL,+
NY-PRL-2021_0412_00M06,EPI_ISL_1635716,4/8/21,B.1.526.2,PRL,-
NY-PRL-2021_0412_00B15,EPI_ISL_1635722,4/8/21,B.1.526,PRL,+
NY-PRL-2021_0412_00E05,EPI_ISL_1635742,4/8/21,B.1.526,PRL,-
NY-PRL-2021_0412_00E14,EPI_ISL_1635743,4/8/21,B.1.526,PRL,+
NY-PRL-2021_0412_00J10,EPI_ISL_1635745,4/8/21,B.1.526.2,PRL,-
NY-PRL-2021_0412_00C06,EPI_ISL_1635750,4/8/21,B.1.526,PRL,+
NY-PRL-2021_0412_00F04,EPI_ISL_1635753,4/8/21,B.1.526,PRL,+
NY-PRL-2021_0412_00B10,EPI_ISL_1635763,4/8/21,B.1.526.2,PRL,-
NY-PRL-2021_0412_00J06,EPI_ISL_1635764,4/8/21,B.1.526.2,PRL,-
NY-PRL-2021_0412_00K02,EPI_ISL_1635781,4/8/21,B.1.526,PRL,+
NY-PRL-2021_0412_00K18,EPI_ISL_1635799,4/8/21,B.1.526.2,PRL,-
NY-PRL-2021_0412_00J24,EPI_ISL_1635811,4/8/21,B.1.526,PRL,+
NY-PRL-2021_0412_00I19,EPI_ISL_1635815,4/8/21,B.1.526.2,PRL,-
NY-PRL-2021_0412_00J22,EPI_ISL_1635816,4/8/21,B.1.526,PRL,+
NY-PRL-2021_0412_00C07,EPI_ISL_1635827,4/8/21,B.1.526,PRL,-
NY-PRL-2021_0412_00F20,EPI_ISL_1635829,4/8/21,B.1.526,PRL,+
NY-PRL-2021_0412_00F21,EPI_ISL_1635874,4/8/21,B.1.526,PRL,+
NY-PRL-2021_0412_00D21,EPI_ISL_1635889,4/8/21,B.1.526,PRL,+
NY-PRL-2021_0412_00C13,EPI_ISL_1635903,4/8/21,B.1.526,PRL,+
NY-PRL-2021_0412_00E15,EPI_ISL_1635905,4/8/21,B.1.526,PRL,-
NY-PRL-2021_0412_00G23,EPI_ISL_1635908,4/8/21,B.1.526,PRL,+
NY-PRL-2021_0412_02O23,EPI_ISL_1635927,4/8/21,B.1.526,PRL,+
NY-PRL-2021_0412_02O18,EPI_ISL_1635928,4/8/21,B.1.526,PRL,+
NY-PRL-2021_0412_02G02,EPI_ISL_1635937,4/8/21,B.1.526.2,PRL,-
NY-PRL-2021_0412_02B06,EPI_ISL_1635957,4/8/21,B.1.526,PRL,+
NY-PRL-2021_0412_02N18,EPI_ISL_1635985,4/8/21,B.1.526,PRL,-
NY-PRL-2021_0412_02O06,EPI_ISL_1635988,4/8/21,B.1.526,PRL,+
NY-PRL-2021_0412_02I02,EPI_ISL_1636111,4/8/21,B.1.526,PRL,+
NY-PRL-2021_0412_02O20,EPI_ISL_1636118,4/8/21,B.1.526,PRL,-
NY-PRL-2021_0412_02N17,EPI_ISL_1636176,4/8/21,B.1.526.2,PRL,-
NY-PRL-2021_0412_02G03,EPI_ISL_1636183,4/8/21,B.1.526.2,PRL,-
NY-PRL-2021_0412_02H21,EPI_ISL_1636230,4/8/21,B.1.526,PRL,+
NY-PRL-2021_0412_02O19,EPI_ISL_1636237,4/8/21,B.1.526,PRL,+
NY-PRL-2021_0413_00A16,EPI_ISL_1636314,4/8/21,B.1.526,PRL,+
NY-PRL-2021_0412_02O05,EPI_ISL_1636315,4/8/21,B.1.526,PRL,+
NY-NYCPHL-004340,EPI_ISL_1694728,4/8/21,B.1.526,PHL,+
NY-NYCPHL-004347,EPI_ISL_1694729,4/8/21,B.1.526,PHL,+
NY-NYCPHL-004416,EPI_ISL_1694760,4/8/21,B.1.526,PHL,+
NY-PRL-2021_0413_00B13,#N/A,4/9/21,B.1.526,PRL,+
NY-PRL-2021_0412_02H10,#N/A,4/9/21,B.1.526,PRL,+
NY-PRL-2021_0412_02H11,#N/A,4/9/21,B.1.526,PRL,+
NY-PRL-2021_0412_01P03,#N/A,4/9/21,B.1.526.2,PRL,-
NY-NYCPHL-004353,#N/A,4/9/21,B.1.526,PHL,+
NY-NYCPHL-004358,#N/A,4/9/21,B.1.526.2,PHL,-
NY-NYCPHL-004360,#N/A,4/9/21,B.1.526.2,PHL,-
NY-NYCPHL-004361,#N/A,4/9/21,B.1.526.2,PHL,-
NY-PRL-2021_0412_00G12,EPI_ISL_1635479,4/9/21,B.1.526,PRL,+
NY-PRL-2021_0412_01K11,EPI_ISL_1635486,4/9/21,B.1.526,PRL,+
NY-PRL-2021_0412_01O14,EPI_ISL_1635522,4/9/21,B.1.526.2,PRL,-
NY-PRL-2021_0412_01P02,EPI_ISL_1635527,4/9/21,B.1.526,PRL,-
NY-PRL-2021_0412_01P05,EPI_ISL_1635536,4/9/21,B.1.526,PRL,+
NY-PRL-2021_0412_01D12,EPI_ISL_1635561,4/9/21,B.1.526,PRL,+
NY-PRL-2021_0412_00N03,EPI_ISL_1635572,4/9/21,B.1.526,PRL,-
NY-PRL-2021_0412_00O17,EPI_ISL_1635596,4/9/21,B.1.526.2,PRL,-
NY-PRL-2021_0412_00B19,EPI_ISL_1635637,4/9/21,B.1.526,PRL,+
NY-PRL-2021_0412_01P21,EPI_ISL_1635650,4/9/21,B.1.526,PRL,+
NY-PRL-2021_0412_01O19,EPI_ISL_1635675,4/9/21,B.1.526.2,PRL,-
NY-PRL-2021_0412_01L08,EPI_ISL_1635680,4/9/21,B.1.526,PRL,+
NY-PRL-2021_0412_00I16,EPI_ISL_1635691,4/9/21,B.1.526,PRL,+
NY-PRL-2021_0412_01N24,EPI_ISL_1635704,4/9/21,B.1.526,PRL,+
NY-PRL-2021_0412_01O24,EPI_ISL_1635710,4/9/21,B.1.526.2,PRL,-
NY-PRL-2021_0412_00B21,EPI_ISL_1635714,4/9/21,B.1.526,PRL,+
NY-PRL-2021_0412_00N01,EPI_ISL_1635734,4/9/21,B.1.526,PRL,-
NY-PRL-2021_0412_01F05,EPI_ISL_1635738,4/9/21,B.1.526,PRL,+
NY-PRL-2021_0412_01P13,EPI_ISL_1635739,4/9/21,B.1.526,PRL,+
NY-PRL-2021_0412_01O23,EPI_ISL_1635755,4/9/21,B.1.526,PRL,+
NY-PRL-2021_0412_00G14,EPI_ISL_1635779,4/9/21,B.1.526,PRL,+
NY-PRL-2021_0412_01P07,EPI_ISL_1635803,4/9/21,B.1.526,PRL,+
NY-PRL-2021_0412_00N04,EPI_ISL_1635804,4/9/21,B.1.526,PRL,+
NY-PRL-2021_0412_01L09,EPI_ISL_1635805,4/9/21,B.1.526,PRL,+
NY-PRL-2021_0412_00I08,EPI_ISL_1635822,4/9/21,B.1.526.2,PRL,-
NY-PRL-2021_0412_01O21,EPI_ISL_1635823,4/9/21,B.1.526.2,PRL,-
NY-PRL-2021_0412_00I13,EPI_ISL_1635826,4/9/21,B.1.526,PRL,+
NY-PRL-2021_0412_01N23,EPI_ISL_1635837,4/9/21,B.1.526,PRL,+
NY-PRL-2021_0412_01O22,EPI_ISL_1635841,4/9/21,B.1.526,PRL,+
NY-PRL-2021_0412_00G09,EPI_ISL_1635854,4/9/21,B.1.526,PRL,+
NY-PRL-2021_0412_00I10,EPI_ISL_1635862,4/9/21,B.1.526.2,PRL,-
NY-PRL-2021_0412_01O04,EPI_ISL_1635870,4/9/21,B.1.526.2,PRL,-
NY-PRL-2021_0412_00C19,EPI_ISL_1635876,4/9/21,B.1.526,PRL,+
NY-PRL-2021_0412_00I14,EPI_ISL_1635877,4/9/21,B.1.526,PRL,+
NY-PRL-2021_0412_01P10,EPI_ISL_1635894,4/9/21,B.1.526,PRL,+
NY-PRL-2021_0412_01O16,EPI_ISL_1635909,4/9/21,B.1.526,PRL,+
NY-PRL-2021_0412_02P06,EPI_ISL_1635911,4/9/21,B.1.526.2,PRL,-
NY-PRL-2021_0412_02H17,EPI_ISL_1635912,4/9/21,B.1.526,PRL,+
NY-PRL-2021_0413_00C05,EPI_ISL_1635920,4/9/21,B.1.526.2,PRL,-
NY-PRL-2021_0412_02C20,EPI_ISL_1635934,4/9/21,B.1.526.2,PRL,-
NY-PRL-2021_0412_02A10,EPI_ISL_1635945,4/9/21,B.1.526,PRL,+
NY-PRL-2021_0412_02C23,EPI_ISL_1635947,4/9/21,B.1.526.2,PRL,-
NY-PRL-2021_0412_02J24,EPI_ISL_1635948,4/9/21,B.1.526,PRL,+
NY-PRL-2021_0412_02L01,EPI_ISL_1635950,4/9/21,B.1.526,PRL,+
NY-PRL-2021_0412_02O22,EPI_ISL_1635956,4/9/21,B.1.526,PRL,+
NY-PRL-2021_0412_02C15,EPI_ISL_1635958,4/9/21,B.1.526,PRL,-
NY-PRL-2021_0412_02N13,EPI_ISL_1635960,4/9/21,B.1.526,PRL,+
NY-PRL-2021_0413_00B23,EPI_ISL_1635963,4/9/21,B.1.526,PRL,+
NY-PRL-2021_0412_02G15,EPI_ISL_1635965,4/9/21,B.1.526,PRL,-
NY-PRL-2021_0412_02P07,EPI_ISL_1635966,4/9/21,B.1.526,PRL,+
NY-PRL-2021_0412_02H18,EPI_ISL_1635969,4/9/21,B.1.526,PRL,+
NY-PRL-2021_0412_02J14,EPI_ISL_1635970,4/9/21,B.1.526,PRL,-
NY-PRL-2021_0412_02P10,EPI_ISL_1635977,4/9/21,B.1.526,PRL,+
NY-PRL-2021_0412_02C01,EPI_ISL_1635980,4/9/21,B.1.526,PRL,+
NY-PRL-2021_0412_02D08,EPI_ISL_1635987,4/9/21,B.1.526,PRL,+
NY-PRL-2021_0412_02J17,EPI_ISL_1635989,4/9/21,B.1.526,PRL,+
NY-PRL-2021_0412_02E05,EPI_ISL_1635991,4/9/21,B.1.526,PRL,+
NY-PRL-2021_0412_02P13,EPI_ISL_1636001,4/9/21,B.1.526.2,PRL,-
NY-PRL-2021_0412_02D07,EPI_ISL_1636012,4/9/21,B.1.526.2,PRL,-
NY-PRL-2021_0412_02B01,EPI_ISL_1636015,4/9/21,B.1.526,PRL,+
NY-PRL-2021_0412_02C24,EPI_ISL_1636016,4/9/21,B.1.526.2,PRL,-
NY-PRL-2021_0412_02E07,EPI_ISL_1636021,4/9/21,B.1.526,PRL,+
NY-PRL-2021_0412_02A13,EPI_ISL_1636024,4/9/21,B.1.526,PRL,+
NY-PRL-2021_0412_02A02,EPI_ISL_1636029,4/9/21,B.1.526,PRL,+
NY-PRL-2021_0412_02M10,EPI_ISL_1636039,4/9/21,B.1.526,PRL,+
NY-PRL-2021_0412_02C22,EPI_ISL_1636042,4/9/21,B.1.526.2,PRL,-
NY-PRL-2021_0412_02D21,EPI_ISL_1636057,4/9/21,B.1.526,PRL,+
NY-PRL-2021_0412_02K05,EPI_ISL_1636064,4/9/21,B.1.526,PRL,+
NY-PRL-2021_0412_02C08,EPI_ISL_1636073,4/9/21,B.1.526,PRL,+
NY-PRL-2021_0412_02P18,EPI_ISL_1636082,4/9/21,B.1.526,PRL,+
NY-PRL-2021_0412_02K12,EPI_ISL_1636092,4/9/21,B.1.526,PRL,+
NY-PRL-2021_0412_02H05,EPI_ISL_1636093,4/9/21,B.1.526,PRL,-
NY-PRL-2021_0413_00A06,EPI_ISL_1636094,4/9/21,B.1.526,PRL,+
NY-PRL-2021_0412_02O08,EPI_ISL_1636100,4/9/21,B.1.526,PRL,+
NY-PRL-2021_0412_02K20,EPI_ISL_1636104,4/9/21,B.1.526.2,PRL,-
NY-PRL-2021_0413_00B21,EPI_ISL_1636107,4/9/21,B.1.526,PRL,+
NY-PRL-2021_0412_02H16,EPI_ISL_1636108,4/9/21,B.1.526,PRL,+
NY-PRL-2021_0412_02N05,EPI_ISL_1636116,4/9/21,B.1.526,PRL,+
NY-PRL-2021_0412_02L04,EPI_ISL_1636122,4/9/21,B.1.526,PRL,+
NY-PRL-2021_0412_02A04,EPI_ISL_1636133,4/9/21,B.1.526,PRL,+
NY-PRL-2021_0412_02D02,EPI_ISL_1636143,4/9/21,B.1.526,PRL,+
NY-PRL-2021_0412_02N12,EPI_ISL_1636153,4/9/21,B.1.526,PRL,+
NY-PRL-2021_0412_02C14,EPI_ISL_1636156,4/9/21,B.1.526,PRL,+
NY-PRL-2021_0412_02E21,EPI_ISL_1636168,4/9/21,B.1.526.2,PRL,-
NY-PRL-2021_0412_02P15,EPI_ISL_1636180,4/9/21,B.1.526,PRL,+
NY-PRL-2021_0412_02C09,EPI_ISL_1636182,4/9/21,B.1.526,PRL,+
NY-PRL-2021_0412_02E08,EPI_ISL_1636186,4/9/21,B.1.526.2,PRL,-
NY-PRL-2021_0413_00A04,EPI_ISL_1636195,4/9/21,B.1.526.2,PRL,-
NY-PRL-2021_0412_02B18,EPI_ISL_1636198,4/9/21,B.1.526,PRL,+
NY-PRL-2021_0412_02I05,EPI_ISL_1636203,4/9/21,B.1.526,PRL,+
NY-PRL-2021_0412_02E04,EPI_ISL_1636207,4/9/21,B.1.526.2,PRL,-
NY-PRL-2021_0412_02D16,EPI_ISL_1636217,4/9/21,B.1.526,PRL,+
NY-PRL-2021_0412_02H03,EPI_ISL_1636219,4/9/21,B.1.526,PRL,+
NY-PRL-2021_0412_02K16,EPI_ISL_1636225,4/9/21,B.1.526,PRL,+
NY-PRL-2021_0412_02P23,EPI_ISL_1636227,4/9/21,B.1.526,PRL,+
NY-PRL-2021_0412_02K21,EPI_ISL_1636228,4/9/21,B.1.526,PRL,+
NY-PRL-2021_0412_02D09,EPI_ISL_1636232,4/9/21,B.1.526,PRL,+
NY-PRL-2021_0412_02F06,EPI_ISL_1636235,4/9/21,B.1.526,PRL,+
NY-PRL-2021_0412_02N19,EPI_ISL_1636244,4/9/21,B.1.526.2,PRL,-
NY-PRL-2021_0413_00A20,EPI_ISL_1636245,4/9/21,B.1.526,PRL,+
NY-PRL-2021_0413_00B16,EPI_ISL_1636247,4/9/21,B.1.526,PRL,+
NY-PRL-2021_0412_02C16,EPI_ISL_1636249,4/9/21,B.1.526,PRL,+
NY-PRL-2021_0412_02B17,EPI_ISL_1636254,4/9/21,B.1.526,PRL,+
NY-PRL-2021_0412_02G20,EPI_ISL_1636256,4/9/21,B.1.526,PRL,+
NY-PRL-2021_0412_02K08,EPI_ISL_1636258,4/9/21,B.1.526,PRL,+
NY-PRL-2021_0413_00A19,EPI_ISL_1636265,4/9/21,B.1.526,PRL,+
NY-PRL-2021_0413_00A05,EPI_ISL_1636273,4/9/21,B.1.526.2,PRL,-
NY-PRL-2021_0412_02B22,EPI_ISL_1636288,4/9/21,B.1.526,PRL,+
NY-PRL-2021_0412_02B19,EPI_ISL_1636302,4/9/21,B.1.526.2,PRL,-
NY-PRL-2021_0413_00B18,EPI_ISL_1636309,4/9/21,B.1.526,PRL,+
NY-PRL-2021_0412_02O21,EPI_ISL_1636310,4/9/21,B.1.526,PRL,+
NY-PRL-2021_0412_02O09,EPI_ISL_1636311,4/9/21,B.1.526.2,PRL,-
NY-PRL-2021_0412_02C06,EPI_ISL_1636327,4/9/21,B.1.526,PRL,+
NY-PRL-2021_0412_02E20,EPI_ISL_1636329,4/9/21,B.1.526.2,PRL,-
NY-PRL-2021_0412_02J06,EPI_ISL_1636332,4/9/21,B.1.526,PRL,+
NY-NYCPHL-004419,EPI_ISL_1694763,4/9/21,B.1.526.2,PHL,-
NY-NYCPHL-004362,EPI_ISL_1804945,4/9/21,B.1.526.2,PHL,-
NY-NYCPHL-004351,EPI_ISL_2262601,4/9/21,B.1.526.2,PHL,-
NY-NYCPHL-004352,EPI_ISL_2262602,4/9/21,B.1.526.2,PHL,-
NY-PRL-2021_0412_01G05,#N/A,4/10/21,B.1.526,PRL,+
NY-PRL-2021_0412_01B07,#N/A,4/10/21,B.1.526,PRL,+
NY-PRL-2021_0412_01E12,EPI_ISL_1635441,4/10/21,B.1.526,PRL,+
NY-PRL-2021_0412_01A24,EPI_ISL_1635443,4/10/21,B.1.526,PRL,-
NY-PRL-2021_0412_00P23,EPI_ISL_1635451,4/10/21,B.1.526,PRL,-
NY-PRL-2021_0412_00M24,EPI_ISL_1635456,4/10/21,B.1.526,PRL,+
NY-PRL-2021_0412_01B10,EPI_ISL_1635466,4/10/21,B.1.526,PRL,+
NY-PRL-2021_0412_01C04,EPI_ISL_1635469,4/10/21,B.1.526,PRL,-
NY-PRL-2021_0412_01F22,EPI_ISL_1635474,4/10/21,B.1.526,PRL,+
NY-PRL-2021_0412_01K04,EPI_ISL_1635476,4/10/21,B.1.526,PRL,-
NY-PRL-2021_0412_01E03,EPI_ISL_1635481,4/10/21,B.1.526,PRL,+
NY-PRL-2021_0412_00N12,EPI_ISL_1635483,4/10/21,B.1.526.2,PRL,-
NY-PRL-2021_0412_01M03,EPI_ISL_1635484,4/10/21,B.1.526,PRL,-
NY-PRL-2021_0412_01M21,EPI_ISL_1635488,4/10/21,B.1.526,PRL,+
NY-PRL-2021_0412_00O09,EPI_ISL_1635498,4/10/21,B.1.526,PRL,+
NY-PRL-2021_0412_01K09,EPI_ISL_1635506,4/10/21,B.1.526,PRL,+
NY-PRL-2021_0412_01N08,EPI_ISL_1635509,4/10/21,B.1.526,PRL,+
NY-PRL-2021_0412_00N19,EPI_ISL_1635521,4/10/21,B.1.526,PRL,+
NY-PRL-2021_0412_01B01,EPI_ISL_1635523,4/10/21,B.1.526,PRL,+
NY-PRL-2021_0412_01H16,EPI_ISL_1635524,4/10/21,B.1.526,PRL,-
NY-PRL-2021_0412_01K12,EPI_ISL_1635533,4/10/21,B.1.526.2,PRL,-
NY-PRL-2021_0412_01H15,EPI_ISL_1635546,4/10/21,B.1.526.2,PRL,-
NY-PRL-2021_0412_01G08,EPI_ISL_1635555,4/10/21,B.1.526.2,PRL,-
NY-PRL-2021_0412_01B04,EPI_ISL_1635558,4/10/21,B.1.526,PRL,+
NY-PRL-2021_0412_01E01,EPI_ISL_1635564,4/10/21,B.1.526.2,PRL,-
NY-PRL-2021_0412_01H10,EPI_ISL_1635565,4/10/21,B.1.526.2,PRL,-
NY-PRL-2021_0412_01G17,EPI_ISL_1635574,4/10/21,B.1.526,PRL,+
NY-PRL-2021_0412_01C23,EPI_ISL_1635578,4/10/21,B.1.526.2,PRL,-
NY-PRL-2021_0412_01B05,EPI_ISL_1635584,4/10/21,B.1.526.2,PRL,-
NY-PRL-2021_0412_00N14,EPI_ISL_1635588,4/10/21,B.1.526.2,PRL,-
NY-PRL-2021_0412_01B08,EPI_ISL_1635602,4/10/21,B.1.526,PRL,+
NY-PRL-2021_0412_01E23,EPI_ISL_1635606,4/10/21,B.1.526,PRL,+
NY-PRL-2021_0412_01E17,EPI_ISL_1635610,4/10/21,B.1.526,PRL,+
NY-PRL-2021_0412_00P01,EPI_ISL_1635618,4/10/21,B.1.526.2,PRL,-
NY-PRL-2021_0412_01G07,EPI_ISL_1635620,4/10/21,B.1.526.2,PRL,-
NY-PRL-2021_0412_01B17,EPI_ISL_1635630,4/10/21,B.1.526,PRL,+
NY-PRL-2021_0412_01H01,EPI_ISL_1635633,4/10/21,B.1.526.2,PRL,-
NY-PRL-2021_0412_01L22,EPI_ISL_1635635,4/10/21,B.1.526,PRL,+
NY-PRL-2021_0412_00P13,EPI_ISL_1635642,4/10/21,B.1.526,PRL,+
NY-PRL-2021_0412_01C14,EPI_ISL_1635646,4/10/21,B.1.526,PRL,+
NY-PRL-2021_0412_01I17,EPI_ISL_1635648,4/10/21,B.1.526,PRL,+
NY-PRL-2021_0412_01B14,EPI_ISL_1635653,4/10/21,B.1.526,PRL,+
NY-PRL-2021_0412_00N20,EPI_ISL_1635654,4/10/21,B.1.526,PRL,+
NY-PRL-2021_0412_01F11,EPI_ISL_1635656,4/10/21,B.1.526,PRL,+
NY-PRL-2021_0412_00M22,EPI_ISL_1635661,4/10/21,B.1.526,PRL,+
NY-PRL-2021_0412_01J04,EPI_ISL_1635662,4/10/21,B.1.526,PRL,+
NY-PRL-2021_0412_01C17,EPI_ISL_1635664,4/10/21,B.1.526,PRL,+
NY-PRL-2021_0412_01K15,EPI_ISL_1635665,4/10/21,B.1.526,PRL,+
NY-PRL-2021_0412_01F10,EPI_ISL_1635676,4/10/21,B.1.526,PRL,-
NY-PRL-2021_0412_01H06,EPI_ISL_1635677,4/10/21,B.1.526,PRL,+
NY-PRL-2021_0412_01A21,EPI_ISL_1635684,4/10/21,B.1.526,PRL,+
NY-PRL-2021_0412_00O22,EPI_ISL_1635695,4/10/21,B.1.526.2,PRL,-
NY-PRL-2021_0412_00O01,EPI_ISL_1635699,4/10/21,B.1.526,PRL,+
NY-PRL-2021_0412_01H07,EPI_ISL_1635705,4/10/21,B.1.526.2,PRL,-
NY-PRL-2021_0412_01F16,EPI_ISL_1635706,4/10/21,B.1.526,PRL,+
NY-PRL-2021_0412_01L18,EPI_ISL_1635728,4/10/21,B.1.526,PRL,+
NY-PRL-2021_0412_01D23,EPI_ISL_1635735,4/10/21,B.1.526.2,PRL,-
NY-PRL-2021_0412_01B16,EPI_ISL_1635746,4/10/21,B.1.526,PRL,+
NY-PRL-2021_0412_01A19,EPI_ISL_1635751,4/10/21,B.1.526,PRL,+
NY-PRL-2021_0412_01B03,EPI_ISL_1635761,4/10/21,B.1.526,PRL,+
NY-PRL-2021_0412_01B11,EPI_ISL_1635771,4/10/21,B.1.526,PRL,+
NY-PRL-2021_0412_01L23,EPI_ISL_1635774,4/10/21,B.1.526,PRL,+
NY-PRL-2021_0412_01F20,EPI_ISL_1635776,4/10/21,B.1.526,PRL,+
NY-PRL-2021_0412_00N24,EPI_ISL_1635796,4/10/21,B.1.526,PRL,+
NY-PRL-2021_0412_01M02,EPI_ISL_1635797,4/10/21,B.1.526,PRL,+
NY-PRL-2021_0412_01B20,EPI_ISL_1635802,4/10/21,B.1.526.2,PRL,-
NY-PRL-2021_0412_01F01,EPI_ISL_1635824,4/10/21,B.1.526,PRL,+
NY-PRL-2021_0412_01H03,EPI_ISL_1635825,4/10/21,B.1.526,PRL,+
NY-PRL-2021_0412_01F21,EPI_ISL_1635830,4/10/21,B.1.526,PRL,+
NY-PRL-2021_0412_01L24,EPI_ISL_1635833,4/10/21,B.1.526,PRL,+
NY-PRL-2021_0412_01D22,EPI_ISL_1635839,4/10/21,B.1.526.2,PRL,-
NY-PRL-2021_0412_01G16,EPI_ISL_1635844,4/10/21,B.1.526,PRL,+
NY-PRL-2021_0412_01A15,EPI_ISL_1635848,4/10/21,B.1.526.2,PRL,-
NY-PRL-2021_0412_01L21,EPI_ISL_1635849,4/10/21,B.1.526.2,PRL,-
NY-PRL-2021_0412_01L17,EPI_ISL_1635856,4/10/21,B.1.526,PRL,+
NY-PRL-2021_0412_01F19,EPI_ISL_1635857,4/10/21,B.1.526,PRL,+
NY-PRL-2021_0412_01D02,EPI_ISL_1635868,4/10/21,B.1.526.2,PRL,-
NY-PRL-2021_0412_01E22,EPI_ISL_1635906,4/10/21,B.1.526,PRL,-
NY-PRL-2021_0412_01N09,EPI_ISL_1635907,4/10/21,B.1.526,PRL,+
NY-PRL-2021_0412_01D07,EPI_ISL_1635910,4/10/21,B.1.526.2,PRL,-
NY-PRL-2021_0413_00G23,EPI_ISL_1636020,4/10/21,B.1.526,PRL,+
NY-PRL-2021_0412_02L16,EPI_ISL_1636037,4/10/21,B.1.526.2,PRL,-
NY-PRL-2021_0412_02L09,EPI_ISL_1636051,4/10/21,B.1.526.2,PRL,-
NY-PRL-2021_0412_02E12,EPI_ISL_1636089,4/10/21,B.1.526,PRL,+
NY-PRL-2021_0412_02L21,EPI_ISL_1636106,4/10/21,B.1.526,PRL,+
NY-PRL-2021_0412_02E17,EPI_ISL_1636123,4/10/21,B.1.526,PRL,+
NY-PRL-2021_0413_00C10,EPI_ISL_1636165,4/10/21,B.1.526.2,PRL,-
NY-PRL-2021_0412_02B03,EPI_ISL_1636171,4/10/21,B.1.526,PRL,+
NY-PRL-2021_0412_02L13,EPI_ISL_1636281,4/10/21,B.1.526,PRL,+
NY-PRL-2021_0413_00H14,EPI_ISL_1636295,4/10/21,B.1.526,PRL,+
NY-PRL-2021_0413_00D01,EPI_ISL_1636297,4/10/21,B.1.526,PRL,+
NY-NYCPHL-004418,EPI_ISL_1694762,4/10/21,B.1.526,PHL,+
NY-PRL-2021_0412_01N15,#N/A,4/11/21,B.1.526,PRL,+
NY-PRL-2021_0413_00N23,#N/A,4/11/21,B.1.526,PRL,+
NY-PRL-2021_0412_01I04,#N/A,4/11/21,B.1.526,PRL,+
NY-PRL-2021_0414_00I18,EPI_ISL_1633838,4/11/21,B.1.526,PRL,+
NY-PRL-2021_0414_00C13,EPI_ISL_1633847,4/11/21,B.1.526,PRL,-
NY-PRL-2021_0414_00I19,EPI_ISL_1633975,4/11/21,B.1.526,PRL,+
NY-PRL-2021_0412_00O14,EPI_ISL_1635459,4/11/21,B.1.526.2,PRL,-
NY-PRL-2021_0412_01N17,EPI_ISL_1635485,4/11/21,B.1.526.2,PRL,-
NY-PRL-2021_0412_01M14,EPI_ISL_1635504,4/11/21,B.1.526.2,PRL,-
NY-PRL-2021_0412_01H20,EPI_ISL_1635508,4/11/21,B.1.526,PRL,-
NY-PRL-2021_0412_01M10,EPI_ISL_1635525,4/11/21,B.1.526,PRL,+
NY-PRL-2021_0412_01K24,EPI_ISL_1635539,4/11/21,B.1.526,PRL,+
NY-PRL-2021_0412_01M15,EPI_ISL_1635547,4/11/21,B.1.526.2,PRL,-
NY-PRL-2021_0412_01I07,EPI_ISL_1635550,4/11/21,B.1.526,PRL,+
NY-PRL-2021_0412_01J20,EPI_ISL_1635551,4/11/21,B.1.526,PRL,+
NY-PRL-2021_0412_01K16,EPI_ISL_1635575,4/11/21,B.1.526.2,PRL,-
NY-PRL-2021_0412_01H12,EPI_ISL_1635593,4/11/21,B.1.526,PRL,+
NY-PRL-2021_0412_01J21,EPI_ISL_1635629,4/11/21,B.1.526,PRL,-
NY-PRL-2021_0412_01A04,EPI_ISL_1635634,4/11/21,B.1.526,PRL,+
NY-PRL-2021_0412_01A03,EPI_ISL_1635651,4/11/21,B.1.526.2,PRL,-
NY-PRL-2021_0412_01N18,EPI_ISL_1635660,4/11/21,B.1.526.2,PRL,-
NY-PRL-2021_0412_01L02,EPI_ISL_1635683,4/11/21,B.1.526,PRL,+
NY-PRL-2021_0412_01M18,EPI_ISL_1635694,4/11/21,B.1.526,PRL,+
NY-PRL-2021_0412_01K20,EPI_ISL_1635707,4/11/21,B.1.526.2,PRL,-
NY-PRL-2021_0412_01A07,EPI_ISL_1635717,4/11/21,B.1.526,PRL,+
NY-PRL-2021_0412_01J17,EPI_ISL_1635733,4/11/21,B.1.526,PRL,+
NY-PRL-2021_0412_01D01,EPI_ISL_1635765,4/11/21,B.1.526,PRL,+
NY-PRL-2021_0412_01J22,EPI_ISL_1635780,4/11/21,B.1.526,PRL,-
NY-PRL-2021_0412_01K23,EPI_ISL_1635791,4/11/21,B.1.526,PRL,+
NY-PRL-2021_0412_01M13,EPI_ISL_1635836,4/11/21,B.1.526.2,PRL,-
NY-PRL-2021_0412_01J08,EPI_ISL_1635867,4/11/21,B.1.526,PRL,-
NY-PRL-2021_0412_01J02,EPI_ISL_1635871,4/11/21,B.1.526,PRL,-
NY-PRL-2021_0412_01M11,EPI_ISL_1635895,4/11/21,B.1.526.2,PRL,-
NY-PRL-2021_0413_00M07,EPI_ISL_1635913,4/11/21,B.1.526.2,PRL,-
NY-PRL-2021_0413_00F12,EPI_ISL_1635918,4/11/21,B.1.526,PRL,+
NY-PRL-2021_0413_00C13,EPI_ISL_1635922,4/11/21,B.1.526.2,PRL,-
NY-PRL-2021_0412_02I16,EPI_ISL_1635925,4/11/21,B.1.526,PRL,+
NY-PRL-2021_0413_00L22,EPI_ISL_1635935,4/11/21,B.1.526,PRL,+
NY-PRL-2021_0413_00D11,EPI_ISL_1636019,4/11/21,B.1.526.2,PRL,-
NY-PRL-2021_0412_02I17,EPI_ISL_1636027,4/11/21,B.1.526,PRL,+
NY-PRL-2021_0412_02I12,EPI_ISL_1636032,4/11/21,B.1.526.2,PRL,-
NY-PRL-2021_0413_00D02,EPI_ISL_1636047,4/11/21,B.1.526.2,PRL,-
NY-PRL-2021_0412_02I06,EPI_ISL_1636066,4/11/21,B.1.526,PRL,+
NY-PRL-2021_0413_00G24,EPI_ISL_1636081,4/11/21,B.1.526,PRL,+
NY-PRL-2021_0413_00D05,EPI_ISL_1636083,4/11/21,B.1.526,PRL,+
NY-PRL-2021_0413_00E15,EPI_ISL_1636086,4/11/21,B.1.526,PRL,+
NY-PRL-2021_0413_00F23,EPI_ISL_1636090,4/11/21,B.1.526.2,PRL,-
NY-PRL-2021_0412_02J05,EPI_ISL_1636120,4/11/21,B.1.526,PRL,+
NY-PRL-2021_0413_00D22,EPI_ISL_1636127,4/11/21,B.1.526,PRL,+
NY-PRL-2021_0413_00D10,EPI_ISL_1636134,4/11/21,B.1.526.2,PRL,-
NY-PRL-2021_0412_02J02,EPI_ISL_1636138,4/11/21,B.1.526,PRL,+
NY-PRL-2021_0413_00D20,EPI_ISL_1636152,4/11/21,B.1.526,PRL,+
NY-PRL-2021_0412_02I21,EPI_ISL_1636159,4/11/21,B.1.526,PRL,+
NY-PRL-2021_0412_02I23,EPI_ISL_1636173,4/11/21,B.1.526,PRL,+
NY-PRL-2021_0412_02I11,EPI_ISL_1636190,4/11/21,B.1.526,PRL,+
NY-PRL-2021_0412_02I10,EPI_ISL_1636191,4/11/21,B.1.526,PRL,+
NY-PRL-2021_0413_00D04,EPI_ISL_1636208,4/11/21,B.1.526,PRL,+
NY-PRL-2021_0413_00G15,EPI_ISL_1636213,4/11/21,B.1.526.2,PRL,-
NY-PRL-2021_0412_02I24,EPI_ISL_1636222,4/11/21,B.1.526,PRL,+
NY-PRL-2021_0413_00D24,EPI_ISL_1636251,4/11/21,B.1.526.2,PRL,-
NY-PRL-2021_0413_00N19,EPI_ISL_1636253,4/11/21,B.1.526,PRL,+
NY-PRL-2021_0412_02I07,EPI_ISL_1636268,4/11/21,B.1.526.2,PRL,-
NY-PRL-2021_0413_00P06,EPI_ISL_1636271,4/11/21,B.1.526,PRL,+
NY-PRL-2021_0413_00C18,EPI_ISL_1636280,4/11/21,B.1.526,PRL,+
NY-PRL-2021_0413_00N20,EPI_ISL_1636304,4/11/21,B.1.526,PRL,+
NY-PRL-2021_0413_00C19,EPI_ISL_1636312,4/11/21,B.1.526,PRL,+
NY-PRL-2021_0413_00C21,EPI_ISL_1636313,4/11/21,B.1.526.2,PRL,-
NY-PRL-2021_0412_02J03,EPI_ISL_1636320,4/11/21,B.1.526,PRL,+
NY-NYCPHL-004426,EPI_ISL_1694770,4/11/21,B.1.526,PHL,+
NY-PRL-2021_0414_00O14,#N/A,4/12/21,B.1.526.2,PRL,-
NY-PRL-2021_0414_00J21,#N/A,4/12/21,B.1.526.2,PRL,-
NY-PRL-2021_0414_00L09,#N/A,4/12/21,B.1.526,PRL,+
NY-PRL-2021_0414_00F18,#N/A,4/12/21,B.1.526,PRL,+
NY-PRL-2021_0414_00F22,#N/A,4/12/21,B.1.526,PRL,+
NY-PRL-2021_0414_00G05,#N/A,4/12/21,B.1.526,PRL,-
NY-PRL-2021_0414_00L24,#N/A,4/12/21,B.1.526.2,PRL,-
NY-PRL-2021_0413_00L16,#N/A,4/12/21,B.1.526,PRL,+
NY-PRL-2021_0414_00F02,EPI_ISL_1633686,4/12/21,B.1.526,PRL,+
NY-PRL-2021_0414_00L08,EPI_ISL_1633697,4/12/21,B.1.526,PRL,+
NY-PRL-2021_0414_00A01,EPI_ISL_1633702,4/12/21,B.1.526.2,PRL,-
NY-PRL-2021_0414_00H12,EPI_ISL_1633715,4/12/21,B.1.526,PRL,-
NY-PRL-2021_0414_00A13,EPI_ISL_1633734,4/12/21,B.1.526,PRL,+
NY-PRL-2021_0414_00G13,EPI_ISL_1633742,4/12/21,B.1.526,PRL,+
NY-PRL-2021_0414_00J08,EPI_ISL_1633746,4/12/21,B.1.526,PRL,+
NY-PRL-2021_0414_00C05,EPI_ISL_1633755,4/12/21,B.1.526,PRL,+
NY-PRL-2021_0414_00M15,EPI_ISL_1633762,4/12/21,B.1.526.2,PRL,-
NY-PRL-2021_0414_00C18,EPI_ISL_1633763,4/12/21,B.1.526.2,PRL,-
NY-PRL-2021_0414_00G02,EPI_ISL_1633766,4/12/21,B.1.526,PRL,-
NY-PRL-2021_0414_00F13,EPI_ISL_1633779,4/12/21,B.1.526,PRL,+
NY-PRL-2021_0414_00A16,EPI_ISL_1633780,4/12/21,B.1.526,PRL,+
NY-PRL-2021_0414_00E12,EPI_ISL_1633782,4/12/21,B.1.526,PRL,+
NY-PRL-2021_0414_00E07,EPI_ISL_1633783,4/12/21,B.1.526,PRL,-
NY-PRL-2021_0414_00H08,EPI_ISL_1633786,4/12/21,B.1.526.2,PRL,-
NY-PRL-2021_0414_00J14,EPI_ISL_1633793,4/12/21,B.1.526,PRL,+
NY-PRL-2021_0414_00D17,EPI_ISL_1633797,4/12/21,B.1.526,PRL,+
NY-PRL-2021_0414_00A14,EPI_ISL_1633799,4/12/21,B.1.526,PRL,+
NY-PRL-2021_0414_00O13,EPI_ISL_1633804,4/12/21,B.1.526.2,PRL,-
NY-PRL-2021_0414_00J05,EPI_ISL_1633807,4/12/21,B.1.526.2,PRL,-
NY-PRL-2021_0414_00C19,EPI_ISL_1633809,4/12/21,B.1.526,PRL,+
NY-PRL-2021_0414_00J13,EPI_ISL_1633812,4/12/21,B.1.526,PRL,+
NY-PRL-2021_0414_00K02,EPI_ISL_1633816,4/12/21,B.1.526.2,PRL,-
NY-PRL-2021_0415_00M24,EPI_ISL_1633829,4/12/21,B.1.526,PRL,+
NY-PRL-2021_0414_00G15,EPI_ISL_1633832,4/12/21,B.1.526.2,PRL,-
NY-PRL-2021_0415_00N03,EPI_ISL_1633840,4/12/21,B.1.526,PRL,+
NY-PRL-2021_0414_00I22,EPI_ISL_1633853,4/12/21,B.1.526,PRL,+
NY-PRL-2021_0414_00F01,EPI_ISL_1633858,4/12/21,B.1.526,PRL,+
NY-PRL-2021_0414_00I21,EPI_ISL_1633876,4/12/21,B.1.526,PRL,+
NY-PRL-2021_0414_00E13,EPI_ISL_1633881,4/12/21,B.1.526,PRL,+
NY-PRL-2021_0414_00E02,EPI_ISL_1633882,4/12/21,B.1.526,PRL,+
NY-PRL-2021_0414_00H09,EPI_ISL_1633883,4/12/21,B.1.526,PRL,+
NY-PRL-2021_0414_00E05,EPI_ISL_1633890,4/12/21,B.1.526,PRL,+
NY-PRL-2021_0414_00E10,EPI_ISL_1633897,4/12/21,B.1.526.2,PRL,-
NY-PRL-2021_0414_00F15,EPI_ISL_1633909,4/12/21,B.1.526.2,PRL,-
NY-PRL-2021_0414_00B14,EPI_ISL_1633911,4/12/21,B.1.526.2,PRL,-
NY-PRL-2021_0414_00G01,EPI_ISL_1633913,4/12/21,B.1.526,PRL,+
NY-PRL-2021_0414_00H02,EPI_ISL_1633916,4/12/21,B.1.526,PRL,-
NY-PRL-2021_0414_00I12,EPI_ISL_1633927,4/12/21,B.1.526,PRL,-
NY-PRL-2021_0414_00A07,EPI_ISL_1633930,4/12/21,B.1.526.2,PRL,-
NY-PRL-2021_0414_00K06,EPI_ISL_1633937,4/12/21,B.1.526,PRL,+
NY-PRL-2021_0414_00K20,EPI_ISL_1633956,4/12/21,B.1.526,PRL,+
NY-PRL-2021_0414_00E08,EPI_ISL_1633960,4/12/21,B.1.526.2,PRL,-
NY-PRL-2021_0414_00I06,EPI_ISL_1633964,4/12/21,B.1.526,PRL,+
NY-PRL-2021_0414_00B24,EPI_ISL_1633970,4/12/21,B.1.526,PRL,+
NY-PRL-2021_0414_00G19,EPI_ISL_1633973,4/12/21,B.1.526,PRL,+
NY-PRL-2021_0414_00J02,EPI_ISL_1633985,4/12/21,B.1.526.2,PRL,-
NY-PRL-2021_0414_00C11,EPI_ISL_1633997,4/12/21,B.1.526,PRL,+
NY-PRL-2021_0414_00I20,EPI_ISL_1634000,4/12/21,B.1.526,PRL,+
NY-PRL-2021_0414_00I09,EPI_ISL_1634001,4/12/21,B.1.526.2,PRL,+
NY-PRL-2021_0414_00D01,EPI_ISL_1634008,4/12/21,B.1.526,PRL,+
NY-PRL-2021_0414_00E01,EPI_ISL_1634018,4/12/21,B.1.526,PRL,+
NY-PRL-2021_0414_00L03,EPI_ISL_1634038,4/12/21,B.1.526,PRL,+
NY-PRL-2021_0414_00G09,EPI_ISL_1634052,4/12/21,B.1.526.2,PRL,-
NY-PRL-2021_0414_00D18,EPI_ISL_1634060,4/12/21,B.1.526,PRL,+
NY-PRL-2021_0414_00H21,EPI_ISL_1634061,4/12/21,B.1.526,PRL,+
NY-PRL-2021_0414_00H19,EPI_ISL_1634068,4/12/21,B.1.526,PRL,+
NY-PRL-2021_0414_00B13,EPI_ISL_1634074,4/12/21,B.1.526,PRL,+
NY-PRL-2021_0413_00P12,EPI_ISL_1635914,4/12/21,B.1.526,PRL,+
NY-PRL-2021_0413_00O13,EPI_ISL_1635940,4/12/21,B.1.526,PRL,+
NY-PRL-2021_0413_00M17,EPI_ISL_1635946,4/12/21,B.1.526,PRL,+
NY-PRL-2021_0413_00M19,EPI_ISL_1635961,4/12/21,B.1.526,PRL,+
NY-PRL-2021_0413_00E24,EPI_ISL_1635984,4/12/21,B.1.526,PRL,+
NY-PRL-2021_0413_00J22,EPI_ISL_1635990,4/12/21,B.1.526,PRL,+
NY-PRL-2021_0413_00O04,EPI_ISL_1635994,4/12/21,B.1.526,PRL,+
NY-PRL-2021_0413_00L18,EPI_ISL_1636003,4/12/21,B.1.526,PRL,+
NY-PRL-2021_0413_00P09,EPI_ISL_1636025,4/12/21,B.1.526,PRL,+
NY-PRL-2021_0413_00J19,EPI_ISL_1636026,4/12/21,B.1.526.2,PRL,-
NY-PRL-2021_0413_00I13,EPI_ISL_1636033,4/12/21,B.1.526.2,PRL,-
NY-PRL-2021_0413_00I08,EPI_ISL_1636045,4/12/21,B.1.526,PRL,-
NY-PRL-2021_0413_00K06,EPI_ISL_1636050,4/12/21,B.1.526,PRL,-
NY-PRL-2021_0413_00O24,EPI_ISL_1636053,4/12/21,B.1.526,PRL,+
NY-PRL-2021_0413_00N05,EPI_ISL_1636063,4/12/21,B.1.526,PRL,+
NY-PRL-2021_0413_00O16,EPI_ISL_1636144,4/12/21,B.1.526,PRL,+
NY-PRL-2021_0413_00I24,EPI_ISL_1636149,4/12/21,B.1.526,PRL,+
NY-PRL-2021_0413_00J11,EPI_ISL_1636157,4/12/21,B.1.526.2,PRL,-
NY-PRL-2021_0413_00L23,EPI_ISL_1636164,4/12/21,B.1.526,PRL,+
NY-PRL-2021_0413_00M04,EPI_ISL_1636193,4/12/21,B.1.526.2,PRL,-
NY-PRL-2021_0413_00H03,EPI_ISL_1636200,4/12/21,B.1.526,PRL,+
NY-PRL-2021_0413_00M18,EPI_ISL_1636206,4/12/21,B.1.526,PRL,+
NY-PRL-2021_0413_00M14,EPI_ISL_1636221,4/12/21,B.1.526.2,PRL,-
NY-PRL-2021_0413_00L12,EPI_ISL_1636229,4/12/21,B.1.526.2,PRL,-
NY-PRL-2021_0413_00J01,EPI_ISL_1636239,4/12/21,B.1.526,PRL,+
NY-PRL-2021_0413_00O20,EPI_ISL_1636257,4/12/21,B.1.526.2,PRL,-
NY-PRL-2021_0413_00K04,EPI_ISL_1636267,4/12/21,B.1.526,PRL,+
NY-PRL-2021_0413_00D19,EPI_ISL_1636275,4/12/21,B.1.526,PRL,+
NY-PRL-2021_0413_00M22,EPI_ISL_1636276,4/12/21,B.1.526,PRL,-
NY-PRL-2021_0413_00O11,EPI_ISL_1636290,4/12/21,B.1.526,PRL,+
NY-PRL-2021_0413_00I17,EPI_ISL_1636300,4/12/21,B.1.526.2,PRL,-
NY-PRL-2021_0413_00H02,EPI_ISL_1636301,4/12/21,B.1.526.2,PRL,-
NY-PRL-2021_0413_00I04,EPI_ISL_1636303,4/12/21,B.1.526,PRL,+
NY-PRL-2021_0413_00K14,EPI_ISL_1636333,4/12/21,B.1.526,PRL,+
NY-PRL-2021_0414_00H13,EPI_ISL_1636335,4/12/21,B.1.526,PRL,+
NY-PRL-2021_0414_00G06,EPI_ISL_1636336,4/12/21,B.1.526,PRL,+
NY-PRL-2021_0414_00C23,EPI_ISL_1636338,4/12/21,B.1.526.2,PRL,-
NY-PRL-2021_0414_00G08,EPI_ISL_1636341,4/12/21,B.1.526.2,PRL,-
NY-PRL-2021_0414_00E14,EPI_ISL_1636346,4/12/21,B.1.526.2,PRL,-
NY-PRL-2021_0414_00B22,EPI_ISL_1636348,4/12/21,B.1.526.2,PRL,-
NY-PRL-2021_0414_00F04,EPI_ISL_1636350,4/12/21,B.1.526.2,PRL,-
NY-PRL-2021_0414_00E17,EPI_ISL_1636359,4/12/21,B.1.526.2,PRL,-
NY-PRL-2021_0415_00A22,EPI_ISL_1636362,4/12/21,B.1.526,PRL,-
NY-PRL-2021_0414_00B19,EPI_ISL_1636367,4/12/21,B.1.526,PRL,+
NY-PRL-2021_0414_00J10,EPI_ISL_1636375,4/12/21,B.1.526,PRL,+
NY-PRL-2021_0414_00F14,EPI_ISL_1636381,4/12/21,B.1.526,PRL,+
NY-PRL-2021_0414_00I02,EPI_ISL_1636385,4/12/21,B.1.526,PRL,+
NY-PRL-2021_0414_00F06,EPI_ISL_1636386,4/12/21,B.1.526,PRL,+
NY-NYCPHL-004385,EPI_ISL_1694736,4/12/21,B.1.526,PHL,+
NY-NYCPHL-004386,EPI_ISL_1694737,4/12/21,B.1.526,PHL,+
NY-NYCPHL-004387,EPI_ISL_1694738,4/12/21,B.1.526.2,PHL,-
NY-NYCPHL-004388,EPI_ISL_1694739,4/12/21,B.1.526,PHL,-
NY-NYCPHL-004389,EPI_ISL_1694740,4/12/21,B.1.526,PHL,+
NY-NYCPHL-004382,EPI_ISL_1804950,4/12/21,B.1.526,PHL,-
NY-NYCPHL-004390,EPI_ISL_1804951,4/12/21,B.1.526.2,PHL,-
NY-PRL-2021_0415_00O10,EPI_ISL_1633687,4/13/21,B.1.526,PRL,-
NY-PRL-2021_0414_00M01,EPI_ISL_1633696,4/13/21,B.1.526,PRL,+
NY-PRL-2021_0414_00O09,EPI_ISL_1633698,4/13/21,B.1.526.2,PRL,-
NY-PRL-2021_0414_00K24,EPI_ISL_1633704,4/13/21,B.1.526.2,PRL,-
NY-PRL-2021_0414_00P17,EPI_ISL_1633707,4/13/21,B.1.526.2,PRL,-
NY-PRL-2021_0415_00G03,EPI_ISL_1633713,4/13/21,B.1.526,PRL,+
NY-PRL-2021_0415_00N10,EPI_ISL_1633718,4/13/21,B.1.526.2,PRL,-
NY-PRL-2021_0415_00E01,EPI_ISL_1633731,4/13/21,B.1.526,PRL,+
NY-PRL-2021_0415_00K11,EPI_ISL_1633732,4/13/21,B.1.526.2,PRL,-
NY-PRL-2021_0415_00O18,EPI_ISL_1633737,4/13/21,B.1.526,PRL,+
NY-PRL-2021_0415_00G01,EPI_ISL_1633748,4/13/21,B.1.526,PRL,+
NY-PRL-2021_0415_00N18,EPI_ISL_1633752,4/13/21,B.1.526,PRL,+
NY-PRL-2021_0415_00B16,EPI_ISL_1633760,4/13/21,B.1.526,PRL,+
NY-PRL-2021_0414_00K10,EPI_ISL_1633761,4/13/21,B.1.526,PRL,+
NY-PRL-2021_0414_00M05,EPI_ISL_1633767,4/13/21,B.1.526.2,PRL,-
NY-PRL-2021_0415_00C07,EPI_ISL_1633774,4/13/21,B.1.526,PRL,+
NY-PRL-2021_0415_00E20,EPI_ISL_1633777,4/13/21,B.1.526,PRL,+
NY-PRL-2021_0414_00N01,EPI_ISL_1633781,4/13/21,B.1.526.2,PRL,-
NY-PRL-2021_0415_00F22,EPI_ISL_1633784,4/13/21,B.1.526,PRL,+
NY-PRL-2021_0414_00M07,EPI_ISL_1633785,4/13/21,B.1.526,PRL,+
NY-PRL-2021_0414_00P13,EPI_ISL_1633789,4/13/21,B.1.526,PRL,-
NY-PRL-2021_0414_00K08,EPI_ISL_1633792,4/13/21,B.1.526,PRL,+
NY-PRL-2021_0414_00P23,EPI_ISL_1633808,4/13/21,B.1.526,PRL,+
NY-PRL-2021_0415_00P19,EPI_ISL_1633826,4/13/21,B.1.526,PRL,+
NY-PRL-2021_0415_00C18,EPI_ISL_1633843,4/13/21,B.1.526,PRL,+
NY-PRL-2021_0415_00M10,EPI_ISL_1633855,4/13/21,B.1.526,PRL,+
NY-PRL-2021_0414_00B07,EPI_ISL_1633862,4/13/21,B.1.526,PRL,+
NY-PRL-2021_0415_00M04,EPI_ISL_1633864,4/13/21,B.1.526,PRL,+
NY-PRL-2021_0414_00M03,EPI_ISL_1633873,4/13/21,B.1.526,PRL,+
NY-PRL-2021_0414_00M09,EPI_ISL_1633885,4/13/21,B.1.526,PRL,+
NY-PRL-2021_0414_00M06,EPI_ISL_1633886,4/13/21,B.1.526,PRL,+
NY-PRL-2021_0415_00O02,EPI_ISL_1633891,4/13/21,B.1.526,PRL,+
NY-PRL-2021_0415_00M01,EPI_ISL_1633892,4/13/21,B.1.526,PRL,+
NY-PRL-2021_0415_00E19,EPI_ISL_1633896,4/13/21,B.1.526,PRL,+
NY-PRL-2021_0415_00O11,EPI_ISL_1633899,4/13/21,B.1.526,PRL,+
NY-PRL-2021_0414_00K13,EPI_ISL_1633903,4/13/21,B.1.526.2,PRL,-
NY-PRL-2021_0414_00K21,EPI_ISL_1633910,4/13/21,B.1.526,PRL,+
NY-PRL-2021_0415_00L11,EPI_ISL_1633917,4/13/21,B.1.526,PRL,+
NY-PRL-2021_0414_00N22,EPI_ISL_1633921,4/13/21,B.1.526,PRL,+
NY-PRL-2021_0415_00P03,EPI_ISL_1633940,4/13/21,B.1.526,PRL,+
NY-PRL-2021_0414_00K12,EPI_ISL_1633951,4/13/21,B.1.526.2,PRL,-
NY-PRL-2021_0415_00O20,EPI_ISL_1633954,4/13/21,B.1.526,PRL,+
NY-PRL-2021_0414_00D15,EPI_ISL_1633976,4/13/21,B.1.526,PRL,+
NY-PRL-2021_0414_00K07,EPI_ISL_1633979,4/13/21,B.1.526,PRL,+
NY-PRL-2021_0414_00N16,EPI_ISL_1633984,4/13/21,B.1.526,PRL,+
NY-PRL-2021_0415_00O01,EPI_ISL_1633993,4/13/21,B.1.526,PRL,+
NY-PRL-2021_0415_00L06,EPI_ISL_1634002,4/13/21,B.1.526,PRL,+
NY-PRL-2021_0414_00N19,EPI_ISL_1634005,4/13/21,B.1.526,PRL,+
NY-PRL-2021_0415_00A02,EPI_ISL_1634007,4/13/21,B.1.526.2,PRL,-
NY-PRL-2021_0414_00K23,EPI_ISL_1634028,4/13/21,B.1.526.2,PRL,-
NY-PRL-2021_0415_00L02,EPI_ISL_1634032,4/13/21,B.1.526.2,PRL,-
NY-PRL-2021_0415_00N08,EPI_ISL_1634034,4/13/21,B.1.526.2,PRL,-
NY-PRL-2021_0415_00D17,EPI_ISL_1634045,4/13/21,B.1.526,PRL,+
NY-PRL-2021_0414_00N14,EPI_ISL_1634053,4/13/21,B.1.526,PRL,-
NY-PRL-2021_0414_00L14,EPI_ISL_1634056,4/13/21,B.1.526.2,PRL,-
NY-PRL-2021_0414_00O21,EPI_ISL_1634066,4/13/21,B.1.526.2,PRL,-
NY-PRL-2021_0414_00O08,EPI_ISL_1634076,4/13/21,B.1.526.2,PRL,-
NY-PRL-2021_0415_00L17,EPI_ISL_1634077,4/13/21,B.1.526,PRL,-
NY-PRL-2021_0415_00K08,EPI_ISL_1634084,4/13/21,B.1.526.2,PRL,-
NY-PRL-2021_0415_00M17,EPI_ISL_1634086,4/13/21,B.1.526,PRL,+
NY-PRL-2021_0415_00O15,EPI_ISL_1634093,4/13/21,B.1.526,PRL,+
NY-PRL-2021_0415_00G23,EPI_ISL_1634095,4/13/21,B.1.526,PRL,+
NY-PRL-2021_0414_00L07,EPI_ISL_1634096,4/13/21,B.1.526,PRL,+
NY-PRL-2021_0415_01I14,EPI_ISL_1634113,4/13/21,B.1.526,PRL,+
NY-PRL-2021_0415_01A15,EPI_ISL_1634133,4/13/21,B.1.526,PRL,+
NY-PRL-2021_0415_01H08,EPI_ISL_1634140,4/13/21,B.1.526.2,PRL,-
NY-PRL-2021_0415_01G18,EPI_ISL_1634150,4/13/21,B.1.526.2,PRL,-
NY-PRL-2021_0415_01M06,EPI_ISL_1634153,4/13/21,B.1.526,PRL,+
NY-PRL-2021_0415_01G14,EPI_ISL_1634159,4/13/21,B.1.526,PRL,+
NY-PRL-2021_0415_01A05,EPI_ISL_1634171,4/13/21,B.1.526,PRL,+
NY-PRL-2021_0416_00F18,EPI_ISL_1634174,4/13/21,B.1.526,PRL,+
NY-PRL-2021_0415_01A17,EPI_ISL_1634183,4/13/21,B.1.526,PRL,+
NY-PRL-2021_0415_01A09,EPI_ISL_1634187,4/13/21,B.1.526,PRL,+
NY-PRL-2021_0415_01A06,EPI_ISL_1634191,4/13/21,B.1.526,PRL,+
NY-PRL-2021_0415_01B05,EPI_ISL_1634198,4/13/21,B.1.526,PRL,-
NY-PRL-2021_0415_01G13,EPI_ISL_1634229,4/13/21,B.1.526,PRL,+
NY-PRL-2021_0415_01B08,EPI_ISL_1634296,4/13/21,B.1.526,PRL,+
NY-PRL-2021_0415_00L15,EPI_ISL_1636343,4/13/21,B.1.526,PRL,+
NY-PRL-2021_0415_00P15,EPI_ISL_1636345,4/13/21,B.1.526,PRL,+
NY-PRL-2021_0415_00L08,EPI_ISL_1636354,4/13/21,B.1.526,PRL,+
NY-PRL-2021_0414_00P14,EPI_ISL_1636355,4/13/21,B.1.526,PRL,+
NY-PRL-2021_0414_00M20,EPI_ISL_1636356,4/13/21,B.1.526.2,PRL,-
NY-PRL-2021_0415_00O16,EPI_ISL_1636363,4/13/21,B.1.526,PRL,+
NY-PRL-2021_0415_00K02,EPI_ISL_1636364,4/13/21,B.1.526,PRL,+
NY-PRL-2021_0415_00L20,EPI_ISL_1636368,4/13/21,B.1.526,PRL,+
NY-PRL-2021_0415_00M12,EPI_ISL_1636369,4/13/21,B.1.526,PRL,+
NY-PRL-2021_0414_00B09,EPI_ISL_1636370,4/13/21,B.1.526,PRL,+
NY-PRL-2021_0414_00N21,EPI_ISL_1636373,4/13/21,B.1.526.2,PRL,-
NY-PRL-2021_0415_00P02,EPI_ISL_1636376,4/13/21,B.1.526,PRL,+
NY-PRL-2021_0414_00K17,EPI_ISL_1636380,4/13/21,B.1.526,PRL,+
NY-PRL-2021_0415_00J20,EPI_ISL_1636383,4/13/21,B.1.526.2,PRL,-
NY-PRL-2021_0414_00N06,EPI_ISL_1636388,4/13/21,B.1.526,PRL,+
NY-PRL-2021_0415_00B14,EPI_ISL_1636389,4/13/21,B.1.526,PRL,+
NY-PRL-2021_0415_00O13,EPI_ISL_1636391,4/13/21,B.1.526,PRL,+
NY-PRL-2021_0415_00O23,EPI_ISL_1636394,4/13/21,B.1.526,PRL,+
NY-NYCPHL-004396,EPI_ISL_1694746,4/13/21,B.1.526,PHL,+
NY-NYCPHL-004401,EPI_ISL_1694750,4/13/21,B.1.526,PHL,+
NY-NYCPHL-004404,EPI_ISL_1694753,4/13/21,B.1.526,PHL,+
NY-NYCPHL-004408,EPI_ISL_1694757,4/13/21,B.1.526,PHL,+
NY-NYCPHL-004411,EPI_ISL_1694758,4/13/21,B.1.526,PHL,+
NY-PRL-2021_0416_01B07,#N/A,4/14/21,B.1.526,PRL,+
NY-PRL-2021_0415_01G20,#N/A,4/14/21,B.1.526,PRL,-
NY-PRL-2021_0416_00J21,#N/A,4/14/21,B.1.526,PRL,+
NY-PRL-2021_0415_01L12,#N/A,4/14/21,B.1.526,PRL,-
NY-PRL-2021_0415_00C03,#N/A,4/14/21,B.1.526,PRL,+
NY-PRL-2021_0415_01E21,#N/A,4/14/21,B.1.526,PRL,+
NY-PRL-2021_0415_01E22,#N/A,4/14/21,B.1.526,PRL,+
NY-NYCPHL-004438,#N/A,4/14/21,B.1.526.2,PHL,-
NY-NYCPHL-004441,#N/A,4/14/21,B.1.526,PHL,+
NY-PRL-2021_0415_00B21,EPI_ISL_1633791,4/14/21,B.1.526,PRL,+
NY-PRL-2021_0415_00E05,EPI_ISL_1633827,4/14/21,B.1.526,PRL,+
NY-PRL-2021_0415_00H16,EPI_ISL_1633949,4/14/21,B.1.526.2,PRL,-
NY-PRL-2021_0415_00G19,EPI_ISL_1633994,4/14/21,B.1.526.2,PRL,-
NY-PRL-2021_0415_00C01,EPI_ISL_1634029,4/14/21,B.1.526,PRL,+
NY-PRL-2021_0415_00D12,EPI_ISL_1634042,4/14/21,B.1.526,PRL,+
NY-PRL-2021_0415_00I04,EPI_ISL_1634080,4/14/21,B.1.526.2,PRL,-
NY-PRL-2021_0415_01K16,EPI_ISL_1634099,4/14/21,B.1.526,PRL,+
NY-PRL-2021_0416_00H13,EPI_ISL_1634100,4/14/21,B.1.526,PRL,+
NY-PRL-2021_0415_01F09,EPI_ISL_1634104,4/14/21,B.1.526,PRL,+
NY-PRL-2021_0416_00N09,EPI_ISL_1634110,4/14/21,B.1.526,PRL,+
NY-PRL-2021_0415_01F03,EPI_ISL_1634114,4/14/21,B.1.526,PRL,+
NY-PRL-2021_0416_00L06,EPI_ISL_1634116,4/14/21,B.1.526,PRL,+
NY-PRL-2021_0416_00I16,EPI_ISL_1634118,4/14/21,B.1.526.2,PRL,-
NY-PRL-2021_0416_00K23,EPI_ISL_1634120,4/14/21,B.1.526,PRL,+
NY-PRL-2021_0416_00G05,EPI_ISL_1634121,4/14/21,B.1.526,PRL,+
NY-PRL-2021_0415_01F13,EPI_ISL_1634123,4/14/21,B.1.526,PRL,+
NY-PRL-2021_0416_00M10,EPI_ISL_1634135,4/14/21,B.1.526,PRL,+
NY-PRL-2021_0415_01C17,EPI_ISL_1634157,4/14/21,B.1.526,PRL,+
NY-PRL-2021_0415_01E13,EPI_ISL_1634161,4/14/21,B.1.526.2,PRL,-
NY-PRL-2021_0415_01C15,EPI_ISL_1634166,4/14/21,B.1.526,PRL,+
NY-PRL-2021_0416_00P14,EPI_ISL_1634169,4/14/21,B.1.526.2,PRL,-
NY-PRL-2021_0415_01G12,EPI_ISL_1634173,4/14/21,B.1.526.2,PRL,-
NY-PRL-2021_0415_01I05,EPI_ISL_1634178,4/14/21,B.1.526,PRL,+
NY-PRL-2021_0416_00H18,EPI_ISL_1634179,4/14/21,B.1.526,PRL,+
NY-PRL-2021_0416_00P01,EPI_ISL_1634180,4/14/21,B.1.526.2,PRL,-
NY-PRL-2021_0415_01C23,EPI_ISL_1634181,4/14/21,B.1.526.2,PRL,-
NY-PRL-2021_0415_01I22,EPI_ISL_1634184,4/14/21,B.1.526,PRL,+
NY-PRL-2021_0415_01I03,EPI_ISL_1634186,4/14/21,B.1.526,PRL,+
NY-PRL-2021_0415_01D07,EPI_ISL_1634188,4/14/21,B.1.526,PRL,+
NY-PRL-2021_0415_01B13,EPI_ISL_1634189,4/14/21,B.1.526,PRL,+
NY-PRL-2021_0415_01K12,EPI_ISL_1634194,4/14/21,B.1.526.2,PRL,-
NY-PRL-2021_0416_00G01,EPI_ISL_1634196,4/14/21,B.1.526.2,PRL,-
NY-PRL-2021_0415_01F12,EPI_ISL_1634200,4/14/21,B.1.526,PRL,+
NY-PRL-2021_0416_00J12,EPI_ISL_1634205,4/14/21,B.1.526,PRL,+
NY-PRL-2021_0416_00E16,EPI_ISL_1634214,4/14/21,B.1.526,PRL,+
NY-PRL-2021_0416_00J17,EPI_ISL_1634215,4/14/21,B.1.526.2,PRL,-
NY-PRL-2021_0415_01H22,EPI_ISL_1634220,4/14/21,B.1.526.2,PRL,-
NY-PRL-2021_0416_00L15,EPI_ISL_1634244,4/14/21,B.1.526.2,PRL,-
NY-PRL-2021_0416_00D07,EPI_ISL_1634246,4/14/21,B.1.526.2,PRL,-
NY-PRL-2021_0416_00G06,EPI_ISL_1634251,4/14/21,B.1.526,PRL,+
NY-PRL-2021_0415_01K21,EPI_ISL_1634253,4/14/21,B.1.526.2,PRL,-
NY-PRL-2021_0416_00O10,EPI_ISL_1634265,4/14/21,B.1.526,PRL,+
NY-PRL-2021_0415_01C21,EPI_ISL_1634267,4/14/21,B.1.526,PRL,+
NY-PRL-2021_0416_00P06,EPI_ISL_1634271,4/14/21,B.1.526.2,PRL,-
NY-PRL-2021_0415_01B24,EPI_ISL_1634274,4/14/21,B.1.526,PRL,+
NY-PRL-2021_0415_01L15,EPI_ISL_1634276,4/14/21,B.1.526,PRL,+
NY-PRL-2021_0416_00F07,EPI_ISL_1634278,4/14/21,B.1.526,PRL,+
NY-PRL-2021_0415_01J19,EPI_ISL_1634281,4/14/21,B.1.526,PRL,+
NY-PRL-2021_0416_00L11,EPI_ISL_1634286,4/14/21,B.1.526,PRL,+
NY-PRL-2021_0415_01C24,EPI_ISL_1634287,4/14/21,B.1.526,PRL,+
NY-PRL-2021_0416_00G03,EPI_ISL_1634289,4/14/21,B.1.526,PRL,+
NY-PRL-2021_0415_01B17,EPI_ISL_1634291,4/14/21,B.1.526,PRL,+
NY-PRL-2021_0415_01I01,EPI_ISL_1634292,4/14/21,B.1.526,PRL,+
NY-PRL-2021_0416_00G24,EPI_ISL_1634294,4/14/21,B.1.526,PRL,+
NY-PRL-2021_0415_01G04,EPI_ISL_1634295,4/14/21,B.1.526,PRL,+
NY-PRL-2021_0416_00I22,EPI_ISL_1634302,4/14/21,B.1.526.2,PRL,-
NY-PRL-2021_0416_00P16,EPI_ISL_1634306,4/14/21,B.1.526.2,PRL,-
NY-PRL-2021_0416_00L23,EPI_ISL_1634307,4/14/21,B.1.526,PRL,+
NY-PRL-2021_0415_01E03,EPI_ISL_1634308,4/14/21,B.1.526,PRL,-
NY-PRL-2021_0416_00L13,EPI_ISL_1634313,4/14/21,B.1.526.2,PRL,-
NY-PRL-2021_0416_00F21,EPI_ISL_1634317,4/14/21,B.1.526,PRL,+
NY-PRL-2021_0416_00M05,EPI_ISL_1634318,4/14/21,B.1.526,PRL,+
NY-PRL-2021_0416_00H12,EPI_ISL_1634320,4/14/21,B.1.526.2,PRL,-
NY-PRL-2021_0416_00G04,EPI_ISL_1634321,4/14/21,B.1.526,PRL,+
NY-PRL-2021_0416_00M09,EPI_ISL_1634323,4/14/21,B.1.526,PRL,+
NY-PRL-2021_0416_00O13,EPI_ISL_1634329,4/14/21,B.1.526,PRL,+
NY-PRL-2021_0415_01F15,EPI_ISL_1634330,4/14/21,B.1.526,PRL,+
NY-PRL-2021_0415_01K18,EPI_ISL_1634333,4/14/21,B.1.526,PRL,+
NY-PRL-2021_0416_01A14,EPI_ISL_1717134,4/14/21,B.1.526,PRL,+
NY-PRL-2021_0416_01J07,EPI_ISL_1717168,4/14/21,B.1.526.2,PRL,-
NY-PRL-2021_0416_01K20,EPI_ISL_1717220,4/14/21,B.1.526,PRL,+
NY-PRL-2021_0416_01D18,EPI_ISL_1717243,4/14/21,B.1.526,PRL,+
NY-PRL-2021_0416_01C13,EPI_ISL_1717255,4/14/21,B.1.526.2,PRL,-
NY-PRL-2021_0416_01C18,EPI_ISL_1717306,4/14/21,B.1.526,PRL,+
NY-PRL-2021_0416_01C04,EPI_ISL_1717352,4/14/21,B.1.526.2,PRL,-
NY-PRL-2021_0419_01P04,EPI_ISL_1717386,4/14/21,B.1.526,PRL,+
NY-PRL-2021_0419_01M11,EPI_ISL_1717466,4/14/21,B.1.526,PRL,-
NY-PRL-2021_0419_01M14,EPI_ISL_1717510,4/14/21,B.1.526,PRL,+
NY-PRL-2021_0419_01M02,EPI_ISL_1717573,4/14/21,B.1.526,PRL,+
NY-PRL-2021_0419_01M18,EPI_ISL_1717674,4/14/21,B.1.526,PRL,+
NY-NYCPHL-004439,EPI_ISL_2262631,4/14/21,B.1.526,PHL,+
NY-NYCPHL-004440,EPI_ISL_2262633,4/14/21,B.1.526,PHL,+
NY-PRL-2021_0416_01F13,#N/A,4/15/21,B.1.526,PRL,+
NY-NYCPHL-004447,#N/A,4/15/21,B.1.526.2,PHL,-
NY-NYCPHL-004456,#N/A,4/15/21,B.1.526.2,PHL,-
NY-NYCPHL-004460,#N/A,4/15/21,B.1.526,PHL,+
NY-PRL-2021_0416_00C17,EPI_ISL_1634143,4/15/21,B.1.526.2,PRL,-
NY-PRL-2021_0416_00C22,EPI_ISL_1634152,4/15/21,B.1.526.2,PRL,-
NY-PRL-2021_0416_00B12,EPI_ISL_1634162,4/15/21,B.1.526.2,PRL,-
NY-PRL-2021_0416_00A03,EPI_ISL_1634163,4/15/21,B.1.526,PRL,+
NY-PRL-2021_0416_00B01,EPI_ISL_1634177,4/15/21,B.1.526,PRL,+
NY-PRL-2021_0416_00A07,EPI_ISL_1634182,4/15/21,B.1.526,PRL,+
NY-PRL-2021_0416_00B23,EPI_ISL_1634203,4/15/21,B.1.526.2,PRL,-
NY-PRL-2021_0416_00I07,EPI_ISL_1634209,4/15/21,B.1.526.2,PRL,-
NY-PRL-2021_0416_00A16,EPI_ISL_1634224,4/15/21,B.1.526.2,PRL,-
NY-PRL-2021_0416_00B11,EPI_ISL_1634249,4/15/21,B.1.526.2,PRL,-
NY-PRL-2021_0416_00B04,EPI_ISL_1634257,4/15/21,B.1.526.2,PRL,-
NY-PRL-2021_0416_00B05,EPI_ISL_1634299,4/15/21,B.1.526,PRL,-
NY-PRL-2021_0416_00P20,EPI_ISL_1634304,4/15/21,B.1.526,PRL,+
NY-PRL-2021_0416_00D03,EPI_ISL_1634311,4/15/21,B.1.526,PRL,+
NY-PRL-2021_0416_00C11,EPI_ISL_1634312,4/15/21,B.1.526.2,PRL,-
NY-PRL-2021_0416_00B13,EPI_ISL_1634328,4/15/21,B.1.526.2,PRL,-
NY-PRL-2021_0416_00D04,EPI_ISL_1634332,4/15/21,B.1.526,PRL,+
NY-PRL-2021_0416_00P23,EPI_ISL_1634336,4/15/21,B.1.526,PRL,-
NY-PRL-2021_0416_00A05,EPI_ISL_1634339,4/15/21,B.1.526,PRL,+
NY-NYCPHL-004455,EPI_ISL_1694774,4/15/21,B.1.526.2,PHL,-
NY-NYCPHL-004457,EPI_ISL_1694775,4/15/21,B.1.526.2,PHL,-
NY-NYCPHL-004462,EPI_ISL_1694776,4/15/21,B.1.526,PHL,+
NY-PRL-2021_0416_01E12,EPI_ISL_1717126,4/15/21,B.1.526,PRL,+
NY-PRL-2021_0416_01I01,EPI_ISL_1717132,4/15/21,B.1.526.2,PRL,-
NY-PRL-2021_0416_01M04,EPI_ISL_1717133,4/15/21,B.1.526,PRL,+
NY-PRL-2021_0416_01F02,EPI_ISL_1717141,4/15/21,B.1.526,PRL,+
NY-PRL-2021_0416_01L03,EPI_ISL_1717148,4/15/21,B.1.526,PRL,+
NY-PRL-2021_0416_01I17,EPI_ISL_1717156,4/15/21,B.1.526,PRL,+
NY-PRL-2021_0416_01K11,EPI_ISL_1717157,4/15/21,B.1.526,PRL,+
NY-PRL-2021_0416_01I08,EPI_ISL_1717158,4/15/21,B.1.526,PRL,+
NY-PRL-2021_0416_01C12,EPI_ISL_1717185,4/15/21,B.1.526.2,PRL,-
NY-PRL-2021_0416_01L08,EPI_ISL_1717204,4/15/21,B.1.526,PRL,+
NY-PRL-2021_0416_01A11,EPI_ISL_1717205,4/15/21,B.1.526,PRL,+
NY-PRL-2021_0416_01D20,EPI_ISL_1717214,4/15/21,B.1.526,PRL,+
NY-PRL-2021_0416_01E10,EPI_ISL_1717231,4/15/21,B.1.526.2,PRL,-
NY-PRL-2021_0416_01C15,EPI_ISL_1717250,4/15/21,B.1.526.2,PRL,-
NY-PRL-2021_0416_01E20,EPI_ISL_1717278,4/15/21,B.1.526.2,PRL,-
NY-PRL-2021_0416_01G15,EPI_ISL_1717283,4/15/21,B.1.526.2,PRL,-
NY-PRL-2021_0419_00C05,EPI_ISL_1717285,4/15/21,B.1.526,PRL,+
NY-PRL-2021_0416_01E24,EPI_ISL_1717293,4/15/21,B.1.526,PRL,+
NY-PRL-2021_0416_01C24,EPI_ISL_1717295,4/15/21,B.1.526.2,PRL,-
NY-PRL-2021_0416_01L10,EPI_ISL_1717303,4/15/21,B.1.526.2,PRL,-
NY-PRL-2021_0416_01C19,EPI_ISL_1717331,4/15/21,B.1.526,PRL,+
NY-PRL-2021_0416_01H18,EPI_ISL_1717343,4/15/21,B.1.526.2,PRL,-
NY-PRL-2021_0419_00C07,EPI_ISL_1717361,4/15/21,B.1.526,PRL,+
NY-PRL-2021_0416_01B03,EPI_ISL_1717363,4/15/21,B.1.526,PRL,+
NY-PRL-2021_0416_01I05,EPI_ISL_1717366,4/15/21,B.1.526.2,PRL,-
NY-PRL-2021_0416_01G23,EPI_ISL_1717377,4/15/21,B.1.526,PRL,+
NY-PRL-2021_0419_01K01,EPI_ISL_1717397,4/15/21,B.1.526,PRL,+
NY-PRL-2021_0419_01P13,EPI_ISL_1717408,4/15/21,B.1.526.2,PRL,-
NY-PRL-2021_0419_01O10,EPI_ISL_1717419,4/15/21,B.1.526,PRL,+
NY-PRL-2021_0419_01N19,EPI_ISL_1717438,4/15/21,B.1.526.2,PRL,-
NY-PRL-2021_0419_01N12,EPI_ISL_1717445,4/15/21,B.1.526.2,PRL,-
NY-PRL-2021_0419_01K19,EPI_ISL_1717461,4/15/21,B.1.526,PRL,-
NY-PRL-2021_0419_01N24,EPI_ISL_1717465,4/15/21,B.1.526,PRL,+
NY-PRL-2021_0419_01N02,EPI_ISL_1717477,4/15/21,B.1.526,PRL,-
NY-PRL-2021_0419_01I15,EPI_ISL_1717562,4/15/21,B.1.526,PRL,+
NY-PRL-2021_0419_01O18,EPI_ISL_1717565,4/15/21,B.1.526.2,PRL,-
NY-PRL-2021_0419_01L09,EPI_ISL_1717608,4/15/21,B.1.526,PRL,+
NY-PRL-2021_0419_01M08,EPI_ISL_1717611,4/15/21,B.1.526.2,PRL,-
NY-PRL-2021_0419_01L20,EPI_ISL_1717632,4/15/21,B.1.526.2,PRL,-
NY-PRL-2021_0419_01H10,EPI_ISL_1717642,4/15/21,B.1.526.2,PRL,-
NY-PRL-2021_0419_01N13,EPI_ISL_1717655,4/15/21,B.1.526.2,PRL,-
NY-PRL-2021_0419_01I22,EPI_ISL_1717667,4/15/21,B.1.526,PRL,+
NY-PRL-2021_0419_01H11,EPI_ISL_1717673,4/15/21,B.1.526.2,PRL,-
NY-PRL-2021_0419_00E24,#N/A,4/16/21,B.1.526,PRL,+
NY-PRL-2021_0419_00L06,#N/A,4/16/21,B.1.526,PRL,+
NY-PRL-2021_0419_02N07,#N/A,4/16/21,B.1.526,PRL,-
NY-PRL-2021_0419_01A02,#N/A,4/16/21,B.1.526,PRL,+
NY-PRL-2021_0419_00K06,#N/A,4/16/21,B.1.526,PRL,+
NY-NYCPHL-004469,#N/A,4/16/21,B.1.526.2,PHL,-
NY-NYCPHL-004471,#N/A,4/16/21,B.1.526,PHL,+
NY-NYCPHL-004472,#N/A,4/16/21,B.1.526.2,PHL,-
NY-NYCPHL-004474,#N/A,4/16/21,B.1.526,PHL,+
NY-PRL-2021_0419_00A15,EPI_ISL_1717110,4/16/21,B.1.526,PRL,+
NY-PRL-2021_0419_00O17,EPI_ISL_1717114,4/16/21,B.1.526,PRL,+
NY-PRL-2021_0419_00M12,EPI_ISL_1717119,4/16/21,B.1.526,PRL,+
NY-PRL-2021_0419_00F02,EPI_ISL_1717121,4/16/21,B.1.526,PRL,-
NY-PRL-2021_0419_00O19,EPI_ISL_1717123,4/16/21,B.1.526,PRL,+
NY-PRL-2021_0419_00B11,EPI_ISL_1717127,4/16/21,B.1.526.2,PRL,-
NY-PRL-2021_0419_00K04,EPI_ISL_1717138,4/16/21,B.1.526,PRL,+
NY-PRL-2021_0419_00H19,EPI_ISL_1717145,4/16/21,B.1.526,PRL,+
NY-PRL-2021_0419_00A07,EPI_ISL_1717146,4/16/21,B.1.526,PRL,+
NY-PRL-2021_0419_00E11,EPI_ISL_1717150,4/16/21,B.1.526,PRL,+
NY-PRL-2021_0419_00A12,EPI_ISL_1717154,4/16/21,B.1.526,PRL,+
NY-PRL-2021_0419_00A10,EPI_ISL_1717160,4/16/21,B.1.526,PRL,+
NY-PRL-2021_0419_00M19,EPI_ISL_1717165,4/16/21,B.1.526,PRL,-
NY-PRL-2021_0419_00D06,EPI_ISL_1717167,4/16/21,B.1.526,PRL,+
NY-PRL-2021_0419_00O05,EPI_ISL_1717174,4/16/21,B.1.526,PRL,+
NY-PRL-2021_0419_00N04,EPI_ISL_1717180,4/16/21,B.1.526,PRL,+
NY-PRL-2021_0419_00P19,EPI_ISL_1717181,4/16/21,B.1.526,PRL,+
NY-PRL-2021_0419_00B17,EPI_ISL_1717188,4/16/21,B.1.526,PRL,+
NY-PRL-2021_0419_00P02,EPI_ISL_1717197,4/16/21,B.1.526.2,PRL,-
NY-PRL-2021_0419_00B22,EPI_ISL_1717201,4/16/21,B.1.526,PRL,+
NY-PRL-2021_0419_00A05,EPI_ISL_1717203,4/16/21,B.1.526,PRL,-
NY-PRL-2021_0419_00L19,EPI_ISL_1717206,4/16/21,B.1.526.2,PRL,-
NY-PRL-2021_0419_00D04,EPI_ISL_1717208,4/16/21,B.1.526,PRL,+
NY-PRL-2021_0419_00M07,EPI_ISL_1717212,4/16/21,B.1.526,PRL,-
NY-PRL-2021_0419_00A04,EPI_ISL_1717216,4/16/21,B.1.526,PRL,-
NY-PRL-2021_0419_00N21,EPI_ISL_1717218,4/16/21,B.1.526,PRL,+
NY-PRL-2021_0419_00F06,EPI_ISL_1717219,4/16/21,B.1.526,PRL,+
NY-PRL-2021_0419_00O02,EPI_ISL_1717221,4/16/21,B.1.526,PRL,+
NY-PRL-2021_0419_00M09,EPI_ISL_1717226,4/16/21,B.1.526,PRL,+
NY-PRL-2021_0419_00B21,EPI_ISL_1717232,4/16/21,B.1.526,PRL,+
NY-PRL-2021_0419_00J11,EPI_ISL_1717240,4/16/21,B.1.526,PRL,+
NY-PRL-2021_0419_00D03,EPI_ISL_1717252,4/16/21,B.1.526,PRL,+
NY-PRL-2021_0419_00L08,EPI_ISL_1717256,4/16/21,B.1.526,PRL,+
NY-PRL-2021_0419_00F04,EPI_ISL_1717261,4/16/21,B.1.526,PRL,+
NY-PRL-2021_0419_00O18,EPI_ISL_1717262,4/16/21,B.1.526,PRL,+
NY-PRL-2021_0419_00A01,EPI_ISL_1717269,4/16/21,B.1.526.2,PRL,-
NY-PRL-2021_0419_00B07,EPI_ISL_1717286,4/16/21,B.1.526,PRL,+
NY-PRL-2021_0419_00A11,EPI_ISL_1717289,4/16/21,B.1.526,PRL,+
NY-PRL-2021_0419_00L21,EPI_ISL_1717290,4/16/21,B.1.526,PRL,+
NY-PRL-2021_0419_00D17,EPI_ISL_1717292,4/16/21,B.1.526,PRL,+
NY-PRL-2021_0419_00P20,EPI_ISL_1717298,4/16/21,B.1.526.2,PRL,-
NY-PRL-2021_0419_00K05,EPI_ISL_1717299,4/16/21,B.1.526,PRL,+
NY-PRL-2021_0419_00L18,EPI_ISL_1717302,4/16/21,B.1.526,PRL,+
NY-PRL-2021_0419_00M16,EPI_ISL_1717311,4/16/21,B.1.526,PRL,-
NY-PRL-2021_0419_00L11,EPI_ISL_1717318,4/16/21,B.1.526,PRL,+
NY-PRL-2021_0419_00O21,EPI_ISL_1717319,4/16/21,B.1.526.2,PRL,-
NY-PRL-2021_0419_00E08,EPI_ISL_1717320,4/16/21,B.1.526,PRL,+
NY-PRL-2021_0419_00N20,EPI_ISL_1717321,4/16/21,B.1.526.2,PRL,-
NY-PRL-2021_0419_00K07,EPI_ISL_1717332,4/16/21,B.1.526,PRL,+
NY-PRL-2021_0419_00B05,EPI_ISL_1717334,4/16/21,B.1.526,PRL,+
NY-PRL-2021_0419_00B18,EPI_ISL_1717335,4/16/21,B.1.526,PRL,+
NY-PRL-2021_0419_00C23,EPI_ISL_1717337,4/16/21,B.1.526.2,PRL,-
NY-PRL-2021_0419_00C22,EPI_ISL_1717342,4/16/21,B.1.526,PRL,+
NY-PRL-2021_0419_00M13,EPI_ISL_1717350,4/16/21,B.1.526,PRL,-
NY-PRL-2021_0419_00D24,EPI_ISL_1717353,4/16/21,B.1.526.2,PRL,-
NY-PRL-2021_0419_00B20,EPI_ISL_1717362,4/16/21,B.1.526,PRL,+
NY-PRL-2021_0419_00E04,EPI_ISL_1717369,4/16/21,B.1.526.2,PRL,-
NY-PRL-2021_0419_00P03,EPI_ISL_1717370,4/16/21,B.1.526.2,PRL,-
NY-PRL-2021_0419_01D03,EPI_ISL_1717382,4/16/21,B.1.526,PRL,+
NY-PRL-2021_0419_01G10,EPI_ISL_1717383,4/16/21,B.1.526,PRL,+
NY-PRL-2021_0419_01G20,EPI_ISL_1717387,4/16/21,B.1.526,PRL,+
NY-PRL-2021_0419_01G17,EPI_ISL_1717395,4/16/21,B.1.526,PRL,+
NY-PRL-2021_0419_01E04,EPI_ISL_1717407,4/16/21,B.1.526,PRL,+
NY-PRL-2021_0419_01E17,EPI_ISL_1717415,4/16/21,B.1.526,PRL,+
NY-PRL-2021_0419_01D19,EPI_ISL_1717427,4/16/21,B.1.526,PRL,+
NY-PRL-2021_0419_01B12,EPI_ISL_1717432,4/16/21,B.1.526,PRL,+
NY-PRL-2021_0419_02D09,EPI_ISL_1717433,4/16/21,B.1.526,PRL,+
NY-PRL-2021_0419_02D13,EPI_ISL_1717435,4/16/21,B.1.526,PRL,+
NY-PRL-2021_0419_01C20,EPI_ISL_1717443,4/16/21,B.1.526,PRL,+
NY-PRL-2021_0419_01I17,EPI_ISL_1717453,4/16/21,B.1.526,PRL,+
NY-PRL-2021_0419_01G11,EPI_ISL_1717480,4/16/21,B.1.526,PRL,-
NY-PRL-2021_0419_02F02,EPI_ISL_1717491,4/16/21,B.1.526.2,PRL,-
NY-PRL-2021_0419_01A15,EPI_ISL_1717496,4/16/21,B.1.526,PRL,-
NY-PRL-2021_0419_01G09,EPI_ISL_1717507,4/16/21,B.1.526,PRL,+
NY-PRL-2021_0419_02K03,EPI_ISL_1717512,4/16/21,B.1.526.2,PRL,-
NY-PRL-2021_0419_01A20,EPI_ISL_1717518,4/16/21,B.1.526.2,PRL,-
NY-PRL-2021_0419_02L03,EPI_ISL_1717524,4/16/21,B.1.526,PRL,+
NY-PRL-2021_0419_02L05,EPI_ISL_1717525,4/16/21,B.1.526,PRL,+
NY-PRL-2021_0419_01B16,EPI_ISL_1717537,4/16/21,B.1.526,PRL,-
NY-PRL-2021_0419_01F14,EPI_ISL_1717542,4/16/21,B.1.526,PRL,+
NY-PRL-2021_0419_01C21,EPI_ISL_1717545,4/16/21,B.1.526,PRL,+
NY-PRL-2021_0419_01D02,EPI_ISL_1717546,4/16/21,B.1.526,PRL,+
NY-PRL-2021_0419_01F24,EPI_ISL_1717549,4/16/21,B.1.526,PRL,+
NY-PRL-2021_0419_01A19,EPI_ISL_1717551,4/16/21,B.1.526,PRL,+
NY-PRL-2021_0419_01C22,EPI_ISL_1717552,4/16/21,B.1.526,PRL,+
NY-PRL-2021_0419_01G23,EPI_ISL_1717555,4/16/21,B.1.526.2,PRL,-
NY-PRL-2021_0419_01F06,EPI_ISL_1717559,4/16/21,B.1.526.2,PRL,-
NY-PRL-2021_0419_01A03,EPI_ISL_1717560,4/16/21,B.1.526.2,PRL,-
NY-PRL-2021_0419_01E16,EPI_ISL_1717561,4/16/21,B.1.526,PRL,+
NY-PRL-2021_0419_01A14,EPI_ISL_1717566,4/16/21,B.1.526,PRL,-
NY-PRL-2021_0419_01E07,EPI_ISL_1717575,4/16/21,B.1.526,PRL,+
NY-PRL-2021_0419_01D01,EPI_ISL_1717576,4/16/21,B.1.526,PRL,+
NY-PRL-2021_0419_01E21,EPI_ISL_1717597,4/16/21,B.1.526,PRL,+
NY-PRL-2021_0419_01C17,EPI_ISL_1717610,4/16/21,B.1.526,PRL,+
NY-PRL-2021_0419_01B23,EPI_ISL_1717619,4/16/21,B.1.526,PRL,+
NY-PRL-2021_0419_01C23,EPI_ISL_1717626,4/16/21,B.1.526.2,PRL,-
NY-PRL-2021_0419_01E20,EPI_ISL_1717630,4/16/21,B.1.526.2,PRL,-
NY-PRL-2021_0419_02L14,EPI_ISL_1717637,4/16/21,B.1.526,PRL,+
NY-PRL-2021_0419_02J22,EPI_ISL_1717678,4/16/21,B.1.526,PRL,+
NY-NYCPHL-004473,EPI_ISL_2262655,4/16/21,B.1.526.2,PHL,-
NY-PRL-2021_0419_02K23,#N/A,4/17/21,B.1.526,PRL,+
NY-PRL-2021_0419_02J05,#N/A,4/17/21,B.1.526,PRL,+
NY-PRL-2021_0419_02J03,#N/A,4/17/21,B.1.526,PRL,+
NY-PRL-2021_0419_00K16,EPI_ISL_1717143,4/17/21,B.1.526,PRL,+
NY-PRL-2021_0419_00M11,EPI_ISL_1717178,4/17/21,B.1.526,PRL,+
NY-PRL-2021_0419_00L03,EPI_ISL_1717182,4/17/21,B.1.526.2,PRL,-
NY-PRL-2021_0419_00J03,EPI_ISL_1717192,4/17/21,B.1.526,PRL,+
NY-PRL-2021_0419_00K15,EPI_ISL_1717199,4/17/21,B.1.526,PRL,+
NY-PRL-2021_0419_00I19,EPI_ISL_1717211,4/17/21,B.1.526,PRL,+
NY-PRL-2021_0419_00J20,EPI_ISL_1717217,4/17/21,B.1.526,PRL,+
NY-PRL-2021_0419_00I23,EPI_ISL_1717227,4/17/21,B.1.526,PRL,+
NY-PRL-2021_0419_00G16,EPI_ISL_1717233,4/17/21,B.1.526,PRL,+
NY-PRL-2021_0419_00N11,EPI_ISL_1717245,4/17/21,B.1.526,PRL,+
NY-PRL-2021_0419_00I20,EPI_ISL_1717264,4/17/21,B.1.526,PRL,+
NY-PRL-2021_0419_00I22,EPI_ISL_1717287,4/17/21,B.1.526,PRL,+
NY-PRL-2021_0419_00K17,EPI_ISL_1717336,4/17/21,B.1.526,PRL,+
NY-PRL-2021_0419_00K24,EPI_ISL_1717356,4/17/21,B.1.526,PRL,+
NY-PRL-2021_0419_02E10,EPI_ISL_1717391,4/17/21,B.1.526,PRL,+
NY-PRL-2021_0419_02H24,EPI_ISL_1717394,4/17/21,B.1.526,PRL,+
NY-PRL-2021_0419_02K22,EPI_ISL_1717410,4/17/21,B.1.526,PRL,+
NY-PRL-2021_0419_02H11,EPI_ISL_1717412,4/17/21,B.1.526,PRL,+
NY-PRL-2021_0419_02F21,EPI_ISL_1717416,4/17/21,B.1.526.2,PRL,-
NY-PRL-2021_0419_02G20,EPI_ISL_1717422,4/17/21,B.1.526,PRL,+
NY-PRL-2021_0419_02B04,EPI_ISL_1717436,4/17/21,B.1.526,PRL,+
NY-PRL-2021_0419_02I24,EPI_ISL_1717437,4/17/21,B.1.526.2,PRL,-
NY-PRL-2021_0419_02A21,EPI_ISL_1717446,4/17/21,B.1.526,PRL,+
NY-PRL-2021_0419_02A19,EPI_ISL_1717451,4/17/21,B.1.526,PRL,+
NY-PRL-2021_0419_02E02,EPI_ISL_1717455,4/17/21,B.1.526,PRL,+
NY-PRL-2021_0419_02E22,EPI_ISL_1717460,4/17/21,B.1.526.2,PRL,-
NY-PRL-2021_0419_02D20,EPI_ISL_1717472,4/17/21,B.1.526.2,PRL,-
NY-PRL-2021_0419_02H12,EPI_ISL_1717502,4/17/21,B.1.526.2,PRL,-
NY-PRL-2021_0419_02G21,EPI_ISL_1717503,4/17/21,B.1.526,PRL,+
NY-PRL-2021_0419_02G22,EPI_ISL_1717504,4/17/21,B.1.526,PRL,+
NY-PRL-2021_0419_02A18,EPI_ISL_1717506,4/17/21,B.1.526,PRL,+
NY-PRL-2021_0419_02H17,EPI_ISL_1717516,4/17/21,B.1.526,PRL,-
NY-PRL-2021_0419_02C21,EPI_ISL_1717520,4/17/21,B.1.526,PRL,+
NY-PRL-2021_0419_02C17,EPI_ISL_1717529,4/17/21,B.1.526,PRL,+
NY-PRL-2021_0419_02M16,EPI_ISL_1717531,4/17/21,B.1.526.2,PRL,-
NY-PRL-2021_0419_02K17,EPI_ISL_1717532,4/17/21,B.1.526,PRL,+
NY-PRL-2021_0419_02I22,EPI_ISL_1717538,4/17/21,B.1.526.2,PRL,-
NY-PRL-2021_0419_02C08,EPI_ISL_1717557,4/17/21,B.1.526.2,PRL,-
NY-PRL-2021_0419_02I04,EPI_ISL_1717569,4/17/21,B.1.526,PRL,+
NY-PRL-2021_0419_02E15,EPI_ISL_1717571,4/17/21,B.1.526.2,PRL,-
NY-PRL-2021_0419_02N05,EPI_ISL_1717578,4/17/21,B.1.526.2,PRL,-
NY-PRL-2021_0419_02I11,EPI_ISL_1717585,4/17/21,B.1.526.2,PRL,-
NY-PRL-2021_0419_02J08,EPI_ISL_1717587,4/17/21,B.1.526,PRL,+
NY-PRL-2021_0419_02E03,EPI_ISL_1717590,4/17/21,B.1.526.2,PRL,-
NY-PRL-2021_0419_02N10,EPI_ISL_1717593,4/17/21,B.1.526.2,PRL,-
NY-PRL-2021_0419_02H20,EPI_ISL_1717596,4/17/21,B.1.526,PRL,+
NY-PRL-2021_0419_02K08,EPI_ISL_1717600,4/17/21,B.1.526,PRL,+
NY-PRL-2021_0419_02N12,EPI_ISL_1717601,4/17/21,B.1.526,PRL,+
NY-PRL-2021_0419_02F12,EPI_ISL_1717606,4/17/21,B.1.526,PRL,-
NY-PRL-2021_0419_02I23,EPI_ISL_1717624,4/17/21,B.1.526.2,PRL,-
NY-PRL-2021_0419_02M06,EPI_ISL_1717646,4/17/21,B.1.526,PRL,+
NY-PRL-2021_0419_02M24,EPI_ISL_1717647,4/17/21,B.1.526,PRL,-
NY-PRL-2021_0419_02H21,EPI_ISL_1717649,4/17/21,B.1.526,PRL,+
NY-PRL-2021_0419_02G15,EPI_ISL_1717652,4/17/21,B.1.526,PRL,+
NY-PRL-2021_0419_02E21,EPI_ISL_1717653,4/17/21,B.1.526,PRL,+
NY-PRL-2021_0419_02F11,EPI_ISL_1717664,4/17/21,B.1.526,PRL,-
NY-PRL-2021_0419_02C24,EPI_ISL_1717665,4/17/21,B.1.526.2,PRL,-
NY-PRL-2021_0419_02B05,EPI_ISL_1717670,4/17/21,B.1.526,PRL,-
NY-PRL-2021_0419_02G16,EPI_ISL_1717676,4/17/21,B.1.526,PRL,+
NY-PRL-2021_0420_00K09,#N/A,4/18/21,B.1.526,PRL,+
NY-PRL-2021_0420_00K15,#N/A,4/18/21,B.1.526,PRL,+
NY-PRL-2021_0419_00F21,#N/A,4/18/21,B.1.526,PRL,+
NY-PRL-2021_0419_00I09,EPI_ISL_1717107,4/18/21,B.1.526.2,PRL,-
NY-PRL-2021_0419_00F24,EPI_ISL_1717142,4/18/21,B.1.526.2,PRL,-
NY-PRL-2021_0419_00G20,EPI_ISL_1717247,4/18/21,B.1.526,PRL,+
NY-PRL-2021_0419_00F18,EPI_ISL_1717277,4/18/21,B.1.526,PRL,+
NY-PRL-2021_0419_00G08,EPI_ISL_1717297,4/18/21,B.1.526,PRL,+
NY-PRL-2021_0419_00G04,EPI_ISL_1717323,4/18/21,B.1.526.2,PRL,-
NY-PRL-2021_0419_02C02,EPI_ISL_1717454,4/18/21,B.1.526,PRL,+
NY-PRL-2021_0419_02A16,EPI_ISL_1717459,4/18/21,B.1.526.2,PRL,-
NY-PRL-2021_0419_02A04,EPI_ISL_1717499,4/18/21,B.1.526.2,PRL,-
NY-PRL-2021_0419_02A02,EPI_ISL_1717621,4/18/21,B.1.526.2,PRL,-
NY-PRL-2021_0420_00O06,EPI_ISL_1717694,4/18/21,B.1.526,PRL,+
NY-PRL-2021_0420_00K23,EPI_ISL_1717703,4/18/21,B.1.526.2,PRL,-
NY-PRL-2021_0420_00L14,EPI_ISL_1717704,4/18/21,B.1.526,PRL,+
NY-PRL-2021_0420_00O14,EPI_ISL_1717709,4/18/21,B.1.526.2,PRL,-
NY-PRL-2021_0420_00J21,EPI_ISL_1717719,4/18/21,B.1.526,PRL,+
NY-PRL-2021_0420_00G12,EPI_ISL_1717738,4/18/21,B.1.526,PRL,+
NY-PRL-2021_0420_00G03,EPI_ISL_1717739,4/18/21,B.1.526,PRL,+
NY-PRL-2021_0420_00O07,EPI_ISL_1717761,4/18/21,B.1.526,PRL,+
NY-PRL-2021_0420_00L09,EPI_ISL_1717765,4/18/21,B.1.526,PRL,+
NY-PRL-2021_0420_00E18,EPI_ISL_1717767,4/18/21,B.1.526.2,PRL,-
NY-PRL-2021_0420_00J19,EPI_ISL_1717776,4/18/21,B.1.526,PRL,+
NY-PRL-2021_0420_00H17,EPI_ISL_1717779,4/18/21,B.1.526.2,PRL,-
NY-PRL-2021_0420_00M22,EPI_ISL_1717784,4/18/21,B.1.526,PRL,+
NY-PRL-2021_0420_00L10,EPI_ISL_1717792,4/18/21,B.1.526,PRL,+
NY-PRL-2021_0422_01I06,#N/A,4/19/21,B.1.526,PRL,+
NY-PRL-2021_0422_02D07,#N/A,4/19/21,B.1.526,PRL,+
NY-PRL-2021_0422_02A07,#N/A,4/19/21,B.1.526,PRL,+
NY-PRL-2021_0422_02A08,#N/A,4/19/21,B.1.526.2,PRL,-
NY-PRL-2021_0420_00I23,#N/A,4/19/21,B.1.526,PRL,+
NY-PRL-2021_0422_02H09,#N/A,4/19/21,B.1.526,PRL,+
NY-PRL-2021_0422_01N01,#N/A,4/19/21,B.1.526,PRL,-
NY-NYCPHL-004493,#N/A,4/19/21,B.1.526.2,PHL,-
NY-NYCPHL-004495,#N/A,4/19/21,B.1.526,PHL,+
NY-NYCPHL-004496,#N/A,4/19/21,B.1.526,PHL,+
NY-NYCPHL-004498,#N/A,4/19/21,B.1.526,PHL,+
NY-NYCPHL-004558,#N/A,4/19/21,B.1.526,PHL,+
NY-PRL-2021_0420_00H06,EPI_ISL_1717682,4/19/21,B.1.526.2,PRL,-
NY-PRL-2021_0420_00N12,EPI_ISL_1717683,4/19/21,B.1.526,PRL,+
NY-PRL-2021_0420_00H08,EPI_ISL_1717685,4/19/21,B.1.526.2,PRL,-
NY-PRL-2021_0420_00N11,EPI_ISL_1717689,4/19/21,B.1.526,PRL,+
NY-PRL-2021_0420_00G10,EPI_ISL_1717690,4/19/21,B.1.526,PRL,+
NY-PRL-2021_0420_00I08,EPI_ISL_1717693,4/19/21,B.1.526,PRL,+
NY-PRL-2021_0420_00F04,EPI_ISL_1717695,4/19/21,B.1.526,PRL,+
NY-PRL-2021_0420_00H10,EPI_ISL_1717696,4/19/21,B.1.526,PRL,+
NY-PRL-2021_0420_00I24,EPI_ISL_1717698,4/19/21,B.1.526,PRL,+
NY-PRL-2021_0420_00I05,EPI_ISL_1717702,4/19/21,B.1.526,PRL,+
NY-PRL-2021_0420_00D12,EPI_ISL_1717706,4/19/21,B.1.526.2,PRL,-
NY-PRL-2021_0420_00F12,EPI_ISL_1717707,4/19/21,B.1.526.2,PRL,-
NY-PRL-2021_0420_00I13,EPI_ISL_1717710,4/19/21,B.1.526.2,PRL,-
NY-PRL-2021_0420_00J11,EPI_ISL_1717713,4/19/21,B.1.526.2,PRL,-
NY-PRL-2021_0420_00C07,EPI_ISL_1717720,4/19/21,B.1.526,PRL,+
NY-PRL-2021_0420_00N18,EPI_ISL_1717722,4/19/21,B.1.526,PRL,+
NY-PRL-2021_0420_00N22,EPI_ISL_1717726,4/19/21,B.1.526.2,PRL,-
NY-PRL-2021_0420_00E05,EPI_ISL_1717728,4/19/21,B.1.526,PRL,+
NY-PRL-2021_0420_00N13,EPI_ISL_1717731,4/19/21,B.1.526,PRL,+
NY-PRL-2021_0420_00N16,EPI_ISL_1717732,4/19/21,B.1.526.2,PRL,-
NY-PRL-2021_0420_00I03,EPI_ISL_1717734,4/19/21,B.1.526,PRL,+
NY-PRL-2021_0420_00E02,EPI_ISL_1717735,4/19/21,B.1.526,PRL,+
NY-PRL-2021_0420_00F11,EPI_ISL_1717737,4/19/21,B.1.526.2,PRL,-
NY-PRL-2021_0420_00N10,EPI_ISL_1717744,4/19/21,B.1.526,PRL,+
NY-PRL-2021_0420_00G23,EPI_ISL_1717747,4/19/21,B.1.526,PRL,+
NY-PRL-2021_0420_00E11,EPI_ISL_1717749,4/19/21,B.1.526,PRL,+
NY-PRL-2021_0420_00G22,EPI_ISL_1717751,4/19/21,B.1.526.2,PRL,-
NY-PRL-2021_0420_00I17,EPI_ISL_1717759,4/19/21,B.1.526,PRL,+
NY-PRL-2021_0420_00D19,EPI_ISL_1717764,4/19/21,B.1.526.2,PRL,-
NY-PRL-2021_0420_00D11,EPI_ISL_1717778,4/19/21,B.1.526,PRL,+
NY-PRL-2021_0420_00D17,EPI_ISL_1717783,4/19/21,B.1.526.2,PRL,-
NY-PRL-2021_0420_00J12,EPI_ISL_1717786,4/19/21,B.1.526.2,PRL,-
NY-PRL-2021_0420_00A19,EPI_ISL_1717790,4/19/21,B.1.526,PRL,+
NY-PRL-2021_0422_00I16,EPI_ISL_1717802,4/19/21,B.1.526,PRL,+
NY-PRL-2021_0422_00P20,EPI_ISL_1717892,4/19/21,B.1.526,PRL,+
NY-PRL-2021_0422_02F18,EPI_ISL_1717913,4/19/21,B.1.526.2,PRL,-
NY-PRL-2021_0422_02E12,EPI_ISL_1717931,4/19/21,B.1.526.2,PRL,-
NY-PRL-2021_0422_01N21,EPI_ISL_1717949,4/19/21,B.1.526.2,PRL,-
NY-PRL-2021_0422_02B15,EPI_ISL_1717961,4/19/21,B.1.526,PRL,+
NY-PRL-2021_0422_02F15,EPI_ISL_1717964,4/19/21,B.1.526.2,PRL,-
NY-PRL-2021_0422_01O16,EPI_ISL_1717966,4/19/21,B.1.526,PRL,+
NY-PRL-2021_0422_02C01,EPI_ISL_1717982,4/19/21,B.1.526,PRL,-
NY-PRL-2021_0422_01P15,EPI_ISL_1718005,4/19/21,B.1.526,PRL,+
NY-PRL-2021_0422_01I09,EPI_ISL_1718019,4/19/21,B.1.526,PRL,+
NY-PRL-2021_0422_02B18,EPI_ISL_1718028,4/19/21,B.1.526,PRL,+
NY-PRL-2021_0422_02C19,EPI_ISL_1718033,4/19/21,B.1.526,PRL,+
NY-PRL-2021_0422_01N18,EPI_ISL_1718036,4/19/21,B.1.526,PRL,+
NY-PRL-2021_0422_02J07,EPI_ISL_1718038,4/19/21,B.1.526,PRL,+
NY-PRL-2021_0422_01J15,EPI_ISL_1718039,4/19/21,B.1.526,PRL,+
NY-PRL-2021_0422_01L06,EPI_ISL_1718040,4/19/21,B.1.526,PRL,+
NY-PRL-2021_0422_02B24,EPI_ISL_1718079,4/19/21,B.1.526.2,PRL,-
NY-PRL-2021_0422_02F04,EPI_ISL_1718082,4/19/21,B.1.526,PRL,+
NY-PRL-2021_0422_02J08,EPI_ISL_1718089,4/19/21,B.1.526,PRL,+
NY-PRL-2021_0422_02E01,EPI_ISL_1718096,4/19/21,B.1.526,PRL,+
NY-PRL-2021_0422_01M12,EPI_ISL_1718097,4/19/21,B.1.526,PRL,+
NY-PRL-2021_0422_01I03,EPI_ISL_1718098,4/19/21,B.1.526,PRL,+
NY-PRL-2021_0422_02E10,EPI_ISL_1718113,4/19/21,B.1.526,PRL,+
NY-PRL-2021_0422_02D05,EPI_ISL_1718114,4/19/21,B.1.526,PRL,+
NY-PRL-2021_0422_02H14,EPI_ISL_1718116,4/19/21,B.1.526.2,PRL,-
NY-PRL-2021_0422_02J05,EPI_ISL_1718119,4/19/21,B.1.526.2,PRL,-
NY-PRL-2021_0422_02I19,EPI_ISL_1718132,4/19/21,B.1.526,PRL,+
NY-PRL-2021_0422_02D09,EPI_ISL_1718142,4/19/21,B.1.526,PRL,+
NY-PRL-2021_0422_02G11,EPI_ISL_1718149,4/19/21,B.1.526.2,PRL,-
NY-PRL-2021_0422_02I17,EPI_ISL_1718168,4/19/21,B.1.526,PRL,+
NY-PRL-2021_0422_01P16,EPI_ISL_1718172,4/19/21,B.1.526.2,PRL,-
NY-PRL-2021_0422_02G22,EPI_ISL_1718174,4/19/21,B.1.526.2,PRL,-
NY-PRL-2021_0422_02J10,EPI_ISL_1718183,4/19/21,B.1.526,PRL,+
NY-PRL-2021_0422_02D14,EPI_ISL_1718190,4/19/21,B.1.526,PRL,+
NY-PRL-2021_0422_02D04,EPI_ISL_1718196,4/19/21,B.1.526,PRL,+
NY-PRL-2021_0422_01P04,EPI_ISL_1718204,4/19/21,B.1.526.2,PRL,-
NY-PRL-2021_0422_02F20,EPI_ISL_1718220,4/19/21,B.1.526,PRL,+
NY-PRL-2021_0422_01M21,EPI_ISL_1718224,4/19/21,B.1.526.2,PRL,-
NY-PRL-2021_0422_02C12,EPI_ISL_1718229,4/19/21,B.1.526,PRL,+
NY-NYCPHL-004497,EPI_ISL_2262668,4/19/21,B.1.526,PHL,+
NY-PRL-2021_0422_00M02,#N/A,4/20/21,B.1.526,PRL,+
NY-PRL-2021_0422_00N15,#N/A,4/20/21,B.1.526.2,PRL,-
NY-PRL-2021_0422_01O21,#N/A,4/20/21,B.1.526,PRL,+
NY-NYCPHL-004514,#N/A,4/20/21,B.1.526.2,PHL,-
NY-NYCPHL-004517,#N/A,4/20/21,B.1.526,PHL,+
NY-NYCPHL-004519,#N/A,4/20/21,B.1.526.2,PHL,-
NY-PRL-2021_0422_00H24,EPI_ISL_1717799,4/20/21,B.1.526,PRL,+
NY-PRL-2021_0422_00L07,EPI_ISL_1717801,4/20/21,B.1.526.2,PRL,-
NY-PRL-2021_0422_00F15,EPI_ISL_1717805,4/20/21,B.1.526.2,PRL,-
NY-PRL-2021_0422_00L24,EPI_ISL_1717810,4/20/21,B.1.526.2,PRL,-
NY-PRL-2021_0422_00H10,EPI_ISL_1717816,4/20/21,B.1.526.2,PRL,-
NY-PRL-2021_0422_00L21,EPI_ISL_1717817,4/20/21,B.1.526,PRL,+
NY-PRL-2021_0422_00M04,EPI_ISL_1717824,4/20/21,B.1.526,PRL,+
NY-PRL-2021_0422_00I22,EPI_ISL_1717843,4/20/21,B.1.526,PRL,+
NY-PRL-2021_0422_00F02,EPI_ISL_1717845,4/20/21,B.1.526.2,PRL,-
NY-PRL-2021_0422_00P06,EPI_ISL_1717849,4/20/21,B.1.526,PRL,+
NY-PRL-2021_0422_00P02,EPI_ISL_1717858,4/20/21,B.1.526,PRL,-
NY-PRL-2021_0422_00K01,EPI_ISL_1717861,4/20/21,B.1.526,PRL,+
NY-PRL-2021_0422_00K07,EPI_ISL_1717865,4/20/21,B.1.526,PRL,+
NY-PRL-2021_0422_00K17,EPI_ISL_1717869,4/20/21,B.1.526,PRL,+
NY-PRL-2021_0422_00I06,EPI_ISL_1717874,4/20/21,B.1.526,PRL,+
NY-PRL-2021_0422_00M16,EPI_ISL_1717876,4/20/21,B.1.526.2,PRL,-
NY-PRL-2021_0422_00G21,EPI_ISL_1717877,4/20/21,B.1.526,PRL,+
NY-PRL-2021_0422_00P14,EPI_ISL_1717880,4/20/21,B.1.526.2,PRL,-
NY-PRL-2021_0422_00H03,EPI_ISL_1717884,4/20/21,B.1.526,PRL,+
NY-PRL-2021_0422_00I02,EPI_ISL_1717886,4/20/21,B.1.526,PRL,+
NY-PRL-2021_0422_00O07,EPI_ISL_1717890,4/20/21,B.1.526,PRL,+
NY-PRL-2021_0422_00L13,EPI_ISL_1717893,4/20/21,B.1.526,PRL,+
NY-PRL-2021_0422_00H14,EPI_ISL_1717895,4/20/21,B.1.526.2,PRL,-
NY-PRL-2021_0422_01C22,EPI_ISL_1717915,4/20/21,B.1.526,PRL,+
NY-PRL-2021_0422_01I19,EPI_ISL_1717940,4/20/21,B.1.526.2,PRL,-
NY-PRL-2021_0422_01H13,EPI_ISL_1717951,4/20/21,B.1.526,PRL,+
NY-PRL-2021_0422_01O18,EPI_ISL_1717954,4/20/21,B.1.526,PRL,+
NY-PRL-2021_0422_01F22,EPI_ISL_1717956,4/20/21,B.1.526,PRL,+
NY-PRL-2021_0422_01G02,EPI_ISL_1717969,4/20/21,B.1.526,PRL,+
NY-PRL-2021_0422_01G07,EPI_ISL_1717986,4/20/21,B.1.526.2,PRL,-
NY-PRL-2021_0422_01O20,EPI_ISL_1717991,4/20/21,B.1.526,PRL,+
NY-PRL-2021_0422_01B15,EPI_ISL_1717992,4/20/21,B.1.526,PRL,+
NY-PRL-2021_0422_01E18,EPI_ISL_1718009,4/20/21,B.1.526.2,PRL,-
NY-PRL-2021_0422_01K17,EPI_ISL_1718031,4/20/21,B.1.526,PRL,+
NY-PRL-2021_0422_01B12,EPI_ISL_1718034,4/20/21,B.1.526.2,PRL,-
NY-PRL-2021_0422_01G14,EPI_ISL_1718065,4/20/21,B.1.526,PRL,+
NY-PRL-2021_0422_01A12,EPI_ISL_1718070,4/20/21,B.1.526,PRL,+
NY-PRL-2021_0422_01H06,EPI_ISL_1718072,4/20/21,B.1.526,PRL,+
NY-PRL-2021_0422_01D20,EPI_ISL_1718094,4/20/21,B.1.526,PRL,+
NY-PRL-2021_0422_01D10,EPI_ISL_1718106,4/20/21,B.1.526,PRL,+
NY-PRL-2021_0422_01G18,EPI_ISL_1718126,4/20/21,B.1.526.2,PRL,-
NY-PRL-2021_0422_01F08,EPI_ISL_1718133,4/20/21,B.1.526,PRL,+
NY-PRL-2021_0422_01E07,EPI_ISL_1718139,4/20/21,B.1.526.2,PRL,-
NY-PRL-2021_0422_01C03,EPI_ISL_1718140,4/20/21,B.1.526,PRL,+
NY-PRL-2021_0422_01G06,EPI_ISL_1718151,4/20/21,B.1.526,PRL,+
NY-PRL-2021_0422_01D21,EPI_ISL_1718154,4/20/21,B.1.526.2,PRL,-
NY-PRL-2021_0422_01G17,EPI_ISL_1718163,4/20/21,B.1.526,PRL,+
NY-PRL-2021_0422_01G08,EPI_ISL_1718180,4/20/21,B.1.526,PRL,+
NY-PRL-2021_0422_01E09,EPI_ISL_1718184,4/20/21,B.1.526,PRL,+
NY-PRL-2021_0422_01G13,EPI_ISL_1718193,4/20/21,B.1.526,PRL,+
NY-PRL-2021_0422_01D15,EPI_ISL_1718194,4/20/21,B.1.526,PRL,+
NY-PRL-2021_0422_01G16,EPI_ISL_1718199,4/20/21,B.1.526.2,PRL,-
NY-PRL-2021_0422_01L21,EPI_ISL_1718219,4/20/21,B.1.526,PRL,+
NY-PRL-2021_0422_01D16,EPI_ISL_1718222,4/20/21,B.1.526,PRL,+
NY-PRL-2021_0422_01D03,EPI_ISL_1718226,4/20/21,B.1.526,PRL,+
NY-PRL-2021_0422_01B07,EPI_ISL_1718242,4/20/21,B.1.526,PRL,+
NY-PRL-2021_0422_01G10,EPI_ISL_1718243,4/20/21,B.1.526,PRL,+
NY-PRL-2021_0422_01H22,EPI_ISL_1718245,4/20/21,B.1.526,PRL,+
NY-PRL-2021_0423_00K22,#N/A,4/21/21,B.1.526.2,PRL,-
NY-PRL-2021_0423_00K02,#N/A,4/21/21,B.1.526,PRL,+
NY-PRL-2021_0426_00C21,#N/A,4/21/21,B.1.526,PRL,+
NY-PRL-2021_0426_00J06,#N/A,4/21/21,B.1.526,PRL,-
NY-PRL-2021_0422_00F01,#N/A,4/21/21,B.1.526,PRL,+
NY-NYCPHL-004530,#N/A,4/21/21,B.1.526.2,PHL,-
NY-NYCPHL-004536,#N/A,4/21/21,B.1.526.2,PHL,-
NY-NYCPHL-004537,#N/A,4/21/21,B.1.526.2,PHL,-
NY-PRL-2021_0422_00B19,EPI_ISL_1717815,4/21/21,B.1.526,PRL,-
NY-PRL-2021_0422_00J17,EPI_ISL_1717821,4/21/21,B.1.526,PRL,+
NY-PRL-2021_0422_00G15,EPI_ISL_1717826,4/21/21,B.1.526,PRL,+
NY-PRL-2021_0422_00F23,EPI_ISL_1717829,4/21/21,B.1.526.2,PRL,-
NY-PRL-2021_0422_00C07,EPI_ISL_1717838,4/21/21,B.1.526,PRL,+
NY-PRL-2021_0422_00C20,EPI_ISL_1717842,4/21/21,B.1.526,PRL,+
NY-PRL-2021_0422_00D11,EPI_ISL_1717846,4/21/21,B.1.526,PRL,+
NY-PRL-2021_0422_00D04,EPI_ISL_1717850,4/21/21,B.1.526,PRL,+
NY-PRL-2021_0422_00B13,EPI_ISL_1717853,4/21/21,B.1.526,PRL,+
NY-PRL-2021_0422_00B23,EPI_ISL_1717855,4/21/21,B.1.526.2,PRL,-
NY-PRL-2021_0422_00D20,EPI_ISL_1717856,4/21/21,B.1.526,PRL,+
NY-PRL-2021_0422_00C17,EPI_ISL_1717864,4/21/21,B.1.526,PRL,-
NY-PRL-2021_0422_00A07,EPI_ISL_1717868,4/21/21,B.1.526.2,PRL,-
NY-PRL-2021_0422_00J19,EPI_ISL_1717878,4/21/21,B.1.526,PRL,+
NY-PRL-2021_0422_00J11,EPI_ISL_1717883,4/21/21,B.1.526.2,PRL,-
NY-PRL-2021_0422_00J14,EPI_ISL_1717885,4/21/21,B.1.526,PRL,+
NY-PRL-2021_0422_00B01,EPI_ISL_1717894,4/21/21,B.1.526.2,PRL,-
NY-PRL-2021_0422_00J18,EPI_ISL_1717896,4/21/21,B.1.526,PRL,+
NY-PRL-2021_0422_00A04,EPI_ISL_1717901,4/21/21,B.1.526.2,PRL,-
NY-PRL-2021_0422_00C15,EPI_ISL_1717902,4/21/21,B.1.526,PRL,+
NY-PRL-2021_0422_00A16,EPI_ISL_1717905,4/21/21,B.1.526,PRL,+
NY-PRL-2021_0423_00G13,EPI_ISL_1717938,4/21/21,B.1.526.2,PRL,-
NY-PRL-2021_0423_00L08,EPI_ISL_1717943,4/21/21,B.1.526,PRL,+
NY-PRL-2021_0423_00H01,EPI_ISL_1717980,4/21/21,B.1.526.2,PRL,-
NY-PRL-2021_0423_00I21,EPI_ISL_1717989,4/21/21,B.1.526,PRL,+
NY-PRL-2021_0423_00P02,EPI_ISL_1717998,4/21/21,B.1.526.2,PRL,-
NY-PRL-2021_0423_00O15,EPI_ISL_1718004,4/21/21,B.1.526,PRL,+
NY-PRL-2021_0423_00O07,EPI_ISL_1718007,4/21/21,B.1.526,PRL,+
NY-PRL-2021_0423_00K03,EPI_ISL_1718016,4/21/21,B.1.526,PRL,+
NY-PRL-2021_0423_00H16,EPI_ISL_1718018,4/21/21,B.1.526.2,PRL,-
NY-PRL-2021_0423_00O12,EPI_ISL_1718043,4/21/21,B.1.526,PRL,+
NY-PRL-2021_0423_00L14,EPI_ISL_1718060,4/21/21,B.1.526,PRL,+
NY-PRL-2021_0423_00J06,EPI_ISL_1718061,4/21/21,B.1.526,PRL,+
NY-PRL-2021_0423_00I23,EPI_ISL_1718083,4/21/21,B.1.526,PRL,+
NY-PRL-2021_0423_00G19,EPI_ISL_1718085,4/21/21,B.1.526,PRL,+
NY-PRL-2021_0423_00K20,EPI_ISL_1718152,4/21/21,B.1.526.2,PRL,-
NY-PRL-2021_0423_00L12,EPI_ISL_1718156,4/21/21,B.1.526,PRL,+
NY-PRL-2021_0423_00C17,EPI_ISL_1718169,4/21/21,B.1.526.2,PRL,-
NY-PRL-2021_0423_00O14,EPI_ISL_1718217,4/21/21,B.1.526,PRL,+
NY-PRL-2021_0423_00P21,EPI_ISL_1718228,4/21/21,B.1.526,PRL,+
NY-PRL-2021_0423_00J24,EPI_ISL_1718244,4/21/21,B.1.526.2,PRL,-
NY-PRL-2021_0426_00F04,EPI_ISL_1827964,4/21/21,B.1.526,PRL,+
NY-PRL-2021_0426_00F14,EPI_ISL_1828007,4/21/21,B.1.526,PRL,+
NY-PRL-2021_0426_00A02,EPI_ISL_1828047,4/21/21,B.1.526,PRL,+
NY-PRL-2021_0426_00C04,EPI_ISL_1828068,4/21/21,B.1.526.2,PRL,-
NY-PRL-2021_0426_00B09,EPI_ISL_1828125,4/21/21,B.1.526,PRL,+
NY-PRL-2021_0426_00H14,EPI_ISL_1828171,4/21/21,B.1.526,PRL,+
NY-PRL-2021_0426_00D14,EPI_ISL_1828177,4/21/21,B.1.526.2,PRL,-
NY-PRL-2021_0423_00P08,#N/A,4/22/21,B.1.526,PRL,+
NY-NYCPHL-004543,#N/A,4/22/21,B.1.526,PHL,+
NY-NYCPHL-004544,#N/A,4/22/21,B.1.526,PHL,+
NY-NYCPHL-004556,#N/A,4/22/21,B.1.526,PHL,+
NY-NYCPHL-004562,#N/A,4/22/21,B.1.526,PHL,-
NY-PRL-2021_0423_00P06,EPI_ISL_1717935,4/22/21,B.1.526.2,PRL,-
NY-PRL-2021_0423_00M23,EPI_ISL_1717936,4/22/21,B.1.526,PRL,+
NY-PRL-2021_0423_00B19,EPI_ISL_1717981,4/22/21,B.1.526,PRL,+
NY-PRL-2021_0423_00A10,EPI_ISL_1717984,4/22/21,B.1.526,PRL,+
NY-PRL-2021_0423_00F12,EPI_ISL_1717987,4/22/21,B.1.526.2,PRL,-
NY-PRL-2021_0423_00G03,EPI_ISL_1718000,4/22/21,B.1.526,PRL,+
NY-PRL-2021_0423_00O03,EPI_ISL_1718006,4/22/21,B.1.526,PRL,+
NY-PRL-2021_0423_00G10,EPI_ISL_1718026,4/22/21,B.1.526.2,PRL,-
NY-PRL-2021_0423_00D20,EPI_ISL_1718035,4/22/21,B.1.526,PRL,-
NY-PRL-2021_0423_00M12,EPI_ISL_1718063,4/22/21,B.1.526,PRL,+
NY-PRL-2021_0423_00B16,EPI_ISL_1718109,4/22/21,B.1.526,PRL,+
NY-PRL-2021_0423_00P09,EPI_ISL_1718161,4/22/21,B.1.526.2,PRL,-
NY-PRL-2021_0423_00N15,EPI_ISL_1718167,4/22/21,B.1.526,PRL,+
NY-PRL-2021_0423_00D11,EPI_ISL_1718179,4/22/21,B.1.526.2,PRL,-
NY-PRL-2021_0423_00M11,EPI_ISL_1718208,4/22/21,B.1.526.2,PRL,-
NY-PRL-2021_0423_00F20,EPI_ISL_1718213,4/22/21,B.1.526,PRL,+
NY-PRL-2021_0423_00B21,EPI_ISL_1718221,4/22/21,B.1.526,PRL,+
NY-PRL-2021_0423_00O05,EPI_ISL_1718234,4/22/21,B.1.526.2,PRL,-
NY-PRL-2021_0423_00M18,EPI_ISL_1718237,4/22/21,B.1.526,PRL,+
NY-PRL-2021_0423_00N20,EPI_ISL_1718240,4/22/21,B.1.526,PRL,+
NY-PRL-2021_0423_00C15,EPI_ISL_1718241,4/22/21,B.1.526.2,PRL,-
NY-PRL-2021_0426_01A12,EPI_ISL_1827961,4/22/21,B.1.526,PRL,+
NY-PRL-2021_0426_01H03,EPI_ISL_1828013,4/22/21,B.1.526,PRL,+
NY-PRL-2021_0426_01F10,EPI_ISL_1828050,4/22/21,B.1.526.2,PRL,-
NY-PRL-2021_0426_01I08,EPI_ISL_1828053,4/22/21,B.1.526,PRL,+
NY-PRL-2021_0426_01E10,EPI_ISL_1828056,4/22/21,B.1.526,PRL,+
NY-PRL-2021_0426_01D10,EPI_ISL_1828062,4/22/21,B.1.526,PRL,+
NY-PRL-2021_0426_01D24,EPI_ISL_1828080,4/22/21,B.1.526.2,PRL,-
NY-PRL-2021_0426_01D07,EPI_ISL_1828086,4/22/21,B.1.526,PRL,+
NY-PRL-2021_0426_01D21,EPI_ISL_1828099,4/22/21,B.1.526,PRL,-
NY-PRL-2021_0426_01H19,EPI_ISL_1828100,4/22/21,B.1.526.2,PRL,-
NY-PRL-2021_0426_01G11,EPI_ISL_1828105,4/22/21,B.1.526,PRL,+
NY-PRL-2021_0426_01F04,EPI_ISL_1828117,4/22/21,B.1.526,PRL,+
NY-PRL-2021_0426_01F06,EPI_ISL_1828141,4/22/21,B.1.526,PRL,+
NY-PRL-2021_0426_01F17,EPI_ISL_1828156,4/22/21,B.1.526,PRL,+
NY-PRL-2021_0426_01G16,EPI_ISL_1828158,4/22/21,B.1.526,PRL,+
NY-PRL-2021_0426_01C11,EPI_ISL_1828207,4/22/21,B.1.526,PRL,+
NY-PRL-2021_0426_01E23,EPI_ISL_1828211,4/22/21,B.1.526,PRL,-
NY-PRL-2021_0426_01E01,EPI_ISL_1828219,4/22/21,B.1.526,PRL,+
NY-PRL-2021_0426_01H22,EPI_ISL_1828222,4/22/21,B.1.526.2,PRL,-
NY-PRL-2021_0426_01C03,EPI_ISL_1828229,4/22/21,B.1.526,PRL,+
NY-PRL-2021_0426_01E21,EPI_ISL_1828242,4/22/21,B.1.526.2,PRL,-
NY-PRL-2021_0426_01C24,EPI_ISL_1828264,4/22/21,B.1.526,PRL,+
NY-PRL-2021_0426_00D10,EPI_ISL_1828288,4/22/21,B.1.526,PRL,+
NY-PRL-2021_0426_00D02,#N/A,4/23/21,B.1.526,PRL,+
NY-PRL-2021_0426_00I11,#N/A,4/23/21,B.1.526,PRL,+
NY-NYCPHL-004548,#N/A,4/23/21,B.1.526,PHL,+
NY-NYCPHL-004549,#N/A,4/23/21,B.1.526,PHL,+
NY-NYCPHL-004551,#N/A,4/23/21,B.1.526,PHL,+
NY-NYCPHL-004555,#N/A,4/23/21,B.1.526,PHL,-
NY-PRL-2021_0426_01G09,EPI_ISL_1827971,4/23/21,B.1.526.2,PRL,-
NY-PRL-2021_0426_01A10,EPI_ISL_1827980,4/23/21,B.1.526,PRL,-
NY-PRL-2021_0426_00H06,EPI_ISL_1827989,4/23/21,B.1.526.2,PRL,-
NY-PRL-2021_0426_00I01,EPI_ISL_1827991,4/23/21,B.1.526,PRL,+
NY-PRL-2021_0426_00C18,EPI_ISL_1827997,4/23/21,B.1.526,PRL,+
NY-PRL-2021_0426_01H20,EPI_ISL_1827998,4/23/21,B.1.526,PRL,+
NY-PRL-2021_0426_00D23,EPI_ISL_1828008,4/23/21,B.1.526,PRL,+
NY-PRL-2021_0426_01A07,EPI_ISL_1828009,4/23/21,B.1.526.2,PRL,-
NY-PRL-2021_0426_00C15,EPI_ISL_1828019,4/23/21,B.1.526.2,PRL,-
NY-PRL-2021_0426_01G21,EPI_ISL_1828028,4/23/21,B.1.526.2,PRL,-
NY-PRL-2021_0426_01C23,EPI_ISL_1828031,4/23/21,B.1.526,PRL,-
NY-PRL-2021_0426_00D08,EPI_ISL_1828067,4/23/21,B.1.526,PRL,+
NY-PRL-2021_0426_00C13,EPI_ISL_1828073,4/23/21,B.1.526,PRL,+
NY-PRL-2021_0426_00C22,EPI_ISL_1828076,4/23/21,B.1.526,PRL,+
NY-PRL-2021_0426_00C11,EPI_ISL_1828082,4/23/21,B.1.526.2,PRL,-
NY-PRL-2021_0426_00B14,EPI_ISL_1828085,4/23/21,B.1.526,PRL,+
NY-PRL-2021_0426_00D06,EPI_ISL_1828087,4/23/21,B.1.526,PRL,+
NY-PRL-2021_0426_00C23,EPI_ISL_1828088,4/23/21,B.1.526,PRL,+
NY-PRL-2021_0426_00D15,EPI_ISL_1828089,4/23/21,B.1.526.2,PRL,-
NY-PRL-2021_0426_01F11,EPI_ISL_1828094,4/23/21,B.1.526,PRL,+
NY-PRL-2021_0426_00J12,EPI_ISL_1828112,4/23/21,B.1.526,PRL,+
NY-PRL-2021_0426_00E08,EPI_ISL_1828119,4/23/21,B.1.526.2,PRL,-
NY-PRL-2021_0426_00H07,EPI_ISL_1828122,4/23/21,B.1.526.2,PRL,-
NY-PRL-2021_0426_01I01,EPI_ISL_1828129,4/23/21,B.1.526.2,PRL,-
NY-PRL-2021_0426_00C01,EPI_ISL_1828132,4/23/21,B.1.526,PRL,+
NY-PRL-2021_0426_00B16,EPI_ISL_1828137,4/23/21,B.1.526,PRL,+
NY-PRL-2021_0426_00B20,EPI_ISL_1828144,4/23/21,B.1.526,PRL,+
NY-PRL-2021_0426_00G19,EPI_ISL_1828148,4/23/21,B.1.526,PRL,+
NY-PRL-2021_0426_00E22,EPI_ISL_1828149,4/23/21,B.1.526.2,PRL,-
NY-PRL-2021_0426_01G08,EPI_ISL_1828154,4/23/21,B.1.526,PRL,+
NY-PRL-2021_0426_00C10,EPI_ISL_1828164,4/23/21,B.1.526.2,PRL,-
NY-PRL-2021_0426_00D12,EPI_ISL_1828168,4/23/21,B.1.526.2,PRL,-
NY-PRL-2021_0426_00F17,EPI_ISL_1828178,4/23/21,B.1.526,PRL,+
NY-PRL-2021_0426_01H16,EPI_ISL_1828181,4/23/21,B.1.526.2,PRL,-
NY-PRL-2021_0426_00D22,EPI_ISL_1828186,4/23/21,B.1.526,PRL,+
NY-PRL-2021_0426_00F11,EPI_ISL_1828188,4/23/21,B.1.526,PRL,+
NY-PRL-2021_0426_02G19,EPI_ISL_1828190,4/23/21,B.1.526,PRL,+
NY-PRL-2021_0426_00D20,EPI_ISL_1828193,4/23/21,B.1.526,PRL,+
NY-PRL-2021_0426_00F19,EPI_ISL_1828198,4/23/21,B.1.526.2,PRL,-
NY-PRL-2021_0426_00E13,EPI_ISL_1828210,4/23/21,B.1.526,PRL,+
NY-PRL-2021_0426_00D03,EPI_ISL_1828217,4/23/21,B.1.526,PRL,+
NY-PRL-2021_0426_01I06,EPI_ISL_1828232,4/23/21,B.1.526.2,PRL,-
NY-PRL-2021_0426_00G23,EPI_ISL_1828236,4/23/21,B.1.526,PRL,+
NY-PRL-2021_0426_00C12,EPI_ISL_1828244,4/23/21,B.1.526.2,PRL,-
NY-PRL-2021_0426_02C07,EPI_ISL_1828250,4/23/21,B.1.526.2,PRL,-
NY-PRL-2021_0426_00E20,EPI_ISL_1828253,4/23/21,B.1.526.2,PRL,-
NY-PRL-2021_0426_00C19,EPI_ISL_1828255,4/23/21,B.1.526,PRL,+
NY-PRL-2021_0426_00G09,EPI_ISL_1828268,4/23/21,B.1.526,PRL,+
NY-PRL-2021_0426_01H12,EPI_ISL_1828272,4/23/21,B.1.526.2,PRL,-
NY-PRL-2021_0426_00E02,EPI_ISL_1828291,4/23/21,B.1.526,PRL,-
NY-PRL-2021_0426_00E16,EPI_ISL_1828293,4/23/21,B.1.526,PRL,+
NY-PRL-2021_0426_02C04,#N/A,4/24/21,B.1.526,PRL,+
NY-PRL-2021_0426_02H12,#N/A,4/24/21,B.1.526,PRL,+
NY-PRL-2021_0426_02H13,#N/A,4/24/21,B.1.526,PRL,-
NY-PRL-2021_0426_02G10,#N/A,4/24/21,B.1.526,PRL,+
NY-NYCPHL-004564,#N/A,4/24/21,B.1.526,PHL,+
NY-NYCPHL-004566,#N/A,4/24/21,B.1.526,PHL,+
NY-PRL-2021_0426_02C11,EPI_ISL_1827954,4/24/21,B.1.526,PRL,+
NY-PRL-2021_0426_02F04,EPI_ISL_1827985,4/24/21,B.1.526,PRL,+
NY-PRL-2021_0426_02F01,EPI_ISL_1828017,4/24/21,B.1.526,PRL,+
NY-PRL-2021_0426_02G13,EPI_ISL_1828021,4/24/21,B.1.526,PRL,+
NY-PRL-2021_0426_02C22,EPI_ISL_1828024,4/24/21,B.1.526,PRL,-
NY-PRL-2021_0426_02C12,EPI_ISL_1828035,4/24/21,B.1.526.2,PRL,-
NY-PRL-2021_0426_01J07,EPI_ISL_1828044,4/24/21,B.1.526,PRL,+
NY-PRL-2021_0426_02E17,EPI_ISL_1828051,4/24/21,B.1.526,PRL,+
NY-PRL-2021_0426_02A19,EPI_ISL_1828058,4/24/21,B.1.526.2,PRL,-
NY-PRL-2021_0426_02B12,EPI_ISL_1828063,4/24/21,B.1.526.2,PRL,-
NY-PRL-2021_0426_02G04,EPI_ISL_1828092,4/24/21,B.1.526,PRL,+
NY-PRL-2021_0426_02I08,EPI_ISL_1828097,4/24/21,B.1.526.2,PRL,-
NY-PRL-2021_0426_02E16,EPI_ISL_1828110,4/24/21,B.1.526,PRL,+
NY-PRL-2021_0426_02G14,EPI_ISL_1828113,4/24/21,B.1.526,PRL,+
NY-PRL-2021_0426_02B22,EPI_ISL_1828131,4/24/21,B.1.526,PRL,+
NY-PRL-2021_0426_02D20,EPI_ISL_1828135,4/24/21,B.1.526,PRL,-
NY-PRL-2021_0426_02D10,EPI_ISL_1828150,4/24/21,B.1.526,PRL,+
NY-PRL-2021_0426_02G21,EPI_ISL_1828167,4/24/21,B.1.526.2,PRL,-
NY-PRL-2021_0426_02C02,EPI_ISL_1828172,4/24/21,B.1.526,PRL,+
NY-PRL-2021_0426_02F03,EPI_ISL_1828174,4/24/21,B.1.526,PRL,+
NY-PRL-2021_0426_00C03,EPI_ISL_1828176,4/24/21,B.1.526,PRL,+
NY-PRL-2021_0426_02E18,EPI_ISL_1828180,4/24/21,B.1.526,PRL,+
NY-PRL-2021_0426_02I15,EPI_ISL_1828204,4/24/21,B.1.526,PRL,+
NY-PRL-2021_0426_02H02,EPI_ISL_1828246,4/24/21,B.1.526,PRL,+
NY-PRL-2021_0426_02E15,EPI_ISL_1828259,4/24/21,B.1.526,PRL,+
NY-PRL-2021_0426_02D03,EPI_ISL_1828261,4/24/21,B.1.526.2,PRL,-
NY-PRL-2021_0426_02D06,EPI_ISL_1828263,4/24/21,B.1.526,PRL,+
NY-PRL-2021_0426_02A07,EPI_ISL_1828267,4/24/21,B.1.526,PRL,+
NY-PRL-2021_0426_02F20,EPI_ISL_1828281,4/24/21,B.1.526,PRL,+
NY-PRL-2021_0426_00H15,EPI_ISL_1828283,4/24/21,B.1.526,PRL,+
NY-PRL-2021_0428_00C24,EPI_ISL_1828380,4/24/21,B.1.526,PRL,+
NY-PRL-2021_0428_00I24,#N/A,4/25/21,B.1.526,PRL,-
NY-PRL-2021_0428_00J04,#N/A,4/25/21,B.1.526,PRL,+
NY-PRL-2021_0428_00I03,#N/A,4/25/21,B.1.526,PRL,+
NY-PRL-2021_0428_00F18,#N/A,4/25/21,B.1.526,PRL,+
NY-PRL-2021_0426_02G17,EPI_ISL_1827969,4/25/21,B.1.526.2,PRL,-
NY-PRL-2021_0426_02E02,EPI_ISL_1828006,4/25/21,B.1.526.2,PRL,-
NY-PRL-2021_0426_02H16,EPI_ISL_1828041,4/25/21,B.1.526.2,PRL,-
NY-PRL-2021_0426_01A06,EPI_ISL_1828071,4/25/21,B.1.526,PRL,+
NY-PRL-2021_0426_01C19,EPI_ISL_1828139,4/25/21,B.1.526,PRL,+
NY-PRL-2021_0426_02D11,EPI_ISL_1828140,4/25/21,B.1.526,PRL,+
NY-PRL-2021_0426_01E24,EPI_ISL_1828196,4/25/21,B.1.526,PRL,+
NY-PRL-2021_0426_02C14,EPI_ISL_1828200,4/25/21,B.1.526,PRL,+
NY-PRL-2021_0426_02G09,EPI_ISL_1828223,4/25/21,B.1.526,PRL,+
NY-PRL-2021_0426_02F13,EPI_ISL_1828224,4/25/21,B.1.526,PRL,+
NY-PRL-2021_0426_02C19,EPI_ISL_1828225,4/25/21,B.1.526,PRL,+
NY-PRL-2021_0426_02D18,EPI_ISL_1828235,4/25/21,B.1.526,PRL,+
NY-PRL-2021_0426_02D12,EPI_ISL_1828256,4/25/21,B.1.526,PRL,+
NY-PRL-2021_0426_02F23,EPI_ISL_1828269,4/25/21,B.1.526,PRL,-
NY-PRL-2021_0426_01D18,EPI_ISL_1828271,4/25/21,B.1.526,PRL,+
NY-PRL-2021_0428_00E24,EPI_ISL_1828306,4/25/21,B.1.526.2,PRL,-
NY-PRL-2021_0428_00J06,EPI_ISL_1828332,4/25/21,B.1.526,PRL,+
NY-PRL-2021_0428_00J02,EPI_ISL_1828347,4/25/21,B.1.526,PRL,+
NY-PRL-2021_0428_00H09,EPI_ISL_1828348,4/25/21,B.1.526,PRL,+
NY-PRL-2021_0428_00C16,EPI_ISL_1828362,4/25/21,B.1.526,PRL,+
NY-PRL-2021_0428_00G08,EPI_ISL_1828388,4/25/21,B.1.526.2,PRL,-
NY-PRL-2021_0428_00D05,EPI_ISL_1828401,4/25/21,B.1.526,PRL,+
NY-PRL-2021_0428_00A23,EPI_ISL_1828405,4/25/21,B.1.526.2,PRL,-
NY-PRL-2021_0429_00F02,#N/A,4/26/21,B.1.526,PRL,+
NY-PRL-2021_0429_00I07,#N/A,4/26/21,B.1.526.2,PRL,-
NY-NYCPHL-004568,#N/A,4/26/21,B.1.526,PHL,-
NY-NYCPHL-004574,#N/A,4/26/21,B.1.526,PHL,-
NY-PRL-2021_0428_00C20,EPI_ISL_1828301,4/26/21,B.1.526,PRL,+
NY-PRL-2021_0428_00E12,EPI_ISL_1828302,4/26/21,B.1.526,PRL,+
NY-PRL-2021_0428_00A20,EPI_ISL_1828309,4/26/21,B.1.526,PRL,+
NY-PRL-2021_0428_00E14,EPI_ISL_1828311,4/26/21,B.1.526.2,PRL,-
NY-PRL-2021_0428_00B06,EPI_ISL_1828313,4/26/21,B.1.526,PRL,+
NY-PRL-2021_0428_00H13,EPI_ISL_1828325,4/26/21,B.1.526,PRL,-
NY-PRL-2021_0428_00H22,EPI_ISL_1828328,4/26/21,B.1.526,PRL,+
NY-PRL-2021_0428_00F08,EPI_ISL_1828331,4/26/21,B.1.526.2,PRL,-
NY-PRL-2021_0428_00E23,EPI_ISL_1828334,4/26/21,B.1.526,PRL,+
NY-PRL-2021_0428_00G03,EPI_ISL_1828335,4/26/21,B.1.526,PRL,+
NY-PRL-2021_0428_00H06,EPI_ISL_1828339,4/26/21,B.1.526.2,PRL,-
NY-PRL-2021_0428_00E05,EPI_ISL_1828352,4/26/21,B.1.526,PRL,+
NY-PRL-2021_0428_00G02,EPI_ISL_1828367,4/26/21,B.1.526,PRL,+
NY-PRL-2021_0428_00B12,EPI_ISL_1828382,4/26/21,B.1.526,PRL,+
NY-PRL-2021_0428_00G10,EPI_ISL_1828383,4/26/21,B.1.526,PRL,+
NY-PRL-2021_0428_00F13,EPI_ISL_1828387,4/26/21,B.1.526,PRL,-
NY-PRL-2021_0428_00C09,EPI_ISL_1828389,4/26/21,B.1.526,PRL,+
NY-PRL-2021_0428_00I20,EPI_ISL_1828390,4/26/21,B.1.526,PRL,+
NY-PRL-2021_0428_00D21,EPI_ISL_1828394,4/26/21,B.1.526.2,PRL,-
NY-PRL-2021_0428_00D09,EPI_ISL_1828398,4/26/21,B.1.526.2,PRL,-
NY-PRL-2021_0428_00B09,EPI_ISL_1828403,4/26/21,B.1.526.2,PRL,-
NY-PRL-2021_0428_00C01,EPI_ISL_1828410,4/26/21,B.1.526.2,PRL,-
NY-PRL-2021_0428_00E21,EPI_ISL_1828414,4/26/21,B.1.526,PRL,+
NY-PRL-2021_0428_00C23,EPI_ISL_1828419,4/26/21,B.1.526.2,PRL,-
NY-PRL-2021_0429_00F14,EPI_ISL_1828421,4/26/21,B.1.526,PRL,+
NY-PRL-2021_0429_00H15,EPI_ISL_1828424,4/26/21,B.1.526,PRL,+
NY-PRL-2021_0429_00C04,EPI_ISL_1828430,4/26/21,B.1.526.2,PRL,-
NY-PRL-2021_0429_00F01,EPI_ISL_1828442,4/26/21,B.1.526,PRL,+
NY-PRL-2021_0429_00B17,EPI_ISL_1828460,4/26/21,B.1.526.2,PRL,-
NY-PRL-2021_0429_00E04,EPI_ISL_1828464,4/26/21,B.1.526,PRL,-
NY-PRL-2021_0429_00D11,EPI_ISL_1828475,4/26/21,B.1.526,PRL,+
NY-PRL-2021_0429_00D09,EPI_ISL_1828492,4/26/21,B.1.526,PRL,+
NY-PRL-2021_0429_00E20,EPI_ISL_1828515,4/26/21,B.1.526,PRL,+
NY-PRL-2021_0429_00F12,EPI_ISL_1828567,4/26/21,B.1.526.2,PRL,-
NY-PRL-2021_0429_00C23,EPI_ISL_1828575,4/26/21,B.1.526,PRL,+
NY-PRL-2021_0429_00G24,EPI_ISL_1828579,4/26/21,B.1.526,PRL,+
NY-PRL-2021_0429_00C11,EPI_ISL_1828587,4/26/21,B.1.526,PRL,+
NY-NYCPHL-004585,#N/A,4/27/21,B.1.526.2,PHL,-
NY-PRL-2021_0429_00E21,EPI_ISL_1828423,4/27/21,B.1.526.2,PRL,-
NY-PRL-2021_0429_01C12,EPI_ISL_1828428,4/27/21,B.1.526.2,PRL,-
NY-PRL-2021_0429_00F09,EPI_ISL_1828429,4/27/21,B.1.526.2,PRL,-
NY-PRL-2021_0429_01E15,EPI_ISL_1828440,4/27/21,B.1.526,PRL,+
NY-PRL-2021_0429_01D11,EPI_ISL_1828451,4/27/21,B.1.526,PRL,+
NY-PRL-2021_0429_00C09,EPI_ISL_1828456,4/27/21,B.1.526.2,PRL,-
NY-PRL-2021_0429_01B11,EPI_ISL_1828461,4/27/21,B.1.526,PRL,+
NY-PRL-2021_0429_01A07,EPI_ISL_1828469,4/27/21,B.1.526,PRL,+
NY-PRL-2021_0429_01C08,EPI_ISL_1828471,4/27/21,B.1.526,PRL,+
NY-PRL-2021_0429_01A18,EPI_ISL_1828472,4/27/21,B.1.526,PRL,+
NY-PRL-2021_0429_00D02,EPI_ISL_1828473,4/27/21,B.1.526,PRL,+
NY-PRL-2021_0429_00F19,EPI_ISL_1828480,4/27/21,B.1.526,PRL,+
NY-PRL-2021_0429_01C14,EPI_ISL_1828486,4/27/21,B.1.526,PRL,-
NY-PRL-2021_0429_00E08,EPI_ISL_1828487,4/27/21,B.1.526,PRL,+
NY-PRL-2021_0429_01B24,EPI_ISL_1828497,4/27/21,B.1.526,PRL,+
NY-PRL-2021_0429_00C08,EPI_ISL_1828498,4/27/21,B.1.526.2,PRL,-
NY-PRL-2021_0429_01C01,EPI_ISL_1828517,4/27/21,B.1.526.2,PRL,-
NY-PRL-2021_0429_01C22,EPI_ISL_1828521,4/27/21,B.1.526,PRL,+
NY-PRL-2021_0429_01A24,EPI_ISL_1828531,4/27/21,B.1.526,PRL,+
NY-PRL-2021_0429_01B09,EPI_ISL_1828535,4/27/21,B.1.526,PRL,+
NY-PRL-2021_0429_01A22,EPI_ISL_1828541,4/27/21,B.1.526,PRL,-
NY-PRL-2021_0429_01C16,EPI_ISL_1828542,4/27/21,B.1.526,PRL,+
NY-PRL-2021_0429_01B18,EPI_ISL_1828543,4/27/21,B.1.526,PRL,+
NY-PRL-2021_0429_00D23,EPI_ISL_1828559,4/27/21,B.1.526,PRL,+
NY-PRL-2021_0429_01D05,EPI_ISL_1828566,4/27/21,B.1.526.2,PRL,-
NY-PRL-2021_0429_01B23,EPI_ISL_1828570,4/27/21,B.1.526,PRL,+
NY-PRL-2021_0429_00G15,EPI_ISL_1828588,4/27/21,B.1.526,PRL,+
NY-PRL-2021_0429_01C24,EPI_ISL_1828589,4/27/21,B.1.526,PRL,+
NY-PRL-2021_0429_01A19,EPI_ISL_1828590,4/27/21,B.1.526,PRL,-
NY-NYCPHL-004586,EPI_ISL_2151370,4/27/21,B.1.526.2,PHL,-
NY-NYCPHL-004641,EPI_ISL_2151406,4/27/21,B.1.526,PHL,+
NY-PRL-2021_0503_01D19,EPI_ISL_2037183,4/28/21,B.1.526,PRL,+
NY-PRL-2021_0429_01D20,#N/A,4/28/21,B.1.526.2,PRL,-
NY-PRL-2021_0429_00C21,EPI_ISL_1828441,4/28/21,B.1.526,PRL,+
NY-PRL-2021_0429_01D24,EPI_ISL_1828446,4/28/21,B.1.526,PRL,+
NY-PRL-2021_0429_00F22,EPI_ISL_1828448,4/28/21,B.1.526,PRL,+
NY-PRL-2021_0429_01B07,EPI_ISL_1828463,4/28/21,B.1.526,PRL,+
NY-PRL-2021_0429_01C13,EPI_ISL_1828482,4/28/21,B.1.526,PRL,-
NY-PRL-2021_0429_01E01,EPI_ISL_1828485,4/28/21,B.1.526,PRL,+
NY-PRL-2021_0429_00G19,EPI_ISL_1828490,4/28/21,B.1.526,PRL,+
NY-PRL-2021_0429_01B16,EPI_ISL_1828493,4/28/21,B.1.526,PRL,+
NY-PRL-2021_0429_00A17,EPI_ISL_1828504,4/28/21,B.1.526,PRL,+
NY-PRL-2021_0429_01C05,EPI_ISL_1828507,4/28/21,B.1.526.2,PRL,-
NY-PRL-2021_0429_00G17,EPI_ISL_1828509,4/28/21,B.1.526,PRL,+
NY-PRL-2021_0429_00E01,EPI_ISL_1828510,4/28/21,B.1.526.2,PRL,-
NY-PRL-2021_0429_00D16,EPI_ISL_1828523,4/28/21,B.1.526,PRL,+
NY-PRL-2021_0429_00G21,EPI_ISL_1828527,4/28/21,B.1.526.2,PRL,-
NY-PRL-2021_0429_01E13,EPI_ISL_1828533,4/28/21,B.1.526,PRL,+
NY-PRL-2021_0429_00A09,EPI_ISL_1828539,4/28/21,B.1.526,PRL,+
NY-PRL-2021_0429_01E11,EPI_ISL_1828552,4/28/21,B.1.526.2,PRL,-
NY-PRL-2021_0429_01B01,EPI_ISL_1828553,4/28/21,B.1.526,PRL,+
NY-PRL-2021_0429_00F24,EPI_ISL_1828555,4/28/21,B.1.526,PRL,+
NY-PRL-2021_0429_01C15,EPI_ISL_1828578,4/28/21,B.1.526,PRL,+
NY-PRL-2021_0429_00F07,EPI_ISL_1828582,4/28/21,B.1.526.2,PRL,-
NY-PRL-2021_0430_00A15,EPI_ISL_1828595,4/28/21,B.1.526,PRL,+
NY-PRL-2021_0430_00C02,EPI_ISL_1828600,4/28/21,B.1.526,PRL,+
NY-PRL-2021_0430_00D13,EPI_ISL_1828603,4/28/21,B.1.526,PRL,+
NY-PRL-2021_0430_00C13,EPI_ISL_1828619,4/28/21,B.1.526,PRL,+
NY-PRL-2021_0430_00F20,EPI_ISL_1828621,4/28/21,B.1.526,PRL,+
NY-PRL-2021_0430_00A13,EPI_ISL_1828623,4/28/21,B.1.526,PRL,+
NY-PRL-2021_0430_00B24,EPI_ISL_1828629,4/28/21,B.1.526,PRL,+
NY-PRL-2021_0430_00E13,EPI_ISL_1828658,4/28/21,B.1.526,PRL,+
NY-PRL-2021_0430_00F05,EPI_ISL_1828661,4/28/21,B.1.526,PRL,+
NY-PRL-2021_0430_00F12,EPI_ISL_1828664,4/28/21,B.1.526.2,PRL,-
NY-PRL-2021_0430_00C08,EPI_ISL_1828666,4/28/21,B.1.526,PRL,+
NY-PRL-2021_0430_00F18,EPI_ISL_1828667,4/28/21,B.1.526,PRL,+
NY-PRL-2021_0430_00B14,EPI_ISL_1828678,4/28/21,B.1.526,PRL,+
NY-PRL-2021_0430_00D15,EPI_ISL_1828681,4/28/21,B.1.526,PRL,+
NY-PRL-2021_0430_00D11,EPI_ISL_1828689,4/28/21,B.1.526.2,PRL,-
NY-PRL-2021_0430_00C01,EPI_ISL_1828691,4/28/21,B.1.526,PRL,+
NY-PRL-2021_0430_00F24,EPI_ISL_1828696,4/28/21,B.1.526,PRL,+
NY-NYCPHL-004603,EPI_ISL_2151383,4/28/21,B.1.526,PHL,-
NY-NYCPHL-004612,EPI_ISL_2151390,4/28/21,B.1.526,PHL,-
NY-PRL-2021_0503_01D06,EPI_ISL_2037049,4/29/21,B.1.526,PRL,+
NY-PRL-2021_0503_01D08,EPI_ISL_2037193,4/29/21,B.1.526.2,PRL,-
NY-PRL-2021_0503_01D01,EPI_ISL_2037166,4/29/21,B.1.526,PRL,+
NY-PRL-2021_0503_01D09,EPI_ISL_2036969,4/29/21,B.1.526,PRL,+
NY-PRL-2021_0503_01B15,EPI_ISL_2037011,4/29/21,B.1.526,PRL,+
NY-PRL-2021_0503_01G16,EPI_ISL_2037182,4/29/21,B.1.526.2,PRL,-
NY-PRL-2021_0503_01E12,EPI_ISL_2037065,4/29/21,B.1.526,PRL,+
NY-PRL-2021_0503_01C19,EPI_ISL_2037076,4/29/21,B.1.526.2,PRL,-
NY-PRL-2021_0503_01G21,EPI_ISL_2037084,4/29/21,B.1.526.2,PRL,-
NY-PRL-2021_0503_01H05,EPI_ISL_2037118,4/29/21,B.1.526.2,PRL,-
NY-PRL-2021_0430_00C11,EPI_ISL_1828591,4/29/21,B.1.526,PRL,-
NY-PRL-2021_0430_00B17,EPI_ISL_1828593,4/29/21,B.1.526,PRL,+
NY-PRL-2021_0430_00H01,EPI_ISL_1828597,4/29/21,B.1.526.2,PRL,-
NY-PRL-2021_0430_00E16,EPI_ISL_1828604,4/29/21,B.1.526,PRL,+
NY-PRL-2021_0430_00E21,EPI_ISL_1828605,4/29/21,B.1.526,PRL,+
NY-PRL-2021_0430_00C05,EPI_ISL_1828611,4/29/21,B.1.526.2,PRL,-
NY-PRL-2021_0430_00C21,EPI_ISL_1828626,4/29/21,B.1.526.2,PRL,-
NY-PRL-2021_0430_00E10,EPI_ISL_1828634,4/29/21,B.1.526,PRL,+
NY-PRL-2021_0430_00A14,EPI_ISL_1828645,4/29/21,B.1.526,PRL,-
NY-PRL-2021_0430_00A24,EPI_ISL_1828649,4/29/21,B.1.526,PRL,+
NY-PRL-2021_0430_00B04,EPI_ISL_1828650,4/29/21,B.1.526,PRL,+
NY-PRL-2021_0430_00D01,EPI_ISL_1828662,4/29/21,B.1.526,PRL,+
NY-PRL-2021_0430_00D08,EPI_ISL_1828671,4/29/21,B.1.526.2,PRL,-
NY-PRL-2021_0430_00E17,EPI_ISL_1828675,4/29/21,B.1.526,PRL,+
NY-PRL-2021_0430_00D09,EPI_ISL_1828679,4/29/21,B.1.526.2,PRL,-
NY-PRL-2021_0430_00A02,EPI_ISL_1828682,4/29/21,B.1.526,PRL,-
NY-PRL-2021_0430_00D05,EPI_ISL_1828684,4/29/21,B.1.526.2,PRL,-
NY-PRL-2021_0430_00B23,EPI_ISL_1828690,4/29/21,B.1.526,PRL,-
NY-PRL-2021_0430_00F07,EPI_ISL_1828693,4/29/21,B.1.526,PRL,-
NY-NYCPHL-004604,EPI_ISL_2151384,4/29/21,B.1.526.2,PHL,-
NY-NYCPHL-004606,EPI_ISL_2151385,4/29/21,B.1.526,PHL,+
NY-NYCPHL-004609,EPI_ISL_2151387,4/29/21,B.1.526,PHL,-
NY-NYCPHL-004613,EPI_ISL_2151391,4/29/21,B.1.526,PHL,+
NY-PRL-2021_0503_01H12,EPI_ISL_2037074,4/30/21,B.1.526,PRL,+
NY-PRL-2021_0503_00F12,EPI_ISL_2036987,4/30/21,B.1.526,PRL,-
NY-PRL-2021_0503_00J23,EPI_ISL_2037094,4/30/21,B.1.526,PRL,+
NY-PRL-2021_0503_00A05,EPI_ISL_2037163,4/30/21,B.1.526.2,PRL,-
NY-PRL-2021_0503_00F07,EPI_ISL_2036964,4/30/21,B.1.526.2,PRL,-
NY-PRL-2021_0503_00F02,EPI_ISL_2037025,4/30/21,B.1.526,PRL,+
NY-PRL-2021_0503_00B03,EPI_ISL_2037146,4/30/21,B.1.526,PRL,+
NY-PRL-2021_0503_01B10,EPI_ISL_2037152,4/30/21,B.1.526.2,PRL,-
NY-PRL-2021_0503_01F17,EPI_ISL_2037028,4/30/21,B.1.526,PRL,+
NY-PRL-2021_0503_00D04,EPI_ISL_2037078,4/30/21,B.1.526,PRL,+
NY-PRL-2021_0503_00C21,EPI_ISL_2037038,4/30/21,B.1.526.2,PRL,-
NY-PRL-2021_0503_00G24,EPI_ISL_2036972,4/30/21,B.1.526,PRL,+
NY-PRL-2021_0503_00C11,EPI_ISL_2037082,4/30/21,B.1.526,PRL,+
NY-PRL-2021_0503_00I20,EPI_ISL_2037177,4/30/21,B.1.526,PRL,+
NY-PRL-2021_0503_00J06,EPI_ISL_2037101,4/30/21,B.1.526,PRL,+
NY-PRL-2021_0503_00G16,EPI_ISL_2037102,4/30/21,B.1.526,PRL,-
NY-PRL-2021_0503_00C06,EPI_ISL_2037054,4/30/21,B.1.526.2,PRL,-
NY-PRL-2021_0503_00B23,EPI_ISL_2037135,4/30/21,B.1.526,PRL,+
NY-PRL-2021_0503_00H16,EPI_ISL_2037103,4/30/21,B.1.526,PRL,+
NY-PRL-2021_0503_00C18,EPI_ISL_2037014,4/30/21,B.1.526,PRL,+
NY-PRL-2021_0503_00D11,EPI_ISL_2037042,4/30/21,B.1.526,PRL,+
NY-PRL-2021_0503_00C24,EPI_ISL_2037100,4/30/21,B.1.526,PRL,+
NY-PRL-2021_0503_00H01,EPI_ISL_2037167,4/30/21,B.1.526,PRL,+
NY-PRL-2021_0503_01C22,EPI_ISL_2037155,4/30/21,B.1.526,PRL,+
NY-PRL-2021_0503_00H03,EPI_ISL_2036977,4/30/21,B.1.526,PRL,+
NY-PRL-2021_0503_01A06,EPI_ISL_2037093,4/30/21,B.1.526,PRL,+
NY-PRL-2021_0503_00C19,EPI_ISL_2037020,4/30/21,B.1.526.2,PRL,-
NY-PRL-2021_0503_01E20,EPI_ISL_2036968,4/30/21,B.1.526,PRL,+
NY-PRL-2021_0503_00B06,EPI_ISL_2037176,4/30/21,B.1.526.2,PRL,-
NY-PRL-2021_0503_00B15,EPI_ISL_2037124,4/30/21,B.1.526.2,PRL,-
NY-PRL-2021_0503_00G15,EPI_ISL_2037159,4/30/21,B.1.526.2,PRL,-
NY-PRL-2021_0503_00H04,EPI_ISL_2037073,4/30/21,B.1.526.2,PRL,-
NY-PRL-2021_0503_00B18,EPI_ISL_2037033,4/30/21,B.1.526.2,PRL,-
NY-PRL-2021_0503_00D01,EPI_ISL_2036981,4/30/21,B.1.526.2,PRL,-
NY-PRL-2021_0503_00A22,EPI_ISL_2037086,4/30/21,B.1.526,PRL,+
NY-PRL-2021_0503_00G17,EPI_ISL_2037180,4/30/21,B.1.526,PRL,+
NY-PRL-2021_0503_00C15,EPI_ISL_2037108,4/30/21,B.1.526.2,PRL,-
NY-PRL-2021_0503_00J05,EPI_ISL_2036973,4/30/21,B.1.526.2,PRL,-
NY-PRL-2021_0503_00B19,EPI_ISL_2037004,4/30/21,B.1.526.2,PRL,-
NY-PRL-2021_0503_00F01,EPI_ISL_2037062,4/30/21,B.1.526.2,PRL,-
NY-PRL-2021_0503_00D16,EPI_ISL_2037030,4/30/21,B.1.526,PRL,+
NY-PRL-2021_0503_00G19,EPI_ISL_2037053,4/30/21,B.1.526,PRL,+
NY-NYCPHL-004646,EPI_ISL_2151410,4/30/21,B.1.526.2,PHL,-
NY-PRL-2021_0503_00C04,EPI_ISL_2037160,5/1/21,B.1.526.2,PRL,-
NY-PRL-2021_0504_00C16,EPI_ISL_2037359,5/1/21,B.1.526.2,PRL,-
NY-PRL-2021_0503_01H10,EPI_ISL_2037158,5/1/21,B.1.526,PRL,+
NY-PRL-2021_0503_01C03,EPI_ISL_2037111,5/1/21,B.1.526,PRL,+
NY-PRL-2021_0503_01E19,EPI_ISL_2037197,5/1/21,B.1.526,PRL,+
NY-PRL-2021_0503_00F16,EPI_ISL_2037114,5/1/21,B.1.526,PRL,+
NY-PRL-2021_0503_01B14,EPI_ISL_2037150,5/1/21,B.1.526,PRL,-
NY-PRL-2021_0503_01B06,EPI_ISL_2037019,5/1/21,B.1.526,PRL,+
NY-PRL-2021_0503_00C17,EPI_ISL_2037119,5/1/21,B.1.526,PRL,+
NY-PRL-2021_0503_01E10,EPI_ISL_2037007,5/1/21,B.1.526.2,PRL,-
NY-PRL-2021_0504_00D10,EPI_ISL_2037212,5/1/21,B.1.526,PRL,-
NY-PRL-2021_0504_00F01,EPI_ISL_2037260,5/1/21,B.1.526,PRL,+
NY-PRL-2021_0503_00B11,EPI_ISL_2037126,5/1/21,B.1.526,PRL,+
NY-PRL-2021_0503_01B04,EPI_ISL_2037067,5/1/21,B.1.526,PRL,+
NY-PRL-2021_0503_01C18,EPI_ISL_2036989,5/1/21,B.1.526.2,PRL,-
NY-PRL-2021_0503_00G08,EPI_ISL_2036965,5/1/21,B.1.526.2,PRL,-
NY-PRL-2021_0503_01G13,#N/A,5/1/21,B.1.526,PRL,+
NY-PRL-2021_0503_00D06,EPI_ISL_2037198,5/1/21,B.1.526.2,PRL,-
NY-PRL-2021_0503_00G11,EPI_ISL_2037130,5/1/21,B.1.526.2,PRL,-
NY-PRL-2021_0503_00F05,EPI_ISL_2037081,5/1/21,B.1.526,PRL,+
NY-PRL-2021_0503_00C20,EPI_ISL_2036986,5/1/21,B.1.526.2,PRL,-
NY-PRL-2021_0503_01E11,EPI_ISL_2037116,5/1/21,B.1.526.2,PRL,-
NY-PRL-2021_0503_01F18,EPI_ISL_2037144,5/1/21,B.1.526.2,PRL,-
NY-PRL-2021_0503_01B09,EPI_ISL_2037185,5/1/21,B.1.526,PRL,+
NY-PRL-2021_0504_00C11,EPI_ISL_2037329,5/2/21,B.1.526,PRL,+
NY-PRL-2021_0503_01E23,EPI_ISL_2037027,5/2/21,B.1.526.2,PRL,-
NY-PRL-2021_0503_01E07,EPI_ISL_2037046,5/2/21,B.1.526,PRL,+
NY-PRL-2021_0503_00D19,EPI_ISL_2037195,5/2/21,B.1.526.2,PRL,-
NY-PRL-2021_0506_00A05,EPI_ISL_2037235,5/2/21,B.1.526,PRL,+
NY-PRL-2021_0504_00C24,EPI_ISL_2037254,5/2/21,B.1.526,PRL,+
NY-PRL-2021_0503_00H23,EPI_ISL_2037170,5/2/21,B.1.526,PRL,-
NY-PRL-2021_0504_00B10,EPI_ISL_2037306,5/2/21,B.1.526,PRL,+
NY-PRL-2021_0504_00F04,EPI_ISL_2037230,5/2/21,B.1.526,PRL,-
NY-PRL-2021_0503_01G20,EPI_ISL_2036967,5/2/21,B.1.526.2,PRL,-
NY-PRL-2021_0503_00J10,EPI_ISL_2037179,5/2/21,B.1.526.2,PRL,-
NY-PRL-2021_0504_00B17,EPI_ISL_2037218,5/3/21,B.1.526,PRL,-
NY-PRL-2021_0504_00E08,#N/A,5/3/21,B.1.526,PRL,+
NY-PRL-2021_0504_00B22,EPI_ISL_2037292,5/3/21,B.1.526.2,PRL,-
NY-PRL-2021_0504_00C06,EPI_ISL_2037268,5/3/21,B.1.526,PRL,+
NY-PRL-2021_0504_00A01,EPI_ISL_2037204,5/3/21,B.1.526,PRL,+
NY-PRL-2021_0506_00E14,EPI_ISL_2037340,5/3/21,B.1.526.2,PRL,-
NY-PRL-2021_0504_00E20,EPI_ISL_2037323,5/3/21,B.1.526.2,PRL,-
NY-PRL-2021_0506_00D22,EPI_ISL_2037270,5/3/21,B.1.526,PRL,+
NY-NYCPHL-004648,EPI_ISL_2151412,5/3/21,B.1.526,PHL,+
NY-PRL-2021_0506_00I17,EPI_ISL_2037368,5/4/21,B.1.526,PRL,-
NY-PRL-2021_0506_00H24,EPI_ISL_2037309,5/4/21,B.1.526.2,PRL,-
NY-PRL-2021_0506_00H21,EPI_ISL_2037277,5/4/21,B.1.526.2,PRL,-
NY-PRL-2021_0506_00H09,EPI_ISL_2037313,5/4/21,B.1.526,PRL,+
NY-PRL-2021_0506_00C17,EPI_ISL_2037250,5/4/21,B.1.526,PRL,+
NY-PRL-2021_0506_00G11,EPI_ISL_2037382,5/4/21,B.1.526,PRL,+
NY-PRL-2021_0506_00F07,EPI_ISL_2037325,5/4/21,B.1.526,PRL,+
NY-PRL-2021_0506_00C15,EPI_ISL_2037339,5/4/21,B.1.526,PRL,+
NY-PRL-2021_0506_00H05,EPI_ISL_2037246,5/4/21,B.1.526,PRL,+
NY-PRL-2021_0506_00F03,#N/A,5/4/21,B.1.526,PRL,+
NY-PRL-2021_0506_00D11,EPI_ISL_2037357,5/4/21,B.1.526,PRL,-
NY-PRL-2021_0506_00F09,EPI_ISL_2037281,5/4/21,B.1.526,PRL,+
NY-PRL-2021_0506_00G16,EPI_ISL_2037355,5/4/21,B.1.526.2,PRL,-
NY-PRL-2021_0506_00D21,EPI_ISL_2037225,5/4/21,B.1.526.2,PRL,-
NY-PRL-2021_0506_00G15,EPI_ISL_2037264,5/4/21,B.1.526.2,PRL,-
NY-PRL-2021_0506_00F24,#N/A,5/4/21,B.1.526.2,PRL,-
NY-PRL-2021_0506_00H04,EPI_ISL_2037290,5/4/21,B.1.526,PRL,+
NY-PRL-2021_0506_00H10,EPI_ISL_2037377,5/4/21,B.1.526.2,PRL,-
NY-PRL-2021_0506_00I08,EPI_ISL_2037384,5/4/21,B.1.526,PRL,+
NY-PRL-2021_0506_00F21,EPI_ISL_2037349,5/4/21,B.1.526,PRL,+
NY-PRL-2021_0506_00J06,EPI_ISL_2037259,5/4/21,B.1.526,PRL,-
NY-PRL-2021_0506_00G13,EPI_ISL_2037343,5/4/21,B.1.526.2,PRL,-
NY-PRL-2021_0506_00C12,EPI_ISL_2037211,5/4/21,B.1.526,PRL,+
NY-PRL-2021_0506_00H06,EPI_ISL_2037315,5/4/21,B.1.526,PRL,+
NY-PRL-2021_0510_01D18,#N/A,5/5/21,B.1.526.2,PRL,-
NY-PRL-2021_0510_00D06,#N/A,5/5/21,B.1.526,PRL,+
NY-PRL-2021_0510_00E15,#N/A,5/5/21,B.1.526,PRL,+
NY-PRL-2021_0510_00F19,#N/A,5/5/21,B.1.526,PRL,+
NY-PRL-2021_0506_00D05,EPI_ISL_2037383,5/5/21,B.1.526.2,PRL,-
NY-PRL-2021_0506_00C09,EPI_ISL_2037373,5/5/21,B.1.526,PRL,+
NY-PRL-2021_0506_00G20,EPI_ISL_2037291,5/5/21,B.1.526,PRL,+
NY-PRL-2021_0506_00D03,EPI_ISL_2037321,5/5/21,B.1.526,PRL,+
NY-PRL-2021_0510_00F04,#N/A,5/5/21,B.1.526,PRL,+
NY-PRL-2021_0506_00D17,EPI_ISL_2037215,5/5/21,B.1.526,PRL,+
NY-PRL-2021_0510_01F19,#N/A,5/5/21,B.1.526,PRL,+
NY-PRL-2021_0506_00I23,EPI_ISL_2037233,5/5/21,B.1.526,PRL,+
NY-PRL-2021_0510_01E21,#N/A,5/5/21,B.1.526.2,PRL,-
NY-PRL-2021_0510_01C24,#N/A,5/5/21,B.1.526,PRL,+
NY-PRL-2021_0506_00D19,EPI_ISL_2037326,5/5/21,B.1.526,PRL,+
NY-PRL-2021_0506_00E13,EPI_ISL_2037267,5/5/21,B.1.526,PRL,+
NY-PRL-2021_0506_00I01,EPI_ISL_2037247,5/5/21,B.1.526,PRL,+
NY-PRL-2021_0510_01B22,#N/A,5/6/21,B.1.526.2,PRL,-
NY-PRL-2021_0510_01F17,#N/A,5/6/21,B.1.526.2,PRL,-
NY-PRL-2021_0510_00D13,#N/A,5/6/21,B.1.526,PRL,+
NY-PRL-2021_0510_00D16,#N/A,5/6/21,B.1.526,PRL,+
NY-PRL-2021_0510_00C22,#N/A,5/6/21,B.1.526,PRL,-
NY-PRL-2021_0510_00C23,#N/A,5/6/21,B.1.526,PRL,+
NY-PRL-2021_0510_01D05,#N/A,5/6/21,B.1.526,PRL,+
NY-PRL-2021_0510_00H21,#N/A,5/6/21,B.1.526.2,PRL,-
NY-PRL-2021_0510_00E01,#N/A,5/6/21,B.1.526,PRL,+
NY-PRL-2021_0510_00A14,#N/A,5/6/21,B.1.526,PRL,+
NY-PRL-2021_0510_00F18,#N/A,5/6/21,B.1.526,PRL,+
NY-PRL-2021_0510_01E07,#N/A,5/6/21,B.1.526.2,PRL,-
NY-PRL-2021_0510_00D04,#N/A,5/6/21,B.1.526,PRL,+
NY-PRL-2021_0510_01E22,#N/A,5/6/21,B.1.526.2,PRL,-
NY-PRL-2021_0510_01E01,#N/A,5/6/21,B.1.526,PRL,+
NY-PRL-2021_0510_00G13,#N/A,5/6/21,B.1.526,PRL,+
NY-PRL-2021_0510_01C10,#N/A,5/6/21,B.1.526,PRL,+
NY-PRL-2021_0510_01F02,#N/A,5/6/21,B.1.526.2,PRL,-
NY-PRL-2021_0510_01A22,#N/A,5/7/21,B.1.526,PRL,+
NY-PRL-2021_0512_00C08,#N/A,5/7/21,B.1.526.2,PRL,-
NY-PRL-2021_0510_01D07,#N/A,5/7/21,B.1.526,PRL,+
NY-PRL-2021_0510_01C14,#N/A,5/7/21,B.1.526,PRL,-
NY-PRL-2021_0510_01B16,#N/A,5/7/21,B.1.526.2,PRL,-
NY-PRL-2021_0510_01B21,#N/A,5/7/21,B.1.526.2,PRL,-
NY-PRL-2021_0510_01F08,#N/A,5/7/21,B.1.526.2,PRL,-
NY-PRL-2021_0510_01C09,#N/A,5/7/21,B.1.526,PRL,+
NY-PRL-2021_0510_01B18,#N/A,5/7/21,B.1.526,PRL,+
NY-PRL-2021_0510_01D23,#N/A,5/7/21,B.1.526,PRL,+
NY-PRL-2021_0510_00F03,#N/A,5/7/21,B.1.526,PRL,+
NY-PRL-2021_0510_01D09,#N/A,5/7/21,B.1.526,PRL,+
NY-PRL-2021_0510_00F11,#N/A,5/7/21,B.1.526,PRL,+
NY-NYCPHL-004668,EPI_ISL_2179171,5/7/21,B.1.526.2,PHL,-
NY-PRL-2021_0510_00C08,#N/A,5/8/21,B.1.526,PRL,+
NY-PRL-2021_0510_00D14,#N/A,5/8/21,B.1.526.2,PRL,-
NY-PRL-2021_0510_00D15,#N/A,5/8/21,B.1.526,PRL,+
NY-PRL-2021_0510_00G02,#N/A,5/8/21,B.1.526,PRL,+
NY-PRL-2021_0510_01A19,#N/A,5/8/21,B.1.526.2,PRL,-
NY-PRL-2021_0510_00A05,#N/A,5/8/21,B.1.526.2,PRL,-
NY-PRL-2021_0510_00J02,#N/A,5/8/21,B.1.526,PRL,-
NY-PRL-2021_0510_01C22,#N/A,5/8/21,B.1.526.2,PRL,-
NY-PRL-2021_0510_01F15,#N/A,5/8/21,B.1.526.2,PRL,-
NY-NYCPHL-004701,EPI_ISL_2179190,5/8/21,B.1.526,PHL,+
NY-PRL-2021_0510_00F24,#N/A,5/9/21,B.1.526,PRL,+
NY-PRL-2021_0510_00C19,#N/A,5/9/21,B.1.526,PRL,+
NY-PRL-2021_0510_00F22,#N/A,5/9/21,B.1.526,PRL,+
NY-PRL-2021_0512_00D01,#N/A,5/10/21,B.1.526,PRL,+
NY-PRL-2021_0512_00B24,#N/A,5/10/21,B.1.526,PRL,+
NY-PRL-2021_0512_00F18,#N/A,5/10/21,B.1.526,PRL,+
NY-PRL-2021_0512_00G06,#N/A,5/10/21,B.1.526,PRL,-
NY-PRL-2021_0512_00C18,#N/A,5/10/21,B.1.526,PRL,+
NY-PRL-2021_0512_00D09,#N/A,5/10/21,B.1.526,PRL,+
NY-PRL-2021_0512_00B06,#N/A,5/10/21,B.1.526,PRL,+
NY-PRL-2021_0512_00D13,#N/A,5/10/21,B.1.526,PRL,+
NY-PRL-2021_0512_00F17,#N/A,5/10/21,B.1.526.2,PRL,-
NY-PRL-2021_0512_00C15,#N/A,5/10/21,B.1.526,PRL,+
NY-PRL-2021_0512_00D16,#N/A,5/10/21,B.1.526,PRL,+
NY-PRL-2021_0512_00E11,#N/A,5/10/21,B.1.526,PRL,+
NY-PRL-2021_0512_00D21,#N/A,5/10/21,B.1.526,PRL,+
NY-PRL-2021_0512_00H04,#N/A,5/10/21,B.1.526,PRL,+
NY-PRL-2021_0512_00E20,#N/A,5/10/21,B.1.526,PRL,+
NY-PRL-2021_0512_00B13,#N/A,5/10/21,B.1.526.2,PRL,-
NY-PRL-2021_0514_00D14,EPI_ISL_2235022,5/10/21,B.1.526,PRL,+
NY-PRL-2021_0512_00A15,#N/A,5/10/21,B.1.526.2,PRL,-
NY-PRL-2021_0512_00B15,#N/A,5/10/21,B.1.526.2,PRL,-
NY-PRL-2021_0512_00C03,#N/A,5/10/21,B.1.526,PRL,-
NY-NYCPHL-004685,EPI_ISL_2179178,5/10/21,B.1.526.2,PHL,-
NY-NYCPHL-004691,EPI_ISL_2179182,5/10/21,B.1.526.2,PHL,-
NY-PRL-2021_0514_00G05,EPI_ISL_2235102,5/11/21,B.1.526,PRL,+
NY-PRL-2021_0514_00G09,EPI_ISL_2235204,5/11/21,B.1.526,PRL,+
NY-PRL-2021_0514_00E09,EPI_ISL_2235203,5/11/21,B.1.526,PRL,-
NY-PRL-2021_0514_00A05,EPI_ISL_2234991,5/11/21,B.1.526,PRL,+
NY-PRL-2021_0512_00F20,#N/A,5/11/21,B.1.526.2,PRL,-
NY-PRL-2021_0512_00B16,#N/A,5/11/21,B.1.526.2,PRL,-
NY-PRL-2021_0512_00D11,#N/A,5/11/21,B.1.526.2,PRL,-
NY-PRL-2021_0514_00J06,#N/A,5/11/21,B.1.526.2,PRL,-
NY-PRL-2021_0514_00D12,EPI_ISL_2235007,5/11/21,B.1.526.2,PRL,-
NY-PRL-2021_0514_00F15,EPI_ISL_2235108,5/11/21,B.1.526,PRL,+
NY-PRL-2021_0512_00D19,#N/A,5/11/21,B.1.526,PRL,+
NY-PRL-2021_0512_00A01,#N/A,5/11/21,B.1.526.2,PRL,-
NY-PRL-2021_0512_00E18,#N/A,5/11/21,B.1.526.2,PRL,-
NY-PRL-2021_0514_00E03,EPI_ISL_2235040,5/11/21,B.1.526,PRL,+
NY-PRL-2021_0512_00D23,#N/A,5/11/21,B.1.526.2,PRL,-
NY-PRL-2021_0514_00E15,EPI_ISL_2235154,5/12/21,B.1.526,PRL,+
NY-PRL-2021_0514_00F20,EPI_ISL_2234950,5/12/21,B.1.526.2,PRL,-
NY-PRL-2021_0514_00H13,EPI_ISL_2235020,5/12/21,B.1.526.2,PRL,-
NY-PRL-2021_0514_00F07,EPI_ISL_2235095,5/12/21,B.1.526,PRL,+
NY-PRL-2021_0514_00H23,#N/A,5/12/21,B.1.526.2,PRL,-
NY-PRL-2021_0514_00B19,EPI_ISL_2234954,5/12/21,B.1.526,PRL,+
NY-PRL-2021_0514_00E18,#N/A,5/12/21,B.1.526,PRL,+
NY-PRL-2021_0514_00D21,EPI_ISL_2235180,5/12/21,B.1.526,PRL,+
NY-PRL-2021_0514_00A11,EPI_ISL_2235178,5/12/21,B.1.526.2,PRL,-
NY-PRL-2021_0514_00C11,EPI_ISL_2235130,5/12/21,B.1.526.2,PRL,-
NY-PRL-2021_0514_00D15,EPI_ISL_2235029,5/12/21,B.1.526.2,PRL,-
NY-PRL-2021_0514_00F01,EPI_ISL_2235213,5/12/21,B.1.526.2,PRL,-
NY-PRL-2021_0514_00G01,EPI_ISL_2235199,5/12/21,B.1.526.2,PRL,-
NY-PRL-2021_0514_00I01,EPI_ISL_2235034,5/12/21,B.1.526.2,PRL,-
NY-PRL-2021_0514_00A20,EPI_ISL_2235037,5/12/21,B.1.526,PRL,+
NY-PRL-2021_0514_00H02,EPI_ISL_2235023,5/12/21,B.1.526,PRL,+
NY-PRL-2021_0514_00E05,EPI_ISL_2235003,5/12/21,B.1.526.2,PRL,-
NY-PRL-2021_0514_00H19,EPI_ISL_2235082,5/12/21,B.1.526,PRL,-
NY-PRL-2021_0514_00D08,EPI_ISL_2235028,5/12/21,B.1.526.2,PRL,-
NY-PRL-2021_0514_00B18,EPI_ISL_2235136,5/12/21,B.1.526,PRL,-
NY-PRL-2021_0514_00D24,EPI_ISL_2235150,5/12/21,B.1.526,PRL,-
NY-NYCPHL-004702,EPI_ISL_2322903,5/12/21,B.1.526.2,PHL,-
NY-NYCPHL-004703,EPI_ISL_2322904,5/12/21,B.1.526,PHL,+
NY-NYCPHL-004704,EPI_ISL_2322905,5/12/21,B.1.526.2,PHL,-
NY-PRL-2021_0514_00G03,EPI_ISL_2234964,5/13/21,B.1.526.2,PRL,-
NY-PRL-2021_0514_00F11,EPI_ISL_2234961,5/13/21,B.1.526.2,PRL,-
NY-PRL-2021_0519_00B18,EPI_ISL_2235013,5/13/21,B.1.526,PRL,+
NY-PRL-2021_0514_00F02,EPI_ISL_2234916,5/13/21,B.1.526,PRL,-
NY-PRL-2021_0519_00E10,EPI_ISL_2235202,5/13/21,B.1.526,PRL,-
NY-PRL-2021_0517_00D03,EPI_ISL_2235010,5/13/21,B.1.526,PRL,+
NY-PRL-2021_0519_00C01,EPI_ISL_2235099,5/13/21,B.1.526.2,PRL,-
NY-PRL-2021_0517_00D13,EPI_ISL_2235016,5/13/21,B.1.526,PRL,+
NY-PRL-2021_0517_00E05,EPI_ISL_2234973,5/13/21,B.1.526,PRL,+
NY-PRL-2021_0514_00A01,EPI_ISL_2234944,5/13/21,B.1.526,PRL,+
NY-PRL-2021_0514_00A13,EPI_ISL_2235060,5/13/21,B.1.526,PRL,-
NY-NYCPHL-004715,EPI_ISL_2322912,5/13/21,B.1.526,PHL,+
NY-NYCPHL-004716,EPI_ISL_2322913,5/13/21,B.1.526,PHL,+
NY-NYCPHL-004719,EPI_ISL_2322916,5/13/21,B.1.526.2,PHL,-
NY-NYCPHL-004720,EPI_ISL_2322917,5/13/21,B.1.526.2,PHL,-
NY-PRL-2021_0517_00C14,EPI_ISL_2235155,5/14/21,B.1.526.2,PRL,-
NY-PRL-2021_0517_00D05,EPI_ISL_2235109,5/14/21,B.1.526,PRL,+
NY-PRL-2021_0517_00G10,EPI_ISL_2235045,5/14/21,B.1.526.2,PRL,-
NY-PRL-2021_0517_00F07,EPI_ISL_2235192,5/14/21,B.1.526.2,PRL,-
NY-PRL-2021_0517_00C02,EPI_ISL_2235175,5/14/21,B.1.526.2,PRL,-
NY-PRL-2021_0517_00F01,EPI_ISL_2234963,5/14/21,B.1.526.2,PRL,-
NY-PRL-2021_0517_00E15,EPI_ISL_2235054,5/14/21,B.1.526,PRL,-
NY-PRL-2021_0517_00G22,EPI_ISL_2235079,5/14/21,B.1.526,PRL,+
NY-PRL-2021_0517_00C08,EPI_ISL_2235046,5/14/21,B.1.526,PRL,+
NY-PRL-2021_0517_00H10,EPI_ISL_2235005,5/14/21,B.1.526.2,PRL,-
NY-PRL-2021_0517_00G04,EPI_ISL_2235111,5/14/21,B.1.526,PRL,+
NY-PRL-2021_0517_00G21,#N/A,5/14/21,B.1.526,PRL,+
NY-PRL-2021_0517_00H06,EPI_ISL_2235091,5/14/21,B.1.526,PRL,+
NY-PRL-2021_0517_00E06,EPI_ISL_2235197,5/15/21,B.1.526,PRL,+
NY-PRL-2021_0517_00G14,EPI_ISL_2234997,5/15/21,B.1.526.2,PRL,-
NY-PRL-2021_0517_00E14,EPI_ISL_2235088,5/15/21,B.1.526,PRL,+
NY-PRL-2021_0517_00B24,EPI_ISL_2234947,5/15/21,B.1.526,PRL,-
NY-PRL-2021_0517_00G24,EPI_ISL_2234985,5/15/21,B.1.526.2,PRL,-
NY-PRL-2021_0517_00B14,EPI_ISL_2235217,5/15/21,B.1.526,PRL,+
NY-PRL-2021_0517_00E12,EPI_ISL_2234924,5/15/21,B.1.526,PRL,+
NY-PRL-2021_0517_00E03,EPI_ISL_2235206,5/15/21,B.1.526,PRL,+
NY-PRL-2021_0517_00I21,EPI_ISL_2235218,5/16/21,B.1.526,PRL,+
NY-PRL-2021_0517_00D14,EPI_ISL_2234953,5/16/21,B.1.526.2,PRL,-
NY-PRL-2021_0517_00I20,EPI_ISL_2234915,5/16/21,B.1.526,PRL,+
NY-PRL-2021_0517_00F04,EPI_ISL_2235177,5/16/21,B.1.526,PRL,+
NY-PRL-2021_0517_00F05,EPI_ISL_2235182,5/16/21,B.1.526.2,PRL,-
NY-PRL-2021_0517_00D01,EPI_ISL_2234930,5/16/21,B.1.526,PRL,+
NY-PRL-2021_0517_00D19,EPI_ISL_2235148,5/16/21,B.1.526,PRL,+
NY-PRL-2021_0517_00C19,EPI_ISL_2235000,5/16/21,B.1.526.2,PRL,-
NY-PRL-2021_0517_00E21,EPI_ISL_2235115,5/16/21,B.1.526,PRL,-
NY-PRL-2021_0517_00D22,EPI_ISL_2235051,5/16/21,B.1.526,PRL,-
NY-PRL-2021_0517_00I04,EPI_ISL_2234949,5/16/21,B.1.526,PRL,-
NY-PRL-2021_0519_00E18,EPI_ISL_2235059,5/17/21,B.1.526.2,PRL,-
NY-PRL-2021_0519_00A15,EPI_ISL_2234989,5/17/21,B.1.526.2,PRL,-
NY-PRL-2021_0519_00C11,EPI_ISL_2235116,5/17/21,B.1.526,PRL,+
NY-PRL-2021_0519_00B21,EPI_ISL_2235110,5/17/21,B.1.526,PRL,+
NY-PRL-2021_0519_00D22,EPI_ISL_2235140,5/17/21,B.1.526,PRL,+
NY-PRL-2021_0519_00D19,EPI_ISL_2235162,5/17/21,B.1.526.2,PRL,-
NY-PRL-2021_0519_00D20,EPI_ISL_2235072,5/17/21,B.1.526,PRL,+
NY-PRL-2021_0519_00B13,EPI_ISL_2234976,5/17/21,B.1.526,PRL,+
NY-PRL-2021_0514_00F18,EPI_ISL_2234913,5/17/21,B.1.526,PRL,+
NY-PRL-2021_0519_00F07,EPI_ISL_2235058,5/17/21,B.1.526,PRL,+
NY-PRL-2021_0519_00E20,EPI_ISL_2234957,5/17/21,B.1.526,PRL,+
NY-PRL-2021_0519_00B10,EPI_ISL_2235100,5/17/21,B.1.526,PRL,+
NY-PRL-2021_0519_00F05,EPI_ISL_2235035,5/18/21,B.1.526,PRL,-
NY-PRL-2021_0519_00C04,EPI_ISL_2234999,5/18/21,B.1.526,PRL,-
NY-PRL-2021_0519_00C05,EPI_ISL_2234987,5/18/21,B.1.526.2,PRL,-
NY-PRL-2021_0519_00F08,EPI_ISL_2235127,5/18/21,B.1.526.2,PRL,-
