# Supplementary material for: Detection and characterization of the SARS-CoV-2 lineage B.1.526 in New York
Source: Nat Commun. 2021 Aug 9;12:4886. doi: 10.1038/s41467-021-25168-4 (PMC8352861; doi:10.1038/s41467-021-25168-4)
Supplement: Supplementary file 8 — Supplementary Data 4 [file 41467_2021_25168_MOESM8_ESM.zip]

Archive with 134 entries (133 files):
- GISAID_acknowledements_tables/
- __MACOSX/._GISAID_acknowledements_tables
- GISAID_acknowledements_tables/gisaid_hcov-19_acknowledgement_table_2021_02_12_22.pdf
- __MACOSX/GISAID_acknowledements_tables/._gisaid_hcov-19_acknowledgement_table_2021_02_12_22.pdf
- GISAID_acknowledements_tables/gisaid_hcov-19_acknowledgement_table_2021_02_13_00-6.pdf
- __MACOSX/GISAID_acknowledements_tables/._gisaid_hcov-19_acknowledgement_table_2021_02_13_00-6.pdf
- GISAID_acknowledements_tables/gisaid_hcov-19_acknowledgement_table_2021_02_13_00-7.pdf
- __MACOSX/GISAID_acknowledements_tables/._gisaid_hcov-19_acknowledgement_table_2021_02_13_00-7.pdf
- GISAID_acknowledements_tables/gisaid_hcov-19_acknowledgement_table_2021_02_12_23.pdf
- __MACOSX/GISAID_acknowledements_tables/._gisaid_hcov-19_acknowledgement_table_2021_02_12_23.pdf
- GISAID_acknowledements_tables/gisaid_hcov-19_acknowledgement_table_2021_02_12_22-2.pdf
- __MACOSX/GISAID_acknowledements_tables/._gisaid_hcov-19_acknowledgement_table_2021_02_12_22-2.pdf
- GISAID_acknowledements_tables/gisaid_hcov-19_acknowledgement_table_2021_02_13_00-5.pdf
- __MACOSX/GISAID_acknowledements_tables/._gisaid_hcov-19_acknowledgement_table_2021_02_13_00-5.pdf
- GISAID_acknowledements_tables/gisaid_hcov-19_acknowledgement_table_2021_02_13_00-4.pdf
- __MACOSX/GISAID_acknowledements_tables/._gisaid_hcov-19_acknowledgement_table_2021_02_13_00-4.pdf
- GISAID_acknowledements_tables/gisaid_hcov-19_acknowledgement_table_2021_02_12_22-3.pdf
- __MACOSX/GISAID_acknowledements_tables/._gisaid_hcov-19_acknowledgement_table_2021_02_12_22-3.pdf
- GISAID_acknowledements_tables/gisaid_hcov-19_acknowledgement_table_2021_02_12_23-10.pdf
- __MACOSX/GISAID_acknowledements_tables/._gisaid_hcov-19_acknowledgement_table_2021_02_12_23-10.pdf
- GISAID_acknowledements_tables/.DS_Store
- __MACOSX/GISAID_acknowledements_tables/._.DS_Store
- GISAID_acknowledements_tables/gisaid_hcov-19_acknowledgement_table_2021_02_12_23-11.pdf
- __MACOSX/GISAID_acknowledements_tables/._gisaid_hcov-19_acknowledgement_table_2021_02_12_23-11.pdf
- GISAID_acknowledements_tables/gisaid_hcov-19_acknowledgement_table_2021_02_12_22-4.pdf
- __MACOSX/GISAID_acknowledements_tables/._gisaid_hcov-19_acknowledgement_table_2021_02_12_22-4.pdf
- GISAID_acknowledements_tables/gisaid_hcov-19_acknowledgement_table_2021_02_13_00-3.pdf
- __MACOSX/GISAID_acknowledements_tables/._gisaid_hcov-19_acknowledgement_table_2021_02_13_00-3.pdf
- GISAID_acknowledements_tables/gisaid_hcov-19_acknowledgement_table_2021_02_13_00-2.pdf
- __MACOSX/GISAID_acknowledements_tables/._gisaid_hcov-19_acknowledgement_table_2021_02_13_00-2.pdf
- GISAID_acknowledements_tables/gisaid_hcov-19_acknowledgement_table_2021_02_12_22-5.pdf
- __MACOSX/GISAID_acknowledements_tables/._gisaid_hcov-19_acknowledgement_table_2021_02_12_22-5.pdf
- GISAID_acknowledements_tables/gisaid_hcov-19_acknowledgement_table_2021_02_13_010-12.pdf
- __MACOSX/GISAID_acknowledements_tables/._gisaid_hcov-19_acknowledgement_table_2021_02_13_010-12.pdf
- GISAID_acknowledements_tables/gisaid_hcov-19_acknowledgement_table_2021_02_13_01.pdf
- __MACOSX/GISAID_acknowledements_tables/._gisaid_hcov-19_acknowledgement_table_2021_02_13_01.pdf
- GISAID_acknowledements_tables/gisaid_hcov-19_acknowledgement_table_2021_02_12_23-2.pdf
- __MACOSX/GISAID_acknowledements_tables/._gisaid_hcov-19_acknowledgement_table_2021_02_12_23-2.pdf
- GISAID_acknowledements_tables/gisaid_hcov-19_acknowledgement_table_2021_02_12_23-3.pdf
- __MACOSX/GISAID_acknowledements_tables/._gisaid_hcov-19_acknowledgement_table_2021_02_12_23-3.pdf
- GISAID_acknowledements_tables/gisaid_hcov-19_acknowledgement_table_2021_02_13_00.pdf
- __MACOSX/GISAID_acknowledements_tables/._gisaid_hcov-19_acknowledgement_table_2021_02_13_00.pdf
- GISAID_acknowledements_tables/gisaid_hcov-19_acknowledgement_table_2021_02_13_00_.pdf
- __MACOSX/GISAID_acknowledements_tables/._gisaid_hcov-19_acknowledgement_table_2021_02_13_00_.pdf
- GISAID_acknowledements_tables/gisaid_hcov-19_acknowledgement_table_2021_02_13_010-13.pdf
- __MACOSX/GISAID_acknowledements_tables/._gisaid_hcov-19_acknowledgement_table_2021_02_13_010-13.pdf
- GISAID_acknowledements_tables/gisaid_hcov-19_acknowledgement_table_2021_02_13_010-11.pdf
- __MACOSX/GISAID_acknowledements_tables/._gisaid_hcov-19_acknowledgement_table_2021_02_13_010-11.pdf
- GISAID_acknowledements_tables/gisaid_hcov-19_acknowledgement_table_2021_02_12_16-8.pdf
- __MACOSX/GISAID_acknowledements_tables/._gisaid_hcov-19_acknowledgement_table_2021_02_12_16-8.pdf
- GISAID_acknowledements_tables/gisaid_hcov-19_acknowledgement_table_2021_02_12_16-9.pdf
- __MACOSX/GISAID_acknowledements_tables/._gisaid_hcov-19_acknowledgement_table_2021_02_12_16-9.pdf
- GISAID_acknowledements_tables/gisaid_hcov-19_acknowledgement_table_2021_02_13_010-10.pdf
- __MACOSX/GISAID_acknowledements_tables/._gisaid_hcov-19_acknowledgement_table_2021_02_13_010-10.pdf
- GISAID_acknowledements_tables/gisaid_hcov-19_acknowledgement_table_2021_02_13_010-14.pdf
- __MACOSX/GISAID_acknowledements_tables/._gisaid_hcov-19_acknowledgement_table_2021_02_13_010-14.pdf
- GISAID_acknowledements_tables/gisaid_hcov-19_acknowledgement_table_2021_02_13_01-3.pdf
- __MACOSX/GISAID_acknowledements_tables/._gisaid_hcov-19_acknowledgement_table_2021_02_13_01-3.pdf
- GISAID_acknowledements_tables/gisaid_hcov-19_acknowledgement_table_2021_02_13_010-8.pdf
- __MACOSX/GISAID_acknowledements_tables/._gisaid_hcov-19_acknowledgement_table_2021_02_13_010-8.pdf
- GISAID_acknowledements_tables/gisaid_hcov-19_acknowledgement_table_2021_02_12_23-4.pdf
- __MACOSX/GISAID_acknowledements_tables/._gisaid_hcov-19_acknowledgement_table_2021_02_12_23-4.pdf
- GISAID_acknowledements_tables/gisaid_hcov-19_acknowledgement_table_2021_02_12_23-5.pdf
- __MACOSX/GISAID_acknowledements_tables/._gisaid_hcov-19_acknowledgement_table_2021_02_12_23-5.pdf
- GISAID_acknowledements_tables/gisaid_hcov-19_acknowledgement_table_2021_02_13_010-9.pdf
- __MACOSX/GISAID_acknowledements_tables/._gisaid_hcov-19_acknowledgement_table_2021_02_13_010-9.pdf
- GISAID_acknowledements_tables/gisaid_hcov-19_acknowledgement_table_2021_02_13_01-2.pdf
- __MACOSX/GISAID_acknowledements_tables/._gisaid_hcov-19_acknowledgement_table_2021_02_13_01-2.pdf
- GISAID_acknowledements_tables/GISAID_acknowledgement_table_NY_B_1_526.pdf
- __MACOSX/GISAID_acknowledements_tables/._GISAID_acknowledgement_table_NY_B_1_526.pdf
- GISAID_acknowledements_tables/gisaid_hcov-19_acknowledgement_table_2021_02_12_23-7.pdf
- __MACOSX/GISAID_acknowledements_tables/._gisaid_hcov-19_acknowledgement_table_2021_02_12_23-7.pdf
- GISAID_acknowledements_tables/gisaid_hcov-19_acknowledgement_table_2021_02_12_23-6.pdf
- __MACOSX/GISAID_acknowledements_tables/._gisaid_hcov-19_acknowledgement_table_2021_02_12_23-6.pdf
- GISAID_acknowledements_tables/gisaid_hcov-19_acknowledgement_table_2021_02_12_16-10.pdf
- __MACOSX/GISAID_acknowledements_tables/._gisaid_hcov-19_acknowledgement_table_2021_02_12_16-10.pdf
- GISAID_acknowledements_tables/gisaid_hcov-19_acknowledgement_table_2021_02_13_010-7.pdf
- __MACOSX/GISAID_acknowledements_tables/._gisaid_hcov-19_acknowledgement_table_2021_02_13_010-7.pdf
- GISAID_acknowledements_tables/gisaid_hcov-19_acknowledgement_table_2021_02_12_16-2.pdf
- __MACOSX/GISAID_acknowledements_tables/._gisaid_hcov-19_acknowledgement_table_2021_02_12_16-2.pdf
- GISAID_acknowledements_tables/gisaid_hcov-19_acknowledgement_table_2021_02_12_16-3.pdf
- __MACOSX/GISAID_acknowledements_tables/._gisaid_hcov-19_acknowledgement_table_2021_02_12_16-3.pdf
- GISAID_acknowledements_tables/gisaid_hcov-19_acknowledgement_table_2021_02_13_010-6.pdf
- __MACOSX/GISAID_acknowledements_tables/._gisaid_hcov-19_acknowledgement_table_2021_02_13_010-6.pdf
- GISAID_acknowledements_tables/gisaid_hcov-19_acknowledgement_table_2021_02_12_16-11.pdf
- __MACOSX/GISAID_acknowledements_tables/._gisaid_hcov-19_acknowledgement_table_2021_02_12_16-11.pdf
- GISAID_acknowledements_tables/gisaid_hcov-19_acknowledgement_table_2021_02_13_00-16.pdf
- __MACOSX/GISAID_acknowledements_tables/._gisaid_hcov-19_acknowledgement_table_2021_02_13_00-16.pdf
- GISAID_acknowledements_tables/gisaid_hcov-19_acknowledgement_table_2021_02_13_00-14.pdf
- __MACOSX/GISAID_acknowledements_tables/._gisaid_hcov-19_acknowledgement_table_2021_02_13_00-14.pdf
- GISAID_acknowledements_tables/gisaid_hcov-19_acknowledgement_table_2021_02_12_16-13.pdf
- __MACOSX/GISAID_acknowledements_tables/._gisaid_hcov-19_acknowledgement_table_2021_02_12_16-13.pdf
- GISAID_acknowledements_tables/gisaid_hcov-19_acknowledgement_table_2021_02_13_010-4.pdf
- __MACOSX/GISAID_acknowledements_tables/._gisaid_hcov-19_acknowledgement_table_2021_02_13_010-4.pdf
- GISAID_acknowledements_tables/gisaid_hcov-19_acknowledgement_table_2021_02_12_23-8.pdf
- __MACOSX/GISAID_acknowledements_tables/._gisaid_hcov-19_acknowledgement_table_2021_02_12_23-8.pdf
- GISAID_acknowledements_tables/gisaid_hcov-19_acknowledgement_table_2021_02_12_23-9.pdf
- __MACOSX/GISAID_acknowledements_tables/._gisaid_hcov-19_acknowledgement_table_2021_02_12_23-9.pdf
- GISAID_acknowledements_tables/gisaid_hcov-19_acknowledgement_table_2021_02_13_010-5.pdf
- __MACOSX/GISAID_acknowledements_tables/._gisaid_hcov-19_acknowledgement_table_2021_02_13_010-5.pdf
- GISAID_acknowledements_tables/gisaid_hcov-19_acknowledgement_table_2021_02_12_16-12.pdf
- __MACOSX/GISAID_acknowledements_tables/._gisaid_hcov-19_acknowledgement_table_2021_02_12_16-12.pdf
- GISAID_acknowledements_tables/gisaid_hcov-19_acknowledgement_table_2021_02_13_00-15.pdf
- __MACOSX/GISAID_acknowledements_tables/._gisaid_hcov-19_acknowledgement_table_2021_02_13_00-15.pdf
- GISAID_acknowledements_tables/gisaid_hcov-19_acknowledgement_table_2021_02_13_00-11.pdf
- __MACOSX/GISAID_acknowledements_tables/._gisaid_hcov-19_acknowledgement_table_2021_02_13_00-11.pdf
- GISAID_acknowledements_tables/gisaid_hcov-19_acknowledgement_table_2021_02_12_16-4.pdf
- __MACOSX/GISAID_acknowledements_tables/._gisaid_hcov-19_acknowledgement_table_2021_02_12_16-4.pdf
- GISAID_acknowledements_tables/gisaid_hcov-19_acknowledgement_table_2021_02_12_16-5.pdf
- __MACOSX/GISAID_acknowledements_tables/._gisaid_hcov-19_acknowledgement_table_2021_02_12_16-5.pdf
- GISAID_acknowledements_tables/gisaid_hcov-19_acknowledgement_table_2021_02_13_00-10.pdf
- __MACOSX/GISAID_acknowledements_tables/._gisaid_hcov-19_acknowledgement_table_2021_02_13_00-10.pdf
- GISAID_acknowledements_tables/gisaid_hcov-19_acknowledgement_table_2021_02_13_00-12.pdf
- __MACOSX/GISAID_acknowledements_tables/._gisaid_hcov-19_acknowledgement_table_2021_02_13_00-12.pdf
- GISAID_acknowledements_tables/gisaid_hcov-19_acknowledgement_table_2021_02_13_010-2.pdf
- __MACOSX/GISAID_acknowledements_tables/._gisaid_hcov-19_acknowledgement_table_2021_02_13_010-2.pdf
- GISAID_acknowledements_tables/gisaid_hcov-19_acknowledgement_table_2021_02_12_16-7.pdf
- __MACOSX/GISAID_acknowledements_tables/._gisaid_hcov-19_acknowledgement_table_2021_02_12_16-7.pdf
- GISAID_acknowledements_tables/gisaid_hcov-19_acknowledgement_table_2021_02_12_16-6.pdf
- __MACOSX/GISAID_acknowledements_tables/._gisaid_hcov-19_acknowledgement_table_2021_02_12_16-6.pdf
- GISAID_acknowledements_tables/gisaid_hcov-19_acknowledgement_table_2021_02_13_010-3.pdf
- __MACOSX/GISAID_acknowledements_tables/._gisaid_hcov-19_acknowledgement_table_2021_02_13_010-3.pdf
- GISAID_acknowledements_tables/gisaid_hcov-19_acknowledgement_table_2021_02_13_00-13.pdf
- __MACOSX/GISAID_acknowledements_tables/._gisaid_hcov-19_acknowledgement_table_2021_02_13_00-13.pdf
- GISAID_acknowledements_tables/gisaid_hcov-19_acknowledgement_table_2021_02_13_010.pdf
- __MACOSX/GISAID_acknowledements_tables/._gisaid_hcov-19_acknowledgement_table_2021_02_13_010.pdf
- GISAID_acknowledements_tables/gisaid_hcov-19_acknowledgement_table_2021_02_12_16.pdf
- __MACOSX/GISAID_acknowledements_tables/._gisaid_hcov-19_acknowledgement_table_2021_02_12_16.pdf
- GISAID_acknowledements_tables/gisaid_hcov-19_acknowledgement_table_2021_02_13_00-9.pdf
- __MACOSX/GISAID_acknowledements_tables/._gisaid_hcov-19_acknowledgement_table_2021_02_13_00-9.pdf
- GISAID_acknowledements_tables/GISAID_acknowledgements_table_NY_B_1_526_part2.pdf
- __MACOSX/GISAID_acknowledements_tables/._GISAID_acknowledgements_table_NY_B_1_526_part2.pdf
- GISAID_acknowledements_tables/gisaid_hcov-19_acknowledgement_table_2021_02_13_00-8.pdf
- __MACOSX/GISAID_acknowledements_tables/._gisaid_hcov-19_acknowledgement_table_2021_02_13_00-8.pdf
